# Supplementary material for: Identification of Candidate Anthocyanin-Related Genes by Transcriptomic Analysis of ‘Furongli’ Plum (Prunus salicina Lindl.) during Fruit Ripening Using RNA-Seq
Source: Front Plant Sci. 2016 Aug 31;7:1338. doi: 10.3389/fpls.2016.01338 (PMC5005409; doi:10.3389/fpls.2016.01338)
Supplement: Supplementary file 2 [file Table2.XLSX]

## Sheet: Sheet1
Table S2. List of KEGG pathway annotations in transcriptome of Furong plum fruits.
Pathway Hierarchy1	Pathway Hierarchy2	Pathway	Pathway ID	Gene number	Gene ID	KOs
Metabolism	Energy metabolism	Nitrogen metabolism	ko00910	38	c10973.graph_c0;c14870.graph_c0;c15067.graph_c0;c16143.graph_c0;c17951.graph_c0;c18594.graph_c0;c18810.graph_c0;c18899.graph_c0;c19172.graph_c0;c20456.graph_c0;c2310.graph_c0;c2410.graph_c0;c24168.graph_c0;c25111.graph_c0;c25838.graph_c0;c27453.graph_c0;c28075.graph_c0;c28473.graph_c0;c28623.graph_c0;c29037.graph_c0;c29474.graph_c0;c29886.graph_c1;c30589.graph_c0;c30589.graph_c1;c30589.graph_c2;c…	K00261+K01455+K01673+K00366+K01915+K01673+K01953+K01725+K01760+K01673+K00360+K00366+K01673+K00284+K01674+K01674+K01915+K01915+K01674+K01673+K00262+K01673+K10775+K10775+K10775+K00605+K00261+K01673+K01953+K00264+K10775+K01915+K01673+K01501+K00360+K00360+K01953+K00264
Metabolism	Energy metabolism	Photosynthesis	ko00195	89	c11254.graph_c0;c11634.graph_c0;c12844.graph_c0;c1312.graph_c0;c13218.graph_c0;c13980.graph_c0;c14663.graph_c0;c1483.graph_c0;c15561.graph_c0;c16228.graph_c0;c16563.graph_c0;c18457.graph_c1;c18511.graph_c0;c19126.graph_c0;c19885.graph_c0;c20374.graph_c0;c20526.graph_c0;c20975.graph_c0;c21157.graph_c0;c21271.graph_c0;c21648.graph_c0;c21844.graph_c0;c22800.graph_c0;c23119.graph_c0;c23170.graph_c0;c…	K02689+K14332+K08905+K02638+K03541+K02723+K02641+K02699+K02113+K02639+K02701+K02694+K02699+K02717+K08905+K02641+K02639+K02723+K02716+K03542+K02694+K02698+K02721+K02639+K02694+K02694+K02693+K08901+K08901+K02639+K02692+K02716+K02717+K02695+K08901+K02636+K02705+K02638+K02696+K02705+K02641+K02113+K02723+K03542+K08906+K02115+K02115+K02115+K02690+K02712+K02641+K02690+K02111+K02109+K02636+K02693+K02703+…
Metabolism	Energy metabolism	Oxidative phosphorylation	ko00190	231	c10493.graph_c1;c10652.graph_c0;c11100.graph_c0;c11684.graph_c0;c11684.graph_c1;c12649.graph_c0;c12988.graph_c0;c14104.graph_c0;c15278.graph_c0;c15332.graph_c0;c15561.graph_c0;c177.graph_c0;c17762.graph_c0;c18592.graph_c0;c18795.graph_c0;c18826.graph_c0;c18829.graph_c0;c18832.graph_c0;c18917.graph_c0;c18923.graph_c0;c19081.graph_c0;c19083.graph_c0;c19096.graph_c0;c19939.graph_c0;c20876.graph_c0;c…	K02265+K03885+K02132+K01535+K01535+K02126+K01535+K00412+K03878+K03955+K02113+K02262+K03880+K02140+K02265+K11353+K03941+K00416+K03943+K02135+K03955+K02149+K00417+K03885+K05577+K00411+K01535+K01535+K03885+K03883+K03882+K02136+K00234+K02145+K03950+K02146+K02155+K02155+K02155+K00413+K02151+K02153+K02256+K01507+K02262+K02132+K02132+K02256+K02133+K02113+K01507+K02133+K03965+K01507+K02137+K00419+K01535+…
Metabolism	Energy metabolism	Photosynthesis - antenna proteins	ko00196	47	c10211.graph_c0;c17163.graph_c0;c17514.graph_c0;c18418.graph_c0;c18508.graph_c0;c19584.graph_c0;c20378.graph_c0;c21209.graph_c0;c21209.graph_c1;c21209.graph_c2;c216.graph_c0;c216.graph_c1;c23125.graph_c0;c23242.graph_c0;c24056.graph_c0;c24281.graph_c0;c24281.graph_c1;c24832.graph_c0;c26167.graph_c0;c26640.graph_c0;c27241.graph_c0;c27670.graph_c0;c29412.graph_c0;c30622.graph_c0;c32240.graph_c0;c32…	K08915+K08914+K08913+K08912+K08915+K08910+K08912+K08907+K08907+K08907+K08912+K08912+K08913+K08914+K08907+K08909+K08909+K08908+K08908+K08913+K08913+K08908+K08913+K14172+K08915+K08910+K08909+K08912+K08912+K08912+K08916+K08913+K08916+K08915+K08911+K08913+K08912+K08916+K08916+K08907+K08908+K08916+K08915+K08910+K08915+K08917+K08909
Metabolism	Energy metabolism	Sulfur metabolism	ko00920	25	c1573.graph_c0;c17297.graph_c0;c19172.graph_c0;c23394.graph_c0;c23763.graph_c0;c25093.graph_c0;c25287.graph_c0;c25329.graph_c0;c25356.graph_c0;c25356.graph_c1;c25356.graph_c2;c27212.graph_c0;c28886.graph_c0;c30981.graph_c1;c31095.graph_c0;c32705.graph_c0;c32732.graph_c0;c33942.graph_c0;c37437.graph_c0;c38211.graph_c0;c38708.graph_c0;c38978.graph_c0;c39101.graph_c0;c39477.graph_c0;c55059.graph_c0;	K00387+K01738+K01760+K01738+K01739+K01738+K00860+K01082+K00860+K00860+K00860+K01082+K13034+K01738+K13811+K00640+K01738+K00387+K00392+K00640+K00640+K00860+K01082+K00640+K00390
Metabolism	Energy metabolism	Carbon fixation in photosynthetic organisms	ko00710	131	c10383.graph_c0;c13571.graph_c0;c13906.graph_c0;c14260.graph_c0;c14371.graph_c0;c14809.graph_c0;c14810.graph_c0;c15791.graph_c0;c17663.graph_c0;c17893.graph_c0;c18057.graph_c0;c18685.graph_c0;c18859.graph_c0;c18920.graph_c0;c18958.graph_c0;c19013.graph_c1;c19013.graph_c2;c19045.graph_c0;c19120.graph_c0;c19283.graph_c0;c19354.graph_c0;c19414.graph_c0;c20394.graph_c0;c20717.graph_c0;c20732.graph_c0…	K01595+K05298+K00873+K00873+K05298+K01602+K00026+K01623+K00813+K01595+K01595+K01623+K00873+K01623+K00873+K01610+K01610+K00873+K01807+K01783+K00026+K01623+K01100+K00814+K05298+K00026+K00813+K05298+K01803+K01623+K00927+K01595+K00873+K00873+K00873+K00873+K01623+K01595+K01595+K01602+K01100+K01807+K01623+K03841+K05298+K00813+K01623+K01803+K01100+K00873+K01610+K00025+K00927+K00026+K00026+K00026+K00813+…
Metabolism	Biosynthesis of other secondary metabolites	Isoquinoline alkaloid biosynthesis	ko00950	15	c14053.graph_c0;c17663.graph_c0;c18762.graph_c0;c22278.graph_c0;c2844.graph_c0;c28618.graph_c0;c28985.graph_c0;c31699.graph_c0;c32932.graph_c0;c45916.graph_c0;c46693.graph_c0;c52684.graph_c0;c55284.graph_c0;c56290.graph_c0;c57104.graph_c0;	K00815+K00813+K00276+K00813+K00276+K00813+K00815+K00813+K01592+K00276+K00276+K01592+K00813+K01592+K00813
Metabolism	Biosynthesis of other secondary metabolites	Phenylpropanoid biosynthesis	ko00940	80	c1106.graph_c0;c12560.graph_c0;c12778.graph_c0;c13701.graph_c0;c14658.graph_c0;c16331.graph_c0;c16726.graph_c0;c17698.graph_c0;c19362.graph_c0;c19494.graph_c0;c20057.graph_c0;c20716.graph_c0;c23501.graph_c1;c23939.graph_c0;c24274.graph_c0;c24928.graph_c0;c25112.graph_c0;c25112.graph_c1;c25885.graph_c0;c26626.graph_c0;c26756.graph_c0;c26780.graph_c0;c27618.graph_c0;c27767.graph_c0;c28271.graph_c0;…
Metabolism	Biosynthesis of other secondary metabolites	Stilbenoid, diarylheptanoid and gingerol biosynthesis	ko00945	27	c1106.graph_c0;c12560.graph_c0;c13701.graph_c0;c17698.graph_c0;c23939.graph_c0;c25112.graph_c0;c25112.graph_c1;c25885.graph_c0;c26780.graph_c0;c27618.graph_c0;c29619.graph_c0;c29619.graph_c1;c32472.graph_c0;c32606.graph_c0;c35069.graph_c0;c37384.graph_c0;c38491.graph_c0;c3966.graph_c0;c39909.graph_c0;c40333.graph_c0;c43670.graph_c0;c46600.graph_c0;c47095.graph_c0;c50558.graph_c0;c7030.graph_c0;c8…	K00487+K13065+K13065+K13065+K00487+K13065+K13065+K09754+K09754+K09754+K13065+K13065+K00588+K09754+K09754+K13065+K13065+K00487+K13065+K13065+K09754+K00487+K00588+K00487+K13065+K13065+K00588
Metabolism	Biosynthesis of other secondary metabolites	Anthocyanin biosynthesis	ko00942	1	c19095.graph_c0;	K12930
Metabolism	Biosynthesis of other secondary metabolites	Flavone and flavonol biosynthesis	ko00944	3	c34078.graph_c0;c38186.graph_c0;c56713.graph_c0;	K05279+K05280+K05279
Metabolism	Biosynthesis of other secondary metabolites	Caffeine metabolism	ko00232	3	c31512.graph_c0;c34634.graph_c0;c55890.graph_c0;	K00365+K00106+K00106
Metabolism	Biosynthesis of other secondary metabolites	Tropane, piperidine and pyridine alkaloid biosynthesis	ko00960	17	c14053.graph_c0;c17663.graph_c0;c18762.graph_c0;c19233.graph_c0;c22278.graph_c0;c2844.graph_c0;c28618.graph_c0;c28985.graph_c0;c31699.graph_c0;c37216.graph_c0;c39456.graph_c0;c44947.graph_c0;c45916.graph_c0;c46693.graph_c0;c47137.graph_c0;c55284.graph_c0;c57104.graph_c0;	K00815+K00813+K00276+K08081+K00813+K00276+K00813+K00815+K00813+K08081+K00817+K00817+K00276+K00276+K00817+K00813+K00813
Metabolism	Biosynthesis of other secondary metabolites	Flavonoid biosynthesis	ko00941	40	c1106.graph_c0;c12560.graph_c0;c13701.graph_c0;c14447.graph_c0;c17698.graph_c0;c23888.graph_c0;c23939.graph_c0;c24652.graph_c0;c24831.graph_c0;c25112.graph_c0;c25112.graph_c1;c25399.graph_c0;c25885.graph_c0;c26780.graph_c0;c274.graph_c0;c27618.graph_c0;c28749.graph_c0;c29369.graph_c0;c29583.graph_c0;c29619.graph_c0;c29619.graph_c1;c32472.graph_c0;c32570.graph_c0;c32606.graph_c0;c35069.graph_c0;c3…	K00487+K13065+K13065+K13081+K13065+K00475+K00487+K08695+K13082+K13065+K13065+K00091+K09754+K09754+K05278+K09754+K01859+K00660+K05277+K13065+K13065+K00588+K13081+K09754+K09754+K00660+K13065+K05280+K13065+K05278+K00487+K13065+K13065+K09754+K00487+K00588+K00487+K13065+K13065+K00588
Metabolism	Lipid metabolism	Synthesis and degradation of ketone bodies	ko00072	5	c10273.graph_c0;c32062.graph_c0;c32062.graph_c2;c37094.graph_c1;c38372.graph_c0;	K01641+K00626+K00626+K01640+K00626
Metabolism	Lipid metabolism	Steroid biosynthesis	ko00100	27	c10310.graph_c0;c10310.graph_c1;c12266.graph_c0;c18613.graph_c0;c1943.graph_c0;c19943.graph_c0;c24742.graph_c0;c25294.graph_c0;c30323.graph_c0;c31598.graph_c0;c31779.graph_c0;c33708.graph_c0;c33878.graph_c0;c33878.graph_c1;c34618.graph_c0;c35114.graph_c0;c36590.graph_c0;c38428.graph_c0;c53543.graph_c0;c55258.graph_c0;c57727.graph_c0;c58132.graph_c0;c59342.graph_c0;c7507.graph_c0;c7508.graph_c0;c9…	K00511+K00511+K09828+K08246+K00511+K14424+K05917+K00213+K08242+K00559+K00511+K00801+K00511+K00511+K01853+K14674+K00511+K14423+K07750+K00511+K07750+K00511+K09828+K00213+K01824+K00222+K00227
Metabolism	Lipid metabolism	Glycerolipid metabolism	ko00561	44	c12734.graph_c0;c17998.graph_c0;c18433.graph_c0;c18703.graph_c0;c18756.graph_c0;c18822.graph_c0;c2123.graph_c0;c2123.graph_c1;c23417.graph_c0;c24862.graph_c0;c24862.graph_c1;c24862.graph_c2;c25804.graph_c0;c28408.graph_c0;c30505.graph_c0;c30717.graph_c0;c30940.graph_c0;c31044.graph_c0;c31418.graph_c0;c31529.graph_c0;c32441.graph_c0;c32996.graph_c0;c33354.graph_c0;c33381.graph_c0;c34030.graph_c1;c…	K00128+K07407+K07407+K13513+K00901+K14085+K13508+K13508+K00864+K00128+K00128+K00128+K00128+K06119+K11155+K13519+K13523+K00128+K09480+K00128+K00655+K13506+K03715+K06118+K13508+K03715+K00630+K07407+K07407+K14674+K00128+K13508+K00679+K00901+K09480+K13523+K13523+K13508+K13508+K13508+K13508+K13523+K13508+K00128
Metabolism	Lipid metabolism	Ether lipid metabolism	ko00565	15	c14377.graph_c0;c25146.graph_c0;c25289.graph_c0;c27211.graph_c0;c30382.graph_c0;c30717.graph_c0;c31662.graph_c0;c33420.graph_c0;c35114.graph_c0;c35273.graph_c1;c35806.graph_c0;c36067.graph_c0;c36889.graph_c0;c37710.graph_c1;c41625.graph_c0;	K01114+K01114+K00993+K01114+K01115+K13519+K01115+K01115+K14674+K13510+K01114+K13510+K01115+K01115+K01047
Metabolism	Lipid metabolism	Sphingolipid metabolism	ko00600	21	c17998.graph_c0;c18433.graph_c0;c18688.graph_c0;c18688.graph_c1;c25252.graph_c0;c25272.graph_c0;c27275.graph_c0;c27275.graph_c1;c27275.graph_c2;c28147.graph_c0;c29194.graph_c0;c32683.graph_c0;c34897.graph_c2;c34992.graph_c0;c34992.graph_c1;c38438.graph_c0;c38691.graph_c0;c38972.graph_c0;c38983.graph_c0;c54968.graph_c0;c6606.graph_c0;	K07407+K07407+K04711+K04711+K12349+K00654+K12349+K12349+K12349+K04708+K04712+K12309+K04715+K07407+K07407+K00654+K01190+K00654+K01634+K12349+K12349
Metabolism	Lipid metabolism	Arachidonic acid metabolism	ko00590	15	c18598.graph_c0;c27976.graph_c0;c30226.graph_c0;c30426.graph_c0;c31408.graph_c1;c31752.graph_c0;c33622.graph_c0;c35114.graph_c0;c36358.graph_c0;c39072.graph_c0;c41625.graph_c0;c52596.graph_c0;c55682.graph_c0;c7681.graph_c0;c874.graph_c0;	K05309+K00432+K01254+K05309+K00432+K00432+K00432+K14674+K00681+K00432+K01047+K00432+K00432+K00681+K00432
Metabolism	Lipid metabolism	Glycerophospholipid metabolism	ko00564	54	c1239.graph_c0;c14106.graph_c0;c14377.graph_c0;c18703.graph_c0;c18756.graph_c0;c2123.graph_c0;c2123.graph_c1;c24414.graph_c0;c24947.graph_c0;c25146.graph_c0;c25289.graph_c0;c27211.graph_c0;c27221.graph_c0;c27265.graph_c0;c30007.graph_c0;c30382.graph_c0;c30658.graph_c0;c30717.graph_c0;c30940.graph_c0;c30972.graph_c0;c31662.graph_c0;c31886.graph_c0;c32441.graph_c0;c32746.graph_c0;c32966.graph_c0;c3…	K06129+K13511+K01114+K13513+K00901+K13508+K13508+K00999+K06130+K01114+K00993+K01114+K00967+K00967+K00981+K01115+K08744+K13519+K13523+K13511+K01115+K06130+K00655+K00995+K01126+K13506+K01115+K01613+K13508+K00630+K14674+K13510+K13508+K01114+K13510+K01613+K00111+K01115+K08730+K01115+K00901+K00006+K01047+K13523+K13523+K13508+K13508+K13508+K13508+K13523+K00111+K06129+K13508+K01058
Metabolism	Lipid metabolism	alpha-Linolenic acid metabolism	ko00592	12	c27297.graph_c1;c27297.graph_c2;c29839.graph_c0;c33746.graph_c0;c34476.graph_c0;c35114.graph_c0;c38221.graph_c0;c38404.graph_c1;c38817.graph_c0;c40718.graph_c0;c41625.graph_c0;c57956.graph_c0;	K00232+K00232+K00232+K10526+K00232+K14674+K01723+K00232+K00232+K00232+K01047+K01058
Metabolism	Lipid metabolism	Biosynthesis of unsaturated fatty acids	ko01040	38	c18956.graph_c0;c18956.graph_c1;c18999.graph_c0;c19181.graph_c0;c19967.graph_c1;c20055.graph_c0;c20055.graph_c1;c20055.graph_c2;c21381.graph_c0;c23905.graph_c0;c26063.graph_c0;c26916.graph_c0;c27297.graph_c1;c27297.graph_c2;c28272.graph_c0;c28282.graph_c1;c29839.graph_c0;c30994.graph_c0;c32095.graph_c1;c32327.graph_c0;c34476.graph_c0;c34709.graph_c0;c36000.graph_c0;c36481.graph_c0;c36481.graph_c1…	K10257+K10257+K10256+K10255+K03921+K10257+K10257+K10257+K00507+K07513+K10257+K00507+K00232+K00232+K10258+K10257+K00232+K00059+K10703+K00507+K00232+K03921+K10258+K00059+K00059+K03921+K00232+K00232+K03921+K00232+K00507+K00507+K00507+K00507+K00507+K10256+K07513+K07513
Metabolism	Lipid metabolism	Fatty acid biosynthesis	ko00061	24	c10145.graph_c0;c19133.graph_c0;c19307.graph_c0;c19421.graph_c0;c19718.graph_c0;c19967.graph_c1;c23703.graph_c0;c25200.graph_c0;c25400.graph_c0;c26035.graph_c0;c30178.graph_c0;c30994.graph_c0;c31526.graph_c0;c34709.graph_c0;c34991.graph_c0;c36055.graph_c0;c36393.graph_c0;c36481.graph_c0;c36481.graph_c1;c36888.graph_c0;c37499.graph_c0;c38196.graph_c0;c38682.graph_c0;c39598.graph_c0;	K01962+K10781+K02372+K02160+K11262+K03921+K02372+K09458+K00208+K10782+K02160+K00059+K09458+K03921+K09458+K00208+K09458+K00059+K00059+K01962+K01961+K03921+K00645+K03921
Metabolism	Metabolism of other amino acids	Selenocompound metabolism	ko00450	27	c11641.graph_c0;c13011.graph_c0;c15819.graph_c0;c19172.graph_c0;c19991.graph_c0;c21828.graph_c0;c21828.graph_c1;c21828.graph_c2;c23763.graph_c0;c23794.graph_c0;c30197.graph_c0;c31095.graph_c0;c33559.graph_c0;c3596.graph_c0;c36121.graph_c0;c37593.graph_c0;c37593.graph_c1;c37593.graph_c2;c37922.graph_c0;c39041.graph_c0;c40166.graph_c0;c41609.graph_c0;c54982.graph_c0;c55730.graph_c0;c57255.graph_c0;…	K01874+K11717+K01008+K01760+K00384+K00549+K00549+K00549+K01739+K00384+K01761+K13811+K00549+K00549+K01874+K00549+K00549+K00549+K01874+K11717+K01874+K00549+K00549+K01874+K01008+K00384+K00384
Metabolism	Metabolism of other amino acids	Glutathione metabolism	ko00480	81	c10006.graph_c0;c10653.graph_c0;c10852.graph_c0;c1527.graph_c0;c15681.graph_c0;c16557.graph_c0;c16609.graph_c0;c16996.graph_c1;c17314.graph_c0;c1755.graph_c0;c17554.graph_c0;c18116.graph_c0;c18836.graph_c0;c18836.graph_c1;c23401.graph_c0;c23582.graph_c0;c24511.graph_c0;c24898.graph_c0;c27976.graph_c0;c28319.graph_c0;c28362.graph_c0;c29121.graph_c0;c29416.graph_c0;c29433.graph_c0;c30784.graph_c0;c…	K00799+K01919+K00031+K00797+K00031+K00799+K00797+K00799+K00799+K01581+K00799+K00799+K00033+K00033+K00434+K00797+K00036+K00036+K00432+K00434+K00434+K00036+K00799+K00434+K00799+K00799+K01256+K00434+K00432+K00432+K00799+K00799+K01255+K00797+K00799+K00797+K00432+K00033+K00383+K10807+K00681+K10808+K01469+K01920+K10807+K00797+K00031+K00036+K00799+K00799+K00432+K00799+K00799+K10808+K00799+K00799+K00033+…
Metabolism	Metabolism of other amino acids	Cyanoamino acid metabolism	ko00460	25	c10116.graph_c0;c18060.graph_c0;c19849.graph_c0;c20850.graph_c0;c2590.graph_c0;c27767.graph_c0;c28886.graph_c0;c29143.graph_c0;c34168.graph_c0;c34190.graph_c0;c36358.graph_c0;c36859.graph_c0;c3705.graph_c0;c38371.graph_c0;c44849.graph_c0;c46827.graph_c0;c46979.graph_c0;c48698.graph_c0;c50291.graph_c0;c50735.graph_c0;c50897.graph_c0;c52218.graph_c0;c59357.graph_c0;c7681.graph_c0;c9973.graph_c0;	K13035+K08248+K00600+K08248+K00600+K01188+K13034+K08248+K08248+K08249+K00681+K00600+K13035+K00600+K05349+K01188+K00600+K01501+K08248+K01188+K08248+K01188+K00600+K00681+K00600
Metabolism	Metabolism of other amino acids	Taurine and hypotaurine metabolism	ko00430	12	c10646.graph_c0;c23996.graph_c0;c25369.graph_c0;c32921.graph_c0;c34362.graph_c0;c36358.graph_c0;c39703.graph_c0;c40044.graph_c0;c49744.graph_c0;c55417.graph_c0;c6717.graph_c1;c7681.graph_c0;	K10712+K01580+K10712+K01580+K10712+K00681+K01580+K01580+K10712+K10712+K10712+K00681
Metabolism	Metabolism of other amino acids	beta-Alanine metabolism	ko00410	45	c12734.graph_c0;c1527.graph_c0;c16609.graph_c0;c16682.graph_c0;c18762.graph_c0;c18822.graph_c0;c19005.graph_c0;c19174.graph_c0;c20312.graph_c0;c23358.graph_c0;c23582.graph_c0;c23996.graph_c0;c24862.graph_c0;c24862.graph_c1;c24862.graph_c2;c25804.graph_c0;c2844.graph_c0;c30811.graph_c0;c31044.graph_c0;c31498.graph_c0;c31529.graph_c0;c32904.graph_c0;c32921.graph_c0;c3336.graph_c0;c33912.graph_c0;c3…	K00128+K00797+K00797+K05605+K00276+K14085+K01918+K00249+K01692+K01692+K00797+K01580+K00128+K00128+K00128+K00128+K00276+K01431+K00128+K00207+K00128+K00797+K01580+K00797+K01578+K05605+K05605+K00128+K01692+K00797+K01464+K01580+K01580+K00276+K00276+K00797+K01464+K05605+K01464+K00797+K00797+K00128+K05605+K05605+K00797
Metabolism	Global and overview maps	Fatty acid metabolism	ko00071	49	c12734.graph_c0;c18822.graph_c0;c19174.graph_c0;c20312.graph_c0;c23358.graph_c0;c23648.graph_c0;c23905.graph_c0;c24862.graph_c0;c24862.graph_c1;c24862.graph_c2;c25804.graph_c0;c26697.graph_c0;c26862.graph_c0;c26862.graph_c2;c27297.graph_c1;c27297.graph_c2;c27775.graph_c0;c28378.graph_c1;c29839.graph_c0;c31044.graph_c0;c31529.graph_c0;c32062.graph_c0;c32062.graph_c2;c32935.graph_c0;c33736.graph_c0…	K00128+K14085+K00249+K01692+K01692+K01897+K07513+K00128+K00128+K00128+K00128+K01897+K01897+K01897+K00232+K00232+K01897+K01897+K00232+K00128+K00128+K00626+K00626+K00001+K01897+K00001+K00001+K00232+K00001+K00128+K01692+K01897+K01897+K00001+K01897+K01897+K01897+K01897+K00626+K00232+K00001+K00232+K00232+K00121+K01897+K00128+K07513+K07513+K00121
Metabolism	Carbohydrate metabolism	Galactose metabolism	ko00052	36	c123.graph_c0;c123.graph_c1;c17998.graph_c0;c18433.graph_c0;c18485.graph_c0;c18804.graph_c0;c19906.graph_c0;c23393.graph_c0;c23836.graph_c0;c23855.graph_c0;c24499.graph_c0;c27877.graph_c0;c28315.graph_c0;c30384.graph_c0;c30988.graph_c1;c31190.graph_c0;c31190.graph_c1;c31190.graph_c2;c32683.graph_c0;c33872.graph_c0;c34460.graph_c1;c34978.graph_c0;c34992.graph_c0;c34992.graph_c1;c36832.graph_c0;c38…	K06611+K06611+K07407+K07407+K00849+K00850+K00844+K00963+K01784+K01835+K01193+K01193+K00849+K00844+K01835+K00850+K00850+K00850+K12309+K01187+K00850+K00965+K07407+K07407+K06611+K01784+K01190+K06611+K00850+K01193+K00850+K00844+K00850+K01193+K00850+K00850
Metabolism	Carbohydrate metabolism	Glycolysis/Gluconeogenesis	ko00010	169	c10893.graph_c0;c11595.graph_c0;c12734.graph_c0;c13906.graph_c0;c14260.graph_c0;c14423.graph_c0;c15694.graph_c0;c15791.graph_c0;c18685.graph_c0;c18804.graph_c0;c18822.graph_c0;c18859.graph_c0;c18915.graph_c0;c18920.graph_c0;c18958.graph_c0;c19013.graph_c1;c19013.graph_c2;c19045.graph_c0;c19369.graph_c0;c19414.graph_c0;c19624.graph_c0;c19906.graph_c0;c203.graph_c0;c203.graph_c1;c20685.graph_c1;c20…	K00131+K00134+K00128+K00873+K00873+K00162+K01810+K01623+K01623+K00850+K14085+K00873+K01785+K01623+K00873+K01610+K01610+K00873+K00162+K01623+K01895+K00844+K01689+K01689+K00627+K00627+K01803+K00134+K01623+K01834+K00927+K01835+K01834+K00128+K00128+K00128+K00873+K00873+K00873+K00873+K01623+K00128+K00134+K01792+K01834+K01623+K03841+K00627+K01689+K01834+K01792+K01623+K01803+K00873+K01610+K00134+K01689+…
Metabolism	Carbohydrate metabolism	Pyruvate metabolism	ko00620	104	c10145.graph_c0;c10383.graph_c0;c12734.graph_c0;c13906.graph_c0;c14260.graph_c0;c14423.graph_c0;c14810.graph_c0;c17893.graph_c0;c18057.graph_c0;c18822.graph_c0;c18859.graph_c0;c18958.graph_c0;c19013.graph_c1;c19013.graph_c2;c19045.graph_c0;c19354.graph_c0;c19369.graph_c0;c19421.graph_c0;c19450.graph_c0;c19624.graph_c0;c19718.graph_c0;c20685.graph_c1;c20685.graph_c2;c2076.graph_c0;c24579.graph_c0;…	K01962+K01595+K00128+K00873+K00873+K00162+K00026+K01595+K01595+K14085+K00873+K00873+K01610+K01610+K00873+K00026+K00162+K02160+K01069+K01895+K11262+K00627+K00627+K00026+K01595+K00128+K00128+K00128+K00873+K00873+K00873+K00873+K01595+K01595+K00128+K00627+K00873+K01610+K00025+K00026+K00026+K02160+K01759+K00026+K00128+K00382+K00128+K00626+K00626+K01759+K00028+K00026+K01759+K00627+K00016+K00873+K00028+…
Metabolism	Carbohydrate metabolism	Amino sugar and nucleotide sugar metabolism	ko00520	77	c10427.graph_c0;c12855.graph_c0;c15352.graph_c0;c15694.graph_c0;c16636.graph_c0;c18485.graph_c0;c18840.graph_c0;c19001.graph_c0;c19079.graph_c0;c19204.graph_c0;c19260.graph_c0;c19768.graph_c0;c19873.graph_c0;c19906.graph_c0;c19999.graph_c0;c23393.graph_c0;c23836.graph_c0;c23855.graph_c0;c24124.graph_c0;c24124.graph_c1;c25123.graph_c0;c25284.graph_c0;c27450.graph_c1;c28159.graph_c0;c28159.graph_c1…	K01809+K13648+K01183+K01810+K13648+K00849+K01840+K00012+K00012+K02377+K00012+K13648+K13648+K00844+K01183+K00963+K01784+K01835+K08679+K08679+K12448+K13648+K12448+K12450+K12450+K12450+K12451+K00849+K12447+K12451+K10046+K12449+K00972+K00820+K00975+K00847+K00844+K01835+K13648+K08679+K00326+K13648+K06118+K00621+K01810+K13648+K01183+K01809+K00965+K00975+K01810+K13648+K13648+K01836+K01183+K12373+K01784+…
Metabolism	Carbohydrate metabolism	Glyoxylate and dicarboxylate metabolism	ko00630	44	c14809.graph_c0;c14810.graph_c0;c14870.graph_c0;c1543.graph_c0;c18758.graph_c0;c19354.graph_c0;c20753.graph_c0;c2076.graph_c0;c23922.graph_c0;c25993.graph_c0;c28329.graph_c0;c29149.graph_c0;c29789.graph_c0;c3008.graph_c0;c3008.graph_c1;c30988.graph_c0;c3125.graph_c0;c31331.graph_c0;c31899.graph_c0;c32062.graph_c0;c32062.graph_c2;c33417.graph_c0;c3344.graph_c0;c35906.graph_c0;c36679.graph_c0;c3679…	K01602+K00026+K01455+K11517+K01637+K00026+K11517+K00026+K00122+K01602+K01647+K01647+K00025+K00026+K00026+K00026+K01681+K11517+K01601+K00626+K00626+K00026+K01681+K01681+K01681+K01602+K11517+K01602+K00626+K11517+K00025+K00026+K01681+K01647+K11517+K00026+K00026+K11517+K01681+K00025+K01681+K00025+K01602+K01433
Metabolism	Carbohydrate metabolism	Citrate cycle (TCA cycle)	ko00020	80	c10852.graph_c0;c11475.graph_c0;c14423.graph_c0;c14810.graph_c0;c15681.graph_c0;c18916.graph_c0;c18916.graph_c1;c19013.graph_c1;c19013.graph_c2;c19143.graph_c0;c19354.graph_c0;c19369.graph_c0;c20685.graph_c1;c20685.graph_c2;c2076.graph_c0;c2322.graph_c0;c23620.graph_c0;c23785.graph_c0;c27234.graph_c0;c27234.graph_c1;c27599.graph_c0;c28329.graph_c0;c29149.graph_c0;c29172.graph_c0;c29789.graph_c0;c…	K00031+K00030+K00162+K00026+K00031+K01648+K01648+K01610+K01610+K01679+K00026+K00162+K00627+K00627+K00026+K01900+K00234+K01648+K00658+K00658+K00627+K01647+K01647+K01610+K00025+K00026+K00026+K00164+K00026+K00382+K01681+K00026+K01681+K01648+K00627+K01681+K00030+K01681+K00031+K00235+K00658+K01900+K00030+K01899+K00382+K00025+K00164+K00161+K00162+K00030+K00030+K00026+K01681+K00030+K00030+K01610+K00030+…
Metabolism	Carbohydrate metabolism	Ascorbate and aldarate metabolism	ko00053	38	c12734.graph_c0;c18822.graph_c0;c19001.graph_c0;c19079.graph_c0;c19260.graph_c0;c19346.graph_c1;c23401.graph_c0;c24202.graph_c0;c24862.graph_c0;c24862.graph_c1;c24862.graph_c2;c25804.graph_c0;c28319.graph_c0;c28362.graph_c0;c28815.graph_c0;c28836.graph_c0;c29433.graph_c0;c31044.graph_c0;c31371.graph_c0;c31529.graph_c0;c32309.graph_c0;c32680.graph_c0;c32844.graph_c0;c34096.graph_c0;c35504.graph_c0…	K00128+K14085+K00012+K00012+K00012+K00225+K00434+K14190+K00128+K00128+K00128+K00128+K00434+K00434+K08232+K10046+K00434+K00128+K00434+K00128+K00423+K10047+K08232+K00469+K00128+K08232+K00012+K00064+K00469+K00469+K00434+K00434+K00434+K00128+K14190+K00434+K00434+K00434
Metabolism	Carbohydrate metabolism	Butanoate metabolism	ko00650	24	c10273.graph_c0;c14423.graph_c0;c19291.graph_c0;c19369.graph_c0;c20312.graph_c0;c23358.graph_c0;c23996.graph_c0;c27205.graph_c0;c32062.graph_c0;c32062.graph_c2;c32921.graph_c0;c34801.graph_c0;c36245.graph_c0;c37094.graph_c1;c38372.graph_c0;c39703.graph_c0;c40044.graph_c0;c44512.graph_c0;c46297.graph_c0;c49839.graph_c0;c56685.graph_c0;c8373.graph_c0;c8942.graph_c0;c9729.graph_c0;	K01641+K00162+K01653+K00162+K01692+K01692+K01580+K00074+K00626+K00626+K01580+K01652+K01692+K01640+K00626+K01580+K01580+K00161+K00162+K00161+K00162+K00161+K00162+K00161
Metabolism	Carbohydrate metabolism	Propanoate metabolism	ko00640	45	c10145.graph_c0;c12734.graph_c0;c16682.graph_c0;c18822.graph_c0;c19174.graph_c0;c19421.graph_c0;c19624.graph_c0;c19718.graph_c0;c20312.graph_c0;c2322.graph_c0;c23358.graph_c0;c24862.graph_c0;c24862.graph_c1;c24862.graph_c2;c25804.graph_c0;c30178.graph_c0;c30588.graph_c0;c31044.graph_c0;c31529.graph_c0;c32062.graph_c0;c32062.graph_c2;c33912.graph_c0;c34079.graph_c0;c34303.graph_c0;c34724.graph_c0;…	K01962+K00128+K05605+K14085+K00249+K02160+K01895+K11262+K01692+K01900+K01692+K00128+K00128+K00128+K00128+K02160+K00140+K00128+K00128+K00626+K00626+K01578+K00016+K05605+K05605+K00128+K01692+K01962+K01961+K00140+K00140+K00626+K01900+K01899+K00016+K00016+K05605+K01900+K01899+K01899+K00016+K00016+K00128+K05605+K05605
Metabolism	Carbohydrate metabolism	Starch and sucrose metabolism	ko00500	109	c10637.graph_c0;c10682.graph_c0;c12855.graph_c0;c15694.graph_c0;c15890.graph_c0;c16636.graph_c0;c18580.graph_c0;c18982.graph_c0;c19001.graph_c0;c19079.graph_c0;c19260.graph_c0;c19768.graph_c0;c19873.graph_c0;c19906.graph_c0;c20884.graph_c0;c23024.graph_c0;c23024.graph_c1;c23234.graph_c0;c23393.graph_c0;c23645.graph_c0;c23855.graph_c0;c24124.graph_c0;c24124.graph_c1;c24187.graph_c0;c24217.graph_c1…	K00700+K00695+K13648+K01810+K00688+K13648+K00696+K01051+K00012+K00012+K00012+K13648+K13648+K00844+K00695+K00695+K00695+K00695+K00963+K00696+K01835+K08679+K08679+K01051+K00697+K01193+K00696+K00705+K00696+K01087+K13648+K01188+K01193+K01051+K00975+K00847+K01179+K00703+K00844+K01835+K13648+K00695+K01051+K01051+K08679+K01087+K13648+K01087+K01187+K01810+K13648+K00703+K01184+K01194+K00975+K01810+K13648+…
Metabolism	Carbohydrate metabolism	Pentose phosphate pathway	ko00030	62	c15694.graph_c0;c15791.graph_c0;c18685.graph_c0;c18804.graph_c0;c18836.graph_c0;c18836.graph_c1;c18920.graph_c0;c19120.graph_c0;c19283.graph_c0;c19414.graph_c0;c23361.graph_c0;c23855.graph_c0;c24034.graph_c0;c24218.graph_c0;c24511.graph_c0;c24898.graph_c0;c24939.graph_c0;c27288.graph_c0;c27299.graph_c0;c27374.graph_c0;c28769.graph_c0;c28911.graph_c0;c29121.graph_c0;c29326.graph_c0;c30458.graph_c0…	K01810+K01623+K01623+K00850+K00033+K00033+K01623+K01807+K01783+K01623+K01623+K01835+K00616+K01057+K00036+K00036+K01623+K01807+K01623+K03841+K01623+K00851+K00036+K01057+K00948+K01835+K00948+K00850+K00850+K00850+K03841+K01783+K00033+K01810+K00616+K00850+K01810+K00036+K01623+K00852+K03841+K01623+K01624+K01623+K00033+K01623+K00850+K01623+K00033+K01624+K01810+K00948+K00850+K01623+K01623+K01810+K00033+…
Metabolism	Carbohydrate metabolism	Inositol phosphate metabolism	ko00562	48	c10526.graph_c0;c12387.graph_c0;c14066.graph_c0;c14377.graph_c0;c18323.graph_c0;c18649.graph_c0;c18770.graph_c0;c18851.graph_c0;c22969.graph_c0;c23384.graph_c0;c24414.graph_c0;c25146.graph_c0;c27211.graph_c0;c27312.graph_c0;c27491.graph_c0;c28842.graph_c0;c29481.graph_c0;c29563.graph_c0;c29627.graph_c0;c30243.graph_c0;c30588.graph_c0;c30901.graph_c0;c31895.graph_c0;c32680.graph_c0;c33984.graph_c0…	K00889+K00889+K05857+K01114+K00914+K01110+K01858+K01110+K01803+K05857+K00999+K01114+K01114+K00913+K01092+K01803+K00889+K00889+K00913+K05857+K00140+K00888+K01803+K10047+K00888+K00469+K05857+K00913+K01114+K00913+K00889+K03103+K10572+K00140+K00140+K05857+K01110+K05857+K01803+K01803+K00889+K00889+K01803+K00469+K00469+K01803+K05857+K01803
Metabolism	Carbohydrate metabolism	C5-Branched dibasic acid metabolism	ko00660	3	c19291.graph_c0;c34801.graph_c0;c8803.graph_c0;	K01653+K01652+K01703
Metabolism	Carbohydrate metabolism	Fructose and mannose metabolism	ko00051	60	c10427.graph_c0;c15791.graph_c0;c18685.graph_c0;c18804.graph_c0;c18840.graph_c0;c18920.graph_c0;c19035.graph_c0;c19204.graph_c0;c19414.graph_c0;c19906.graph_c0;c22969.graph_c0;c23361.graph_c0;c24939.graph_c0;c27243.graph_c0;c27243.graph_c1;c27299.graph_c0;c27374.graph_c0;c28769.graph_c0;c28842.graph_c0;c28930.graph_c0;c29452.graph_c0;c29659.graph_c0;c30384.graph_c0;c31190.graph_c0;c31190.graph_c1…	K01809+K01623+K01623+K00850+K01840+K01623+K01805+K02377+K01623+K00844+K01803+K01623+K01623+K00008+K00008+K01623+K03841+K01623+K01803+K00895+K00847+K00895+K00844+K00850+K00850+K00850+K00008+K01803+K03841+K00850+K01809+K01103+K01711+K00895+K01623+K03841+K01623+K01624+K01623+K01803+K01803+K01623+K00850+K01623+K01803+K01624+K01803+K00850+K01623+K01623+K00844+K01623+K05305+K00850+K00847+K00850+K00850+…
Metabolism	Carbohydrate metabolism	Pentose and glucuronate interconversions	ko00040	41	c12734.graph_c0;c18982.graph_c0;c19001.graph_c0;c19029.graph_c0;c19035.graph_c0;c19079.graph_c0;c19260.graph_c0;c19283.graph_c0;c19902.graph_c0;c21793.graph_c0;c23393.graph_c0;c24187.graph_c0;c24862.graph_c0;c24862.graph_c1;c24862.graph_c2;c25804.graph_c0;c26673.graph_c0;c27017.graph_c0;c27214.graph_c0;c27588.graph_c0;c28919.graph_c0;c31044.graph_c0;c31429.graph_c0;c31429.graph_c1;c31529.graph_c0…	K00128+K01051+K00012+K01728+K01805+K00012+K00012+K01783+K01728+K01728+K00963+K01051+K00128+K00128+K00128+K00128+K01728+K01728+K01728+K01728+K01051+K00128+K01051+K01051+K00128+K01783+K01184+K00128+K01051+K01728+K00012+K00854+K01728+K01051+K01051+K01184+K01184+K01051+K01051+K00128+K01051
Metabolism	Metabolism of terpenoids and polyketides	Brassinosteroid biosynthesis	ko00905	5	c17350.graph_c0;c27407.graph_c0;c27876.graph_c0;c28101.graph_c0;c39596.graph_c0;	K12637+K09588+K12639+K09587+K09591
Metabolism	Metabolism of terpenoids and polyketides	Diterpenoid biosynthesis	ko00904	10	c26545.graph_c0;c2745.graph_c0;c35501.graph_c0;c36258.graph_c0;c39440.graph_c0;c40935.graph_c0;c44839.graph_c0;c47354.graph_c0;c50974.graph_c0;c52730.graph_c0;	K04125+K04120+K04123+K04121+K04122+K04125+K04120+K04120+K04121+K04120
Metabolism	Metabolism of terpenoids and polyketides	Carotenoid biosynthesis	ko00906	27	c19297.graph_c0;c21468.graph_c0;c24370.graph_c0;c27365.graph_c0;c28135.graph_c0;c28604.graph_c0;c28983.graph_c0;c30587.graph_c0;c31008.graph_c0;c31220.graph_c1;c31536.graph_c0;c32184.graph_c0;c32296.graph_c0;c32815.graph_c0;c33760.graph_c0;c34031.graph_c1;c34346.graph_c0;c35519.graph_c1;c39798.graph_c0;c40979.graph_c0;c44561.graph_c0;c48162.graph_c0;c53159.graph_c0;c5419.graph_c0;c55999.graph_c0;…	K09838+K06444+K09843+K09841+K09839+K02294+K09842+K14606+K09843+K09840+K14593+K09835+K09837+K02293+K09843+K02291+K09843+K00514+K06443+K02291+K09840+K06443+K09840+K06443+K02294+K09840+K02294
Metabolism	Metabolism of terpenoids and polyketides	Terpenoid backbone biosynthesis	ko00900	40	c10273.graph_c0;c16287.graph_c0;c16866.graph_c0;c18753.graph_c0;c18888.graph_c0;c19344.graph_c0;c19590.graph_c0;c19930.graph_c0;c23546.graph_c0;c24061.graph_c0;c25135.graph_c0;c26162.graph_c0;c27428.graph_c0;c28187.graph_c0;c28676.graph_c0;c29240.graph_c0;c29368.graph_c0;c30245.graph_c0;c30245.graph_c1;c30761.graph_c0;c31247.graph_c0;c32062.graph_c0;c32062.graph_c2;c32513.graph_c0;c34197.graph_c0…	K01641+K01662+K01770+K00787+K01662+K03527+K00021+K11778+K10960+K00021+K00991+K00021+K10960+K00787+K01597+K00938+K11778+K00021+K00021+K13789+K13789+K00626+K00626+K11778+K00099+K00021+K05356+K14066+K03526+K00626+K01770+K00787+K01662+K00919+K01662+K00787+K00021+K00787+K00869+K01823
Metabolism	Metabolism of terpenoids and polyketides	Limonene and pinene degradation	ko00903	13	c12734.graph_c0;c20312.graph_c0;c23358.graph_c0;c24862.graph_c0;c24862.graph_c1;c24862.graph_c2;c25804.graph_c0;c31044.graph_c0;c31529.graph_c0;c33829.graph_c0;c35504.graph_c0;c36245.graph_c0;c8366.graph_c0;	K00128+K01692+K01692+K00128+K00128+K00128+K00128+K00128+K00128+K00120+K00128+K01692+K00128
Metabolism	Metabolism of terpenoids and polyketides	Zeatin biosynthesis	ko00908	9	c21707.graph_c0;c28553.graph_c0;c28600.graph_c0;c29109.graph_c0;c32211.graph_c0;c33259.graph_c0;c37059.graph_c0;c55827.graph_c0;c57763.graph_c0;	K10717+K00279+K13495+K00791+K00791+K00279+K00279+K00279+K10760
Metabolism	Glycan biosynthesis and metabolism	Glycosphingolipid biosynthesis - ganglio series	ko00604	4	c32683.graph_c0;c37728.graph_c0;c55706.graph_c0;c9947.graph_c0;	K12309+K12373+K12373+K12373
Metabolism	Glycan biosynthesis and metabolism	Glycosaminoglycan degradation	ko00531	11	c1290.graph_c0;c25140.graph_c0;c30150.graph_c0;c32683.graph_c0;c33049.graph_c0;c36435.graph_c0;c37728.graph_c0;c39330.graph_c0;c55706.graph_c0;c6543.graph_c0;c9947.graph_c0;	K01205+K01205+K07964+K12309+K10532+K01205+K12373+K10532+K12373+K01205+K12373
Metabolism	Glycan biosynthesis and metabolism	Other types of O-glycan biosynthesis	ko00514	2	c19055.graph_c0;c31628.graph_c0;	K09667+K03691
Metabolism	Glycan biosynthesis and metabolism	Glycosylphosphatidylinositol(GPI)-anchor biosynthesis	ko00563	17	c12565.graph_c0;c23574.graph_c0;c25028.graph_c1;c25046.graph_c0;c27875.graph_c0;c28976.graph_c0;c30259.graph_c0;c32401.graph_c0;c32687.graph_c0;c34261.graph_c0;c34875.graph_c0;c35326.graph_c0;c35696.graph_c0;c36248.graph_c0;c36849.graph_c0;c37954.graph_c1;c39926.graph_c0;	K05293+K07541+K05292+K09658+K05289+K03859+K05286+K03861+K05285+K05310+K03859+K05283+K07542+K05284+K03434+K03857+K03858
Metabolism	Glycan biosynthesis and metabolism	Other glycan degradation	ko00511	11	c28299.graph_c0;c31721.graph_c0;c32683.graph_c0;c32961.graph_c0;c33379.graph_c1;c36450.graph_c0;c37728.graph_c0;c38691.graph_c0;c39051.graph_c0;c55706.graph_c0;c9947.graph_c0;	K12311+K01444+K12309+K01206+K01227+K12311+K12373+K01190+K01191+K12373+K12373
Metabolism	Glycan biosynthesis and metabolism	Glycosphingolipid biosynthesis - globo series	ko00603	9	c17998.graph_c0;c18433.graph_c0;c25554.graph_c0;c34992.graph_c0;c34992.graph_c1;c35687.graph_c0;c37728.graph_c0;c55706.graph_c0;c9947.graph_c0;	K07407+K07407+K01988+K07407+K07407+K01988+K12373+K12373+K12373
Metabolism	Glycan biosynthesis and metabolism	N-Glycan biosynthesis	ko00510	47	c1015.graph_c0;c12009.graph_c0;c12622.graph_c0;c12862.graph_c0;c15753.graph_c0;c16507.graph_c0;c19778.graph_c0;c25046.graph_c0;c25368.graph_c0;c26891.graph_c0;c27872.graph_c0;c28267.graph_c0;c28420.graph_c0;c30582.graph_c0;c31409.graph_c0;c31976.graph_c1;c32391.graph_c0;c32920.graph_c0;c33476.graph_c0;c33574.graph_c0;c33727.graph_c0;c33727.graph_c1;c33727.graph_c2;c33911.graph_c0;c34569.graph_c0;…	K01228+K00737+K12667+K01228+K07432+K01230+K03850+K09658+K07252+K01230+K03845+K03849+K01230+K07151+K00902+K07432+K01231+K12666+K00729+K03846+K00737+K00737+K00737+K01230+K06316+K03844+K12670+K12670+K07432+K00726+K05546+K03848+K01228+K01001+K03847+K03843+K00737+K07151+K09659+K12666+K01228+K05546+K03843+K07151+K12670+K05546+K03842
Metabolism	Amino acid metabolism	Tyrosine metabolism	ko00350	32	c14053.graph_c0;c17663.graph_c0;c18762.graph_c0;c22278.graph_c0;c2844.graph_c0;c28618.graph_c0;c28985.graph_c0;c29057.graph_c0;c31687.graph_c0;c31699.graph_c0;c32932.graph_c0;c32935.graph_c0;c33697.graph_c0;c33861.graph_c0;c34067.graph_c0;c34067.graph_c1;c34946.graph_c0;c35091.graph_c0;c36516.graph_c3;c38526.graph_c0;c39456.graph_c0;c41516.graph_c0;c44947.graph_c0;c45916.graph_c0;c46693.graph_c0;…	K00815+K00813+K00276+K00813+K00276+K00813+K00815+K00457+K14455+K00813+K01592+K00001+K01800+K01555+K00001+K00001+K00451+K00001+K00001+K00001+K00817+K00121+K00817+K00276+K00276+K00817+K01592+K00813+K14455+K01592+K00813+K00121
Metabolism	Amino acid metabolism	Valine, leucine and isoleucine biosynthesis	ko00290	45	c14423.graph_c0;c15478.graph_c0;c19291.graph_c0;c19369.graph_c0;c19471.graph_c0;c19471.graph_c1;c20096.graph_c0;c20097.graph_c1;c20100.graph_c0;c20100.graph_c1;c25333.graph_c0;c26619.graph_c0;c26784.graph_c0;c27172.graph_c0;c27645.graph_c0;c27645.graph_c1;c29208.graph_c0;c29678.graph_c0;c31982.graph_c0;c34163.graph_c0;c34801.graph_c0;c36325.graph_c0;c36494.graph_c0;c36494.graph_c1;c36652.graph_c0…	K00162+K01873+K01653+K00162+K01873+K01873+K01873+K01873+K01873+K01873+K01869+K01869+K01869+K00826+K01869+K01869+K00826+K01754+K01870+K00826+K01652+K01873+K01869+K01869+K01870+K01649+K01869+K01873+K00053+K01754+K00826+K00052+K01869+K00161+K00053+K01869+K00162+K00161+K01702+K00162+K00161+K01687+K01703+K00162+K00161
Metabolism	Amino acid metabolism	Cysteine and methionine metabolism	ko00270	102	c10724.graph_c0;c14053.graph_c0;c1527.graph_c0;c16609.graph_c0;c17297.graph_c0;c17663.graph_c0;c18740.graph_c0;c18791.graph_c0;c18996.graph_c0;c19114.graph_c0;c19169.graph_c0;c19172.graph_c0;c19220.graph_c0;c20267.graph_c0;c20369.graph_c0;c21828.graph_c0;c21828.graph_c1;c21828.graph_c2;c22278.graph_c0;c23296.graph_c0;c23391.graph_c0;c23394.graph_c0;c23582.graph_c0;c23763.graph_c0;c23871.graph_c0;…	K00928+K00815+K00797+K00797+K01738+K00813+K00547+K08967+K08967+K09880+K00928+K01760+K00789+K00558+K01611+K00549+K00549+K00549+K00813+K00789+K00789+K01738+K00797+K01739+K01762+K00547+K00558+K01738+K01251+K01611+K12524+K00813+K01611+K01611+K13034+K00815+K01611+K05933+K01244+K01244+K01244+K00558+K00558+K01761+K00133+K00789+K00789+K01738+K14455+K00813+K00640+K01738+K00797+K00797+K01251+K00549+K00789+…
Metabolism	Amino acid metabolism	Glycine, serine and threonine metabolism	ko00260	50	c10724.graph_c0;c12666.graph_c0;c18762.graph_c0;c18822.graph_c0;c19135.graph_c0;c19169.graph_c0;c19849.graph_c0;c20078.graph_c0;c21519.graph_c0;c23395.graph_c0;c23441.graph_c0;c25270.graph_c0;c25306.graph_c0;c2590.graph_c0;c2844.graph_c0;c28585.graph_c0;c29235.graph_c0;c29678.graph_c0;c30050.graph_c1;c30298.graph_c0;c31122.graph_c0;c31269.graph_c0;c31323.graph_c0;c31690.graph_c0;c33070.graph_c0;c…	K00928+K06001+K00276+K14085+K00827+K00928+K00600+K01695+K00130+K00130+K12235+K01696+K00130+K00600+K00276+K12524+K01079+K01754+K00130+K00133+K00382+K00281+K00605+K00831+K01620+K00830+K00058+K00872+K00600+K00827+K12524+K01695+K00058+K00600+K01754+K00382+K00130+K12524+K01620+K00276+K00276+K00600+K01696+K00382+K01697+K00830+K00281+K00600+K01695+K00600
Metabolism	Amino acid metabolism	Phenylalanine, tyrosine and tryptophan biosynthesis	ko00400	44	c12666.graph_c0;c13966.graph_c1;c14053.graph_c0;c15641.graph_c0;c17663.graph_c0;c18446.graph_c0;c20078.graph_c0;c22278.graph_c0;c23701.graph_c0;c25270.graph_c0;c27282.graph_c0;c27749.graph_c1;c28618.graph_c0;c28985.graph_c0;c30771.graph_c0;c31497.graph_c0;c31570.graph_c0;c31687.graph_c0;c31699.graph_c0;c33047.graph_c0;c33552.graph_c0;c33552.graph_c1;c33552.graph_c2;c33552.graph_c3;c34531.graph_c0…	K06001+K01626+K00815+K00891+K00813+K13832+K01695+K00813+K01735+K01696+K01609+K01657+K00813+K00815+K01817+K01850+K01626+K14455+K00813+K00800+K13832+K13832+K13832+K13832+K01626+K01736+K00766+K01850+K01695+K01658+K00817+K00817+K01626+K00817+K01657+K01696+K01626+K00813+K14455+K00813+K01695+K01850+K01850+K01626
Metabolism	Amino acid metabolism	Arginine and proline metabolism	ko00330	87	c10535.graph_c0;c10971.graph_c0;c10973.graph_c0;c12734.graph_c0;c1527.graph_c0;c16609.graph_c0;c17089.graph_c0;c1755.graph_c0;c17663.graph_c0;c17951.graph_c0;c18822.graph_c0;c19361.graph_c0;c19396.graph_c0;c19866.graph_c0;c20369.graph_c0;c22278.graph_c0;c22751.graph_c0;c22751.graph_c1;c22751.graph_c2;c23475.graph_c0;c23582.graph_c0;c24224.graph_c0;c24862.graph_c0;c24862.graph_c1;c24862.graph_c2;c…	K12657+K00472+K00261+K00128+K00797+K00797+K00472+K01581+K00813+K01915+K14085+K10536+K00819+K00145+K01611+K00813+K00318+K00318+K00318+K01583+K00797+K00818+K00128+K00128+K00128+K00128+K13427+K13427+K00286+K01915+K01915+K01611+K00813+K01611+K01611+K01611+K00262+K00472+K01259+K14682+K00128+K00128+K01476+K00472+K14455+K00813+K00620+K00261+K00797+K00318+K00797+K00930+K01438+K14677+K00128+K12657+K12657+…
Metabolism	Amino acid metabolism	Alanine, aspartate and glutamate metabolism	ko00250	49	c10973.graph_c0;c17430.graph_c0;c17663.graph_c0;c17951.graph_c0;c18363.graph_c0;c18609.graph_c0;c18810.graph_c0;c19135.graph_c0;c20717.graph_c0;c22278.graph_c0;c23659.graph_c0;c23996.graph_c0;c24436.graph_c0;c27100.graph_c0;c28075.graph_c0;c28473.graph_c0;c28618.graph_c0;c29153.graph_c0;c29474.graph_c0;c31654.graph_c0;c31687.graph_c0;c31699.graph_c0;c31782.graph_c0;c32452.graph_c0;c32921.graph_c0…	K00261+K01756+K00813+K01915+K00764+K00278+K01953+K00827+K00814+K00813+K01955+K01580+K13566+K00609+K01915+K01915+K00813+K00820+K00262+K13566+K14455+K00813+K00814+K00261+K01580+K00830+K01953+K00294+K00827+K01940+K00264+K01756+K01915+K00814+K01580+K01580+K00814+K11541+K00814+K11541+K11541+K00813+K14455+K01953+K01939+K00264+K00830+K00813+K11541
Metabolism	Amino acid metabolism	Histidine metabolism	ko00340	20	c12734.graph_c0;c18671.graph_c0;c18822.graph_c0;c24862.graph_c0;c24862.graph_c1;c24862.graph_c2;c25804.graph_c0;c27092.graph_c0;c31044.graph_c0;c31529.graph_c0;c32662.graph_c0;c33268.graph_c0;c35504.graph_c0;c36910.graph_c0;c38669.graph_c0;c39456.graph_c0;c44947.graph_c0;c47137.graph_c0;c58732.graph_c0;c8366.graph_c0;	K00128+K01663+K14085+K00128+K00128+K00128+K00128+K01693+K00128+K00128+K00765+K00013+K00128+K01814+K01590+K00817+K00817+K00817+K01693+K00128
Metabolism	Amino acid metabolism	Lysine degradation	ko00310	24	c12734.graph_c0;c18822.graph_c0;c20312.graph_c0;c23358.graph_c0;c24862.graph_c0;c24862.graph_c1;c24862.graph_c2;c25804.graph_c0;c27234.graph_c0;c27234.graph_c1;c30946.graph_c0;c31044.graph_c0;c31529.graph_c0;c32062.graph_c0;c32062.graph_c2;c35504.graph_c0;c36245.graph_c0;c36742.graph_c0;c38366.graph_c0;c38372.graph_c0;c43567.graph_c0;c53900.graph_c0;c59227.graph_c0;c8366.graph_c0;	K00128+K14085+K01692+K01692+K00128+K00128+K00128+K00128+K00658+K00658+K00164+K00128+K00128+K00626+K00626+K00128+K01692+K14157+K00658+K00626+K00164+K00658+K00658+K00128
Metabolism	Amino acid metabolism	Tryptophan metabolism	ko00380	23	c12734.graph_c0;c15422.graph_c0;c16165.graph_c0;c18822.graph_c0;c20312.graph_c0;c23358.graph_c0;c24862.graph_c0;c24862.graph_c1;c24862.graph_c2;c25804.graph_c0;c30946.graph_c0;c31044.graph_c0;c31529.graph_c0;c32062.graph_c0;c32062.graph_c2;c32359.graph_c0;c33644.graph_c0;c35504.graph_c0;c36245.graph_c0;c38372.graph_c0;c43567.graph_c0;c48698.graph_c0;c8366.graph_c0;	K00128+K03781+K03781+K14085+K01692+K01692+K00128+K00128+K00128+K00128+K00164+K00128+K00128+K00626+K00626+K01867+K03781+K00128+K01692+K00626+K00164+K01501+K00128
Metabolism	Amino acid metabolism	Lysine biosynthesis	ko00300	16	c10724.graph_c0;c14507.graph_c0;c18822.graph_c0;c19169.graph_c0;c19866.graph_c0;c27185.graph_c0;c27846.graph_c0;c28585.graph_c0;c29716.graph_c0;c30298.graph_c0;c33682.graph_c0;c35511.graph_c0;c36300.graph_c0;c36742.graph_c0;c37687.graph_c0;c40065.graph_c0;	K00928+K00215+K14085+K00928+K00145+K01778+K01714+K12524+K10206+K00133+K00930+K01586+K00215+K14157+K12524+K12524
Metabolism	Amino acid metabolism	Phenylalanine metabolism	ko00360	69	c1106.graph_c0;c12778.graph_c0;c14053.graph_c0;c14658.graph_c0;c16331.graph_c0;c16726.graph_c0;c17663.graph_c0;c18762.graph_c0;c19494.graph_c0;c20057.graph_c0;c20716.graph_c0;c22278.graph_c0;c23501.graph_c1;c23939.graph_c0;c24274.graph_c0;c24928.graph_c0;c25885.graph_c0;c26756.graph_c0;c26780.graph_c0;c27618.graph_c0;c28271.graph_c0;c28271.graph_c1;c2844.graph_c0;c28618.graph_c0;c28935.graph_c0;c…	K00487+K00430+K00815+K01904+K00430+K00430+K00813+K00276+K00430+K01904+K01904+K00813+K00430+K00487+K00430+K00430+K09754+K00430+K09754+K09754+K00430+K00430+K00276+K00813+K00430+K00815+K00457+K11188+K00430+K00430+K01904+K10775+K10775+K10775+K00430+K14455+K00813+K00430+K00588+K09754+K09754+K10775+K00430+K00817+K00487+K09754+K00430+K00817+K00276+K00487+K00276+K00588+K00817+K00430+K00487+K00430+K00430+…
Metabolism	Amino acid metabolism	Valine, leucine and isoleucine degradation	ko00280	47	c10273.graph_c0;c12734.graph_c0;c16682.graph_c0;c18315.graph_c1;c18822.graph_c0;c19174.graph_c0;c20312.graph_c0;c23358.graph_c0;c23905.graph_c0;c24862.graph_c0;c24862.graph_c1;c24862.graph_c2;c25090.graph_c0;c25804.graph_c0;c27172.graph_c0;c27581.graph_c0;c27593.graph_c0;c29208.graph_c0;c30403.graph_c0;c30588.graph_c0;c31044.graph_c0;c31122.graph_c0;c31529.graph_c0;c32062.graph_c0;c32062.graph_c2…	K01641+K00128+K05605+K05607+K14085+K00249+K01692+K01692+K07513+K00128+K00128+K00128+K00166+K00128+K00826+K00253+K00167+K00826+K09699+K00140+K00128+K00382+K00128+K00626+K00626+K00826+K05605+K05605+K00128+K01969+K01692+K00020+K01968+K01968+K01640+K00140+K00140+K00626+K00382+K00826+K05605+K00382+K00128+K07513+K07513+K05605+K05605
Metabolism	Metabolism of cofactors and vitamins	Thiamine metabolism	ko00730	7	c13011.graph_c0;c20088.graph_c0;c27036.graph_c0;c33646.graph_c0;c36020.graph_c0;c38452.graph_c0;c39041.graph_c0;	K11717+K00878+K06928+K03147+K14153+K04487+K11717
Metabolism	Metabolism of cofactors and vitamins	Nicotinate and nicotinamide metabolism	ko00760	10	c10523.graph_c0;c18609.graph_c0;c25326.graph_c0;c30620.graph_c1;c31711.graph_c0;c35551.graph_c0;c36626.graph_c0;c37416.graph_c0;c8608.graph_c0;c8751.graph_c0;	K03787+K00278+K01950+K03426+K00767+K03787+K00858+K06210+K03787+K00763
Metabolism	Metabolism of cofactors and vitamins	Vitamin B6 metabolism	ko00750	12	c12358.graph_c0;c16529.graph_c0;c18578.graph_c0;c18578.graph_c1;c18638.graph_c0;c18638.graph_c1;c23464.graph_c0;c31690.graph_c0;c32464.graph_c0;c33264.graph_c0;c36179.graph_c0;c4980.graph_c0;	K13248+K08681+K06215+K06215+K06215+K06215+K00868+K00831+K06215+K06215+K13248+K13248
Metabolism	Metabolism of cofactors and vitamins	Lipoic acid metabolism	ko00785	3	c24679.graph_c0;c28515.graph_c0;c38929.graph_c0;	K03801+K03644+K03644
Metabolism	Metabolism of cofactors and vitamins	One carbon pool by folate	ko00670	18	c18151.graph_c0;c19228.graph_c0;c19849.graph_c0;c24799.graph_c0;c2590.graph_c0;c29776.graph_c0;c31323.graph_c0;c32758.graph_c0;c33292.graph_c0;c35959.graph_c0;c36859.graph_c0;c38371.graph_c0;c38382.graph_c0;c46979.graph_c0;c59357.graph_c0;c59405.graph_c0;c9726.graph_c0;c9973.graph_c0;	K00604+K01934+K00600+K00602+K00600+K00601+K00605+K13998+K01934+K01934+K00600+K00600+K00297+K00600+K00600+K00602+K01433+K00600
Metabolism	Metabolism of cofactors and vitamins	Folate biosynthesis	ko00790	10	c10299.graph_c0;c25145.graph_c0;c27213.graph_c0;c29056.graph_c0;c29919.graph_c0;c32758.graph_c0;c34251.graph_c0;c35561.graph_c0;c37966.graph_c0;c38996.graph_c0;	K01307+K01113+K01633+K13941+K01930+K13998+K13950+K01930+K01930+K01495
Metabolism	Metabolism of cofactors and vitamins	Porphyrin and chlorophyll metabolism	ko00860	50	c10441.graph_c0;c11763.graph_c0;c12603.graph_c0;c17097.graph_c0;c18149.graph_c0;c18497.graph_c0;c19076.graph_c0;c19350.graph_c0;c20261.graph_c0;c22812.graph_c0;c23546.graph_c0;c24611.graph_c0;c27428.graph_c0;c27975.graph_c0;c28132.graph_c0;c29528.graph_c0;c30598.graph_c0;c30839.graph_c0;c30962.graph_c0;c32636.graph_c0;c32959.graph_c0;c33677.graph_c0;c33677.graph_c1;c33848.graph_c1;c34359.graph_c0…	K03405+K01885+K13606+K13600+K01885+K01599+K00522+K01845+K02492+K00522+K10960+K04040+K10960+K03404+K13545+K01885+K03403+K00218+K08101+K01885+K02257+K02492+K02492+K01698+K01599+K01719+K01749+K00231+K02492+K02259+K00522+K13606+K00231+K00522+K01772+K03428+K02495+K03403+K00522+K00522+K00522+K03403+K00522+K00522+K00522+K04035+K00510+K00228+K01772+K13071
Metabolism	Metabolism of cofactors and vitamins	Pantothenate and CoA biosynthesis	ko00770	22	c11796.graph_c0;c19005.graph_c0;c19291.graph_c0;c19446.graph_c0;c24311.graph_c0;c27172.graph_c0;c28660.graph_c0;c29208.graph_c0;c30811.graph_c0;c31498.graph_c0;c34163.graph_c0;c34801.graph_c0;c37508.graph_c0;c38394.graph_c0;c38595.graph_c0;c39198.graph_c0;c41267.graph_c0;c45031.graph_c0;c48088.graph_c0;c50797.graph_c0;c51108.graph_c0;c8615.graph_c0;	K01598+K01918+K01653+K00606+K09680+K00826+K00859+K00826+K01431+K00207+K00826+K01652+K01464+K00053+K00826+K09680+K00859+K00053+K01464+K01598+K01464+K01687
Metabolism	Metabolism of cofactors and vitamins	Riboflavin metabolism	ko00740	8	c11722.graph_c0;c18448.graph_c1;c19186.graph_c0;c28829.graph_c0;c35588.graph_c0;c36188.graph_c0;c37554.graph_c0;c38797.graph_c0;	K14652+K14652+K00793+K11752+K00953+K14652+K00861+K00794
Metabolism	Metabolism of cofactors and vitamins	Ubiquinone and other terpenoid-quinone biosynthesis	ko00130	25	c14053.graph_c0;c1458.graph_c0;c14658.graph_c0;c18602.graph_c0;c19895.graph_c0;c20057.graph_c0;c20716.graph_c0;c23995.graph_c0;c28985.graph_c0;c29057.graph_c0;c30163.graph_c0;c30378.graph_c0;c32552.graph_c0;c33870.graph_c0;c34518.graph_c0;c36980.graph_c0;c37229.graph_c3;c37684.graph_c0;c39223.graph_c0;c39247.graph_c0;c48183.graph_c0;c52922.graph_c0;c54134.graph_c0;c55876.graph_c0;c56031.graph_c0;	K00815+K01661+K01904+K06126+K12501+K01904+K01904+K06127+K00815+K00457+K09834+K01904+K06125+K06125+K05928+K06125+K00591+K12501+K12502+K12502+K02548+K02552+K02552+K02552+K02552
Metabolism	Metabolism of cofactors and vitamins	Biotin metabolism	ko00780	5	c10890.graph_c0;c24847.graph_c0;c31794.graph_c1;c36969.graph_c0;c36969.graph_c1;	K01012+K01942+K00652+K00833+K00833
Metabolism	Nucleotide	Pyrimidine metabolism	ko00240	109	c10205.graph_c0;c10523.graph_c0;c16220.graph_c0;c16695.graph_c0;c17373.graph_c0;c17664.graph_c0;c18230.graph_c0;c18676.graph_c0;c19296.graph_c0;c19330.graph_c0;c19393.graph_c0;c19432.graph_c1;c19968.graph_c0;c19988.graph_c1;c19991.graph_c0;c20655.graph_c0;c23600.graph_c0;c23659.graph_c0;c23794.graph_c0;c23946.graph_c0;c24502.graph_c0;c24502.graph_c1;c24502.graph_c2;c25672.graph_c0;c26153.graph_c0…	K03020+K03787+K00857+K00962+K00876+K03014+K01493+K03016+K03013+K00876+K01489+K03000+K00857+K01937+K00384+K03013+K01465+K01955+K00384+K00940+K01937+K01937+K01937+K01937+K00876+K00609+K02335+K03027+K03014+K01937+K02328+K13800+K13800+K03022+K03019+K01431+K00940+K03016+K00207+K14641+K00940+K00761+K03005+K02324+K03043+K03006+K13800+K13998+K01510+K02320+K03002+K03046+K03504+K01519+K00962+K02321+K00943+…
Metabolism	Nucleotide	Purine metabolism	ko00230	141	c10205.graph_c0;c10523.graph_c0;c13906.graph_c0;c14260.graph_c0;c16695.graph_c0;c17430.graph_c0;c17664.graph_c0;c18363.graph_c0;c18676.graph_c0;c18752.graph_c0;c18859.graph_c0;c18958.graph_c0;c18984.graph_c0;c19045.graph_c0;c19296.graph_c0;c19313.graph_c0;c19432.graph_c1;c20632.graph_c0;c20655.graph_c0;c23642.graph_c0;c23855.graph_c0;c23946.graph_c0;c24486.graph_c0;c24799.graph_c0;c24899.graph_c0…	K03020+K03787+K00873+K00873+K00962+K01756+K03014+K00764+K03016+K00856+K00873+K00873+K00759+K00873+K03013+K00939+K03000+K00088+K03013+K01951+K01835+K00940+K01466+K00602+K00873+K00873+K00873+K00873+K00860+K00939+K00860+K00860+K00860+K00939+K00759+K06928+K00942+K02335+K03027+K01945+K00942+K03014+K00873+K02328+K00601+K03022+K03019+K00948+K01933+K01835+K00948+K13811+K01952+K00940+K03016+K00365+K00939+…
Organismal Systems	Environmental adaptation	Plant-pathogen interaction	ko04626	159	c10103.graph_c0;c10112.graph_c0;c10903.graph_c0;c11090.graph_c0;c11188.graph_c0;c11421.graph_c0;c11853.graph_c0;c12161.graph_c0;c12572.graph_c0;c138.graph_c0;c15370.graph_c0;c15429.graph_c0;c17855.graph_c0;c18991.graph_c0;c18995.graph_c0;c19063.graph_c0;c19147.graph_c0;c19156.graph_c0;c20330.graph_c0;c20357.graph_c0;c2135.graph_c0;c21956.graph_c0;c22132.graph_c0;c22306.graph_c0;c23285.graph_c0;c2…	K13448+K13448+K02183+K02183+K02358+K13447+K13448+K13457+K13448+K05391+K13448+K09487+K13457+K02183+K13464+K09487+K13412+K13463+K04079+K04079+K02358+K13448+K13448+K05391+K13447+K13447+K13448+K00864+K13464+K13426+K13412+K13458+K13420+K13457+K05391+K13427+K13427+K13412+K05391+K13412+K13412+K13412+K13412+K05391+K14512+K13420+K13464+K13424+K13457+K13457+K13448+K13422+K13448+K13424+K13424+K13424+K13448+…
Organismal Systems	Environmental adaptation	Circadian rhythm - plant	ko04712	15	c11691.graph_c0;c19801.graph_c0;c23495.graph_c0;c29369.graph_c0;c31875.graph_c0;c32836.graph_c0;c32836.graph_c1;c34621.graph_c0;c37054.graph_c0;c38499.graph_c0;c39007.graph_c0;c55776.graph_c0;c8164.graph_c0;c8778.graph_c0;c8778.graph_c1;	K12120+K03097+K03115+K00660+K12124+K12118+K12118+K12119+K00660+K03097+K03115+K03097+K03115+K03097+K03097
Organismal Systems	Immune system	Natural killer cell mediated cytotoxicity	ko04650	20	c12879.graph_c0;c18407.graph_c0;c19741.graph_c1;c19888.graph_c0;c24490.graph_c0;c26401.graph_c0;c30134.graph_c0;c30134.graph_c1;c31115.graph_c0;c31115.graph_c1;c31115.graph_c2;c31749.graph_c0;c32368.graph_c0;c33027.graph_c0;c34033.graph_c0;c34356.graph_c0;c35376.graph_c0;c37148.graph_c0;c8219.graph_c1;c9000.graph_c0;	K04392+K04392+K04392+K04371+K06268+K04392+K04392+K04392+K04371+K04371+K04371+K04371+K06268+K04368+K04371+K06268+K06268+K04392+K06268+K04368
Environmental Information Processing	Signal transduction	Phosphatidylinositol signaling system	ko04070	43	c10526.graph_c0;c10903.graph_c0;c11090.graph_c0;c12387.graph_c0;c14066.graph_c0;c18323.graph_c0;c18649.graph_c0;c18756.graph_c0;c18851.graph_c0;c18991.graph_c0;c23384.graph_c0;c24414.graph_c0;c27312.graph_c0;c27491.graph_c0;c29481.graph_c0;c29563.graph_c0;c29627.graph_c0;c30007.graph_c0;c30243.graph_c0;c30901.graph_c0;c32680.graph_c0;c33006.graph_c0;c33984.graph_c0;c34198.graph_c0;c34979.graph_c0…	K00889+K02183+K02183+K00889+K05857+K00914+K01110+K00901+K01110+K02183+K05857+K00999+K00913+K01092+K00889+K00889+K00913+K00981+K05857+K00888+K10047+K02183+K00888+K05857+K00913+K02183+K00913+K00889+K10572+K00901+K02183+K05857+K01110+K05857+K02183+K00889+K00889+K02183+K02183+K05857+K02183+K02183+K02183
Environmental Information Processing	Signal transduction	Plant hormone signal transduction	ko04075	156	c10425.graph_c0;c12632.graph_c0;c12699.graph_c0;c15790.graph_c0;c15941.graph_c0;c16209.graph_c0;c1632.graph_c0;c17141.graph_c0;c17437.graph_c0;c17437.graph_c1;c17830.graph_c0;c18121.graph_c0;c18282.graph_c0;c18329.graph_c0;c18510.graph_c0;c18969.graph_c0;c18995.graph_c0;c19156.graph_c0;c19167.graph_c0;c19167.graph_c1;c19184.graph_c0;c19289.graph_c0;c19432.graph_c0;c19557.graph_c0;c19868.graph_c0;…	K14493+K14498+K14500+K14505+K14513+K14496+K14488+K14499+K14492+K14492+K14488+K14487+K13946+K14487+K14512+K14497+K13464+K13463+K14502+K14502+K14500+K14506+K14485+K14487+K14431+K14488+K14488+K13946+K14487+K14487+K14491+K14502+K13464+K14496+K14487+K14505+K14505+K14497+K14489+K14492+K14504+K14496+K14488+K14488+K14486+K14498+K14498+K14516+K14498+K14498+K14431+K14490+K14512+K14504+K14502+K14497+K13464+…
Environmental Information Processing	Membrane transport	ABC transporters	ko02010	10	c25359.graph_c1;c26138.graph_c1;c28244.graph_c0;c34602.graph_c0;c36712.graph_c0;c38062.graph_c0;c4423.graph_c0;c47646.graph_c0;c5094.graph_c0;c51930.graph_c0;	K05663+K05658+K05658+K05658+K05674+K05658+K05658+K05658+K05658+K05658
Cellular Processes	Transport and catabolism	Phagosome	ko04145	87	c10252.graph_c0;c10855.graph_c1;c12879.graph_c0;c18323.graph_c0;c18407.graph_c0;c18530.graph_c0;c18764.graph_c0;c18936.graph_c0;c18976.graph_c0;c19083.graph_c0;c19112.graph_c0;c19741.graph_c1;c19786.graph_c0;c20391.graph_c0;c23781.graph_c0;c24003.graph_c0;c24140.graph_c0;c24140.graph_c1;c24140.graph_c2;c24161.graph_c0;c24180.graph_c0;c2436.graph_c0;c24438.graph_c0;c25011.graph_c0;c25120.graph_c0;…	K07375+K07375+K04392+K00914+K04392+K07375+K09481+K09481+K07374+K02149+K07342+K04392+K08492+K07374+K02145+K02146+K02155+K02155+K02155+K07374+K08054+K08057+K02151+K07375+K02153+K07374+K04392+K07374+K08057+K07374+K07374+K07374+K04392+K04392+K07897+K07897+K02152+K02151+K07897+K07375+K02144+K10956+K08517+K08517+K07375+K10956+K02154+K02147+K07375+K10956+K07897+K04392+K01365+K02154+K02154+K07897+K07374+…
Cellular Processes	Transport and catabolism	Endocytosis	ko04144	94	c10526.graph_c0;c10545.graph_c0;c12387.graph_c0;c14721.graph_c0;c16267.graph_c0;c17305.graph_c0;c17305.graph_c1;c17305.graph_c2;c18223.graph_c0;c18223.graph_c1;c18820.graph_c0;c19016.graph_c0;c19368.graph_c0;c19428.graph_c0;c19765.graph_c0;c20001.graph_c0;c23187.graph_c0;c24360.graph_c0;c24694.graph_c0;c24976.graph_c0;c25309.graph_c0;c27600.graph_c0;c27712.graph_c0;c28130.graph_c0;c28233.graph_c0…	K00889+K12188+K00889+K03283+K12489+K04646+K04646+K04646+K03283+K03283+K12493+K12191+K01528+K11827+K01528+K11826+K03283+K12183+K03283+K12195+K03283+K12189+K12194+K12479+K12190+K03283+K12193+K00889+K00889+K12489+K03283+K11866+K10591+K01115+K07897+K07897+K12183+K01115+K12184+K07897+K04646+K04646+K04646+K04646+K12196+K12198+K12194+K01115+K12486+K12492+K12200+K12493+K03283+K03283+K03283+K11866+K12185+…
Cellular Processes	Transport and catabolism	Regulation of autophagy	ko04140	18	c18323.graph_c0;c19299.graph_c0;c22859.graph_c0;c23945.graph_c0;c24501.graph_c0;c24636.graph_c0;c24785.graph_c0;c27653.graph_c0;c27847.graph_c0;c33906.graph_c0;c37629.graph_c0;c38318.graph_c0;c39011.graph_c0;c39446.graph_c0;c39482.graph_c0;c8267.graph_c0;c8394.graph_c0;c9625.graph_c0;	K00914+K07198+K08341+K08342+K08339+K08339+K08269+K08333+K08341+K08341+K08341+K08341+K08336+K08334+K08337+K08341+K08341+K08343
Cellular Processes	Transport and catabolism	Peroxisome	ko04146	70	c10852.graph_c0;c15422.graph_c0;c1543.graph_c0;c15681.graph_c0;c16165.graph_c0;c18660.graph_c0;c19806.graph_c0;c20002.graph_c0;c20753.graph_c0;c23531.graph_c0;c23648.graph_c0;c23905.graph_c0;c26697.graph_c0;c26862.graph_c0;c26862.graph_c2;c27297.graph_c1;c27297.graph_c2;c27775.graph_c0;c28012.graph_c0;c28378.graph_c1;c28857.graph_c0;c29558.graph_c0;c29839.graph_c0;c30066.graph_c0;c30232.graph_c0;…	K00031+K03781+K11517+K00031+K03781+K12663+K06664+K13339+K11517+K04565+K01897+K07513+K01897+K01897+K01897+K00232+K00232+K01897+K04564+K01897+K13346+K04564+K00232+K04565+K13237+K03426+K13336+K11517+K13337+K13341+K13345+K00830+K03781+K01897+K12261+K13342+K01578+K00232+K00106+K13335+K01897+K01897+K13343+K13338+K11517+K01640+K01897+K01897+K01897+K01897+K00031+K04564+K00232+K11517+K13354+K00232+K00232+…
Genetic Information Processing	Transcription	RNA polymerase	ko03020	38	c10205.graph_c0;c17664.graph_c0;c18676.graph_c0;c19296.graph_c0;c19432.graph_c1;c20655.graph_c0;c28021.graph_c0;c28989.graph_c0;c29782.graph_c1;c29803.graph_c0;c31482.graph_c0;c32217.graph_c0;c32517.graph_c0;c32670.graph_c0;c33175.graph_c0;c34105.graph_c0;c35128.graph_c0;c35443.graph_c0;c35638.graph_c0;c35674.graph_c1;c35973.graph_c0;c36357.graph_c0;c36360.graph_c0;c36796.graph_c1;c37418.graph_c0…	K03020+K03014+K03016+K03013+K03000+K03013+K03027+K03014+K03022+K03019+K03016+K03005+K03043+K03006+K03002+K03046+K03021+K03010+K02999+K03024+K03043+K03040+K03025+K03046+K03023+K02999+K03007+K14721+K03014+K03013+K03013+K03009+K02999+K03007+K03027+K03007+K03017+K03008
Genetic Information Processing	Transcription	Basal transcription factors	ko03022	35	c12595.graph_c0;c13066.graph_c0;c18525.graph_c0;c18610.graph_c0;c19138.graph_c0;c19338.graph_c0;c19408.graph_c0;c24082.graph_c0;c24388.graph_c0;c24647.graph_c0;c27350.graph_c0;c28123.graph_c0;c29217.graph_c0;c29601.graph_c0;c29646.graph_c0;c29878.graph_c0;c30077.graph_c0;c31790.graph_c0;c32209.graph_c1;c32753.graph_c0;c33174.graph_c0;c3327.graph_c0;c33304.graph_c1;c33957.graph_c0;c34835.graph_c0;…	K03126+K03120+K03127+K03135+K03132+K03122+K03124+K03128+K03125+K10842+K03144+K03141+K03143+K03136+K14649+K03126+K03130+K03120+K02202+K14535+K10844+K03139+K03142+K03138+K03131+K03131+K03128+K03139+K10843+K03123+K03131+K03125+K03125+K03125+K03120
Genetic Information Processing	Transcription	Spliceosome	ko03040	202	c10034.graph_c0;c10163.graph_c0;c10301.graph_c0;c1097.graph_c0;c12239.graph_c0;c14721.graph_c0;c15610.graph_c0;c16022.graph_c0;c16918.graph_c0;c17178.graph_c0;c17219.graph_c0;c17506.graph_c0;c18223.graph_c0;c18223.graph_c1;c18428.graph_c0;c18642.graph_c0;c18841.graph_c0;c18886.graph_c0;c18990.graph_c0;c19108.graph_c0;c19139.graph_c0;c19179.graph_c0;c19211.graph_c0;c19762.graph_c0;c22246.graph_c0;…	K12829+K12864+K12621+K12856+K12625+K03283+K12825+K12850+K12815+K12815+K12876+K12856+K03283+K03283+K12741+K12855+K12876+K12826+K12849+K12881+K12861+K12839+K12891+K12818+K12869+K03283+K12890+K12836+K12859+K12881+K11087+K12881+K13025+K12855+K12878+K12858+K11984+K12875+K12852+K03283+K12866+K09567+K03283+K12832+K12837+K12869+K12856+K03283+K12863+K12865+K12627+K12875+K12828+K12811+K11095+K06063+K03283+…
Genetic Information Processing	Replication and repair	DNA replication	ko03030	44	c17347.graph_c0;c18689.graph_c0;c19774.graph_c0;c20908.graph_c0;c21198.graph_c0;c23354.graph_c0;c23629.graph_c0;c24348.graph_c0;c24622.graph_c0;c24639.graph_c0;c25256.graph_c0;c27737.graph_c0;c29267.graph_c0;c29815.graph_c0;c30849.graph_c0;c31054.graph_c0;c31954.graph_c0;c32419.graph_c0;c32735.graph_c0;c32952.graph_c0;c33390.graph_c0;c33741.graph_c0;c34139.graph_c0;c34484.graph_c0;c35116.graph_c0…	K02212+K10755+K10739+K10744+K07466+K10742+K07466+K04799+K03111+K07466+K10743+K02335+K02328+K07466+K07466+K10745+K02209+K02324+K10747+K02320+K10755+K02542+K03504+K02321+K02541+K02541+K02540+K02540+K02684+K07466+K10754+K02327+K02210+K10742+K10742+K10742+K10742+K10742+K10742+K10742+K10755+K02685+K02542+K03505
Genetic Information Processing	Replication and repair	Homologous recombination	ko03440	38	c11193.graph_c0;c14023.graph_c0;c14407.graph_c0;c17992.graph_c0;c18807.graph_c0;c19774.graph_c0;c21198.graph_c0;c21559.graph_c0;c21860.graph_c0;c23173.graph_c0;c23629.graph_c0;c24622.graph_c0;c24639.graph_c0;c26049.graph_c0;c27359.graph_c0;c27737.graph_c0;c28722.graph_c0;c29267.graph_c0;c29815.graph_c0;c30070.graph_c0;c30148.graph_c0;c30849.graph_c0;c33253.graph_c0;c33508.graph_c0;c33771.graph_c0…	K03553+K10875+K03553+K10879+K10881+K10739+K07466+K10866+K10869+K08991+K07466+K03111+K07466+K10901+K10880+K02335+K10869+K02328+K07466+K04482+K10865+K07466+K10870+K08775+K03165+K03504+K10881+K03165+K10901+K07466+K10866+K10871+K08991+K02327+K08991+K10901+K03655+K03505
Genetic Information Processing	Replication and repair	Base excision repair	ko03410	27	c13926.graph_c0;c20607.graph_c0;c24348.graph_c0;c24616.graph_c0;c26024.graph_c0;c27085.graph_c0;c27187.graph_c0;c27737.graph_c0;c28008.graph_c0;c29267.graph_c0;c32138.graph_c0;c32172.graph_c0;c32419.graph_c0;c32735.graph_c0;c33489.graph_c0;c33648.graph_c0;c34004.graph_c1;c34139.graph_c0;c34350.graph_c0;c35164.graph_c0;c36941.graph_c0;c38084.graph_c0;c39861.graph_c0;c43697.graph_c0;c47054.graph_c0…	K10798+K10563+K04799+K01247+K01246+K03512+K03652+K02335+K01247+K02328+K10773+K10798+K02324+K10747+K01246+K03648+K10801+K03504+K10803+K10772+K01142+K02327+K10773+K03575+K10802+K10802+K03505
Genetic Information Processing	Replication and repair	Non-homologous end-joining	ko03450	9	c14364.graph_c0;c21559.graph_c0;c24348.graph_c0;c27085.graph_c0;c30148.graph_c0;c32830.graph_c0;c37128.graph_c0;c37540.graph_c2;c37843.graph_c0;	K10884+K10866+K04799+K03512+K10865+K10886+K10866+K10885+K10777
Genetic Information Processing	Replication and repair	Nucleotide excision repair	ko03420	41	c18689.graph_c0;c19774.graph_c0;c21198.graph_c0;c23556.graph_c0;c23629.graph_c0;c24639.graph_c0;c24647.graph_c0;c27350.graph_c0;c27737.graph_c0;c28123.graph_c0;c29035.graph_c0;c29217.graph_c0;c29267.graph_c0;c29815.graph_c0;c29932.graph_c0;c30849.graph_c0;c32209.graph_c1;c32419.graph_c0;c32735.graph_c0;c33174.graph_c0;c33304.graph_c1;c33390.graph_c0;c33448.graph_c0;c33860.graph_c0;c34139.graph_c0…	K10755+K10739+K07466+K10841+K07466+K07466+K10842+K03144+K02335+K03141+K03868+K03143+K02328+K07466+K10846+K07466+K02202+K02324+K10747+K10844+K03142+K10755+K10609+K10838+K03504+K10849+K10570+K10848+K10140+K10610+K07466+K10754+K10839+K10839+K02327+K10839+K10843+K10755+K10609+K10839+K03505
Genetic Information Processing	Replication and repair	Mismatch repair	ko03430	25	c18574.graph_c0;c18689.graph_c0;c19774.graph_c0;c21198.graph_c0;c23629.graph_c0;c24622.graph_c0;c24639.graph_c0;c25174.graph_c0;c26667.graph_c0;c29267.graph_c0;c29815.graph_c0;c30849.graph_c0;c32249.graph_c0;c32735.graph_c0;c33390.graph_c0;c33522.graph_c0;c34139.graph_c0;c34702.graph_c0;c36724.graph_c0;c36905.graph_c0;c37326.graph_c0;c37812.graph_c0;c38084.graph_c0;c58161.graph_c0;c7704.graph_c0;	K08734+K10755+K10739+K07466+K07466+K03111+K07466+K08739+K08735+K02328+K07466+K07466+K08737+K10747+K10755+K08736+K03504+K10746+K07466+K10754+K07456+K10858+K02327+K10755+K03505
Genetic Information Processing	Folding, sorting and degradation	Protein export	ko03060	42	c10605.graph_c0;c11040.graph_c0;c13937.graph_c0;c15236.graph_c0;c16506.graph_c0;c18764.graph_c0;c18848.graph_c0;c18936.graph_c0;c19112.graph_c0;c19157.graph_c0;c19426.graph_c0;c23680.graph_c0;c24191.graph_c0;c24517.graph_c0;c27502.graph_c0;c27967.graph_c0;c28540.graph_c0;c28873.graph_c0;c29234.graph_c0;c29780.graph_c0;c30445.graph_c0;c31233.graph_c1;c32768.graph_c0;c34048.graph_c0;c34098.graph_c0…	K12275+K12947+K03217+K03109+K03217+K09481+K03106+K09481+K07342+K03105+K03116+K12946+K03100+K03107+K03106+K09648+K09540+K13431+K03070+K13280+K03217+K03104+K10956+K09647+K10956+K10956+K03108+K09490+K09647+K12272+K03217+K03110+K13280+K12948+K09490+K09481+K09490+K09490+K09490+K09490+K03070+K12947
Genetic Information Processing	Folding, sorting and degradation	Ubiquitin mediated proteolysis	ko04120	108	c13886.graph_c0;c14297.graph_c0;c14297.graph_c1;c15398.graph_c0;c15729.graph_c0;c17984.graph_c0;c18424.graph_c0;c18925.graph_c0;c19031.graph_c0;c19189.graph_c0;c19198.graph_c0;c19347.graph_c0;c20062.graph_c0;c20071.graph_c0;c23568.graph_c0;c24050.graph_c1;c24050.graph_c2;c24250.graph_c0;c24999.graph_c0;c25133.graph_c0;c25147.graph_c0;c25147.graph_c1;c25147.graph_c2;c27043.graph_c0;c27551.graph_c0…	K10578+K03094+K03094+K03350+K03873+K10597+K10144+K10579+K03178+K09561+K06688+K04506+K03357+K10578+K04506+K10579+K10579+K10576+K03347+K10578+K03094+K03094+K03094+K10688+K10143+K03364+K06688+K03363+K03094+K03868+K03352+K06689+K10589+K10143+K04506+K10591+K10143+K04554+K03358+K03869+K03363+K10685+K03178+K03178+K10606+K10601+K03363+K03354+K10609+K10686+K03355+K10578+K10578+K04506+K10570+K10578+K03363+…
Genetic Information Processing	Folding, sorting and degradation	Sulfur relay system	ko04122	9	c19623.graph_c0;c27848.graph_c0;c28581.graph_c0;c31667.graph_c0;c32741.graph_c0;c34567.graph_c0;c35375.graph_c0;c37198.graph_c0;c38452.graph_c0;	K03639+K00566+K12161+K11996+K03635+K14169+K14168+K01011+K04487
Genetic Information Processing	Folding, sorting and degradation	Proteasome	ko03050	70	c11211.graph_c0;c13856.graph_c0;c15957.graph_c0;c18807.graph_c0;c19170.graph_c0;c19293.graph_c0;c19376.graph_c0;c20069.graph_c0;c23593.graph_c0;c24216.graph_c0;c2491.graph_c0;c2491.graph_c1;c28424.graph_c0;c28555.graph_c0;c29576.graph_c1;c29805.graph_c0;c29820.graph_c0;c29834.graph_c0;c30556.graph_c0;c32548.graph_c0;c32548.graph_c2;c33039.graph_c0;c34283.graph_c0;c34901.graph_c0;c35100.graph_c0;c…	K03066+K03030+K02736+K10881+K03029+K02726+K06699+K02726+K03028+K03031+K02729+K02729+K02735+K03033+K02735+K06700+K03030+K02737+K03038+K03033+K03033+K03064+K03066+K10881+K03035+K02732+K02736+K03036+K03032+K03062+K11599+K02728+K02730+K03061+K02734+K03065+K02727+K02739+K03039+K03037+K02738+K03029+K06700+K02738+K02731+K03032+K03066+K03030+K03033+K03033+K02726+K03028+K02737+K03029+K03065+K02738+K03028+…
Genetic Information Processing	Folding, sorting and degradation	SNARE interactions in vesicular transport	ko04130	18	c10868.graph_c0;c12684.graph_c0;c18517.graph_c0;c19111.graph_c0;c19261.graph_c0;c19786.graph_c0;c23555.graph_c0;c24570.graph_c0;c24723.graph_c0;c31625.graph_c0;c32255.graph_c0;c32872.graph_c0;c32872.graph_c1;c36875.graph_c0;c37062.graph_c0;c38653.graph_c0;c39031.graph_c0;c8517.graph_c0;	K08490+K08504+K08493+K08516+K08496+K08492+K08515+K08489+K08495+K08498+K08490+K08517+K08517+K08490+K08507+K08515+K08495+K08504
Genetic Information Processing	Folding, sorting and degradation	RNA degradation	ko03018	92	c10301.graph_c0;c10525.graph_c0;c11248.graph_c0;c11862.graph_c0;c12239.graph_c0;c12963.graph_c0;c16695.graph_c0;c17323.graph_c0;c18496.graph_c0;c18503.graph_c0;c18656.graph_c0;c18732.graph_c0;c19153.graph_c0;c19416.graph_c0;c19970.graph_c0;c19970.graph_c1;c203.graph_c0;c203.graph_c1;c23492.graph_c0;c23676.graph_c0;c24256.graph_c0;c24349.graph_c0;c24816.graph_c0;c27577.graph_c0;c27878.graph_c0;c27…	K12621+K12619+K12590+K03681+K12625+K04077+K00962+K12613+K12591+K12620+K12581+K12586+K12603+K12600+K12606+K12606+K01689+K01689+K12617+K12598+K12592+K12619+K12606+K12593+K01689+K12581+K12627+K12607+K12616+K01689+K04043+K03654+K03514+K12611+K07573+K14442+K14442+K12623+K12622+K01689+K12604+K13126+K12614+K12602+K00962+K12619+K03678+K12626+K01689+K01148+K12605+K12617+K12599+K10643+K10643+K12585+K14442+…
Genetic Information Processing	Folding, sorting and degradation	Protein processing in endoplasmic reticulum	ko04141	233	c1015.graph_c0;c10309.graph_c0;c10568.graph_c1;c10605.graph_c0;c10793.graph_c0;c11293.graph_c0;c12528.graph_c0;c12622.graph_c0;c12862.graph_c0;c13886.graph_c0;c14114.graph_c0;c1418.graph_c0;c14297.graph_c0;c14297.graph_c1;c14721.graph_c0;c15429.graph_c0;c16460.graph_c0;c16507.graph_c0;c17984.graph_c0;c18223.graph_c0;c18223.graph_c1;c18309.graph_c0;c18422.graph_c0;c18472.graph_c0;c18515.graph_c0;c…	K01228+K14016+K04079+K12275+K13989+K09503+K09580+K12667+K01228+K10578+K01456+K13525+K03094+K03094+K03283+K09487+K14015+K01230+K10597+K03283+K03283+K10088+K13993+K14001+K14006+K14006+K14016+K14016+K09481+K13249+K13993+K09481+K13993+K13993+K09487+K13525+K07342+K13993+K09561+K14004+K13993+K10578+K04079+K04079+K14007+K14016+K09580+K01456+K03283+K09580+K09580+K14016+K09584+K09580+K08054+K08057+K03283+…
Genetic Information Processing	Translation	Aminoacyl-tRNA biosynthesis	ko00970	82	c11641.graph_c0;c11763.graph_c0;c13748.graph_c0;c15478.graph_c0;c17041.graph_c0;c17361.graph_c0;c18099.graph_c0;c18149.graph_c0;c18151.graph_c0;c18219.graph_c0;c18440.graph_c0;c18823.graph_c0;c19254.graph_c0;c19471.graph_c0;c19471.graph_c1;c19612.graph_c0;c20096.graph_c0;c20097.graph_c1;c20100.graph_c0;c20100.graph_c1;c24273.graph_c0;c24805.graph_c0;c25206.graph_c0;c25333.graph_c0;c26619.graph_c0…	K01874+K01885+K01893+K01873+K01881+K01893+K01868+K01885+K00604+K01881+K01889+K01886+K01868+K01873+K01873+K01883+K01873+K01873+K01873+K01873+K02434+K04567+K01892+K01869+K01869+K01869+K01869+K01869+K01881+K01885+K01872+K04567+K01880+K01893+K01868+K01868+K01868+K01868+K01868+K01875+K01870+K01876+K01867+K01875+K01885+K01883+K01892+K01893+K01874+K01873+K01876+K01869+K01869+K01870+K01866+K01866+K14164+…
Genetic Information Processing	Translation	RNA transport	ko03013	195	c10119.graph_c0;c10733.graph_c0;c12193.graph_c0;c12919.graph_c0;c13873.graph_c0;c14178.graph_c0;c14250.graph_c1;c15027.graph_c0;c17219.graph_c0;c17629.graph_c0;c18158.graph_c0;c18635.graph_c0;c18710.graph_c0;c18797.graph_c0;c18797.graph_c1;c18817.graph_c0;c18841.graph_c0;c18866.graph_c0;c18897.graph_c0;c18957.graph_c0;c19108.graph_c0;c19208.graph_c0;c19249.graph_c0;c19335.graph_c0;c19401.graph_c0…	K03260+K14324+K14293+K03252+K03242+K05019+K12160+K03259+K12876+K03231+K03243+K14319+K14319+K03257+K03257+K03257+K12876+K03242+K03248+K03257+K12881+K14294+K03241+K14004+K14293+K14293+K02516+K03231+K03243+K12160+K12881+K07936+K07936+K03231+K12881+K14290+K03113+K03238+K13025+K13175+K12878+K03262+K12875+K14310+K03250+K07936+K07936+K03238+K03231+K14305+K14313+K13174+K12160+K12160+K03251+K03247+K12875+…
Genetic Information Processing	Translation	Ribosome biogenesis in eukaryotes	ko03008	109	c10525.graph_c0;c14378.graph_c0;c1631.graph_c0;c1631.graph_c1;c18345.graph_c0;c19801.graph_c0;c20976.graph_c0;c23495.graph_c0;c23941.graph_c0;c23941.graph_c1;c23981.graph_c1;c24036.graph_c0;c24349.graph_c0;c25082.graph_c0;c25279.graph_c0;c25279.graph_c1;c2582.graph_c0;c26337.graph_c1;c27106.graph_c0;c27383.graph_c0;c27517.graph_c0;c28252.graph_c0;c28701.graph_c0;c29444.graph_c0;c29862.graph_c0;c2…	K12619+K14545+K14565+K14565+K02218+K03097+K14553+K03115+K07936+K07936+K07178+K14290+K12619+K14560+K07936+K07936+K14564+K14567+K14564+K14559+K14568+K14561+K14544+K14556+K14546+K11883+K14558+K07179+K14537+K13288+K14563+K02218+K14552+K14559+K14535+K14555+K11108+K01164+K14554+K12619+K14574+K14570+K03539+K03538+K14557+K14550+K07562+K11131+K14573+K14566+K12845+K03264+K12619+K14555+K14549+K14536+K14571+…
Genetic Information Processing	Translation	Ribosome	ko03008	529	c10525.graph_c0;c14378.graph_c0;c1631.graph_c0;c1631.graph_c1;c18345.graph_c0;c19801.graph_c0;c20976.graph_c0;c23495.graph_c0;c23941.graph_c0;c23941.graph_c1;c23981.graph_c1;c24036.graph_c0;c24349.graph_c0;c25082.graph_c0;c25279.graph_c0;c25279.graph_c1;c2582.graph_c0;c26337.graph_c1;c27106.graph_c0;c27383.graph_c0;c27517.graph_c0;c28252.graph_c0;c28701.graph_c0;c29444.graph_c0;c29862.graph_c0;c2…	K12619+K14545+K14565+K14565+K02218+K03097+K14553+K03115+K07936+K07936+K07178+K14290+K12619+K14560+K07936+K07936+K14564+K14567+K14564+K14559+K14568+K14561+K14544+K14556+K14546+K11883+K14558+K07179+K14537+K13288+K14563+K02218+K14552+K14559+K14535+K14555+K11108+K01164+K14554+K12619+K14574+K14570+K03539+K03538+K14557+K14550+K07562+K11131+K14573+K14566+K12845+K03264+K12619+K14555+K14549+K14536+K14571+…
Genetic Information Processing	Translation	mRNA surveillance pathway	ko03015	102	c10372.graph_c0;c10450.graph_c0;c10733.graph_c0;c10756.graph_c0;c11305.graph_c0;c13711.graph_c0;c17219.graph_c0;c17773.graph_c0;c18535.graph_c0;c18655.graph_c0;c18841.graph_c0;c19108.graph_c0;c19180.graph_c0;c19208.graph_c0;c19223.graph_c1;c19654.graph_c0;c20064.graph_c0;c21355.graph_c0;c23377.graph_c0;c23416.graph_c1;c23426.graph_c0;c23519.graph_c0;c23606.graph_c0;c2368.graph_c0;c24005.graph_c0;…	K14411+K04382+K14324+K14396+K14405+K14416+K12876+K14409+K14399+K11584+K12876+K12881+K11583+K14294+K14397+K14411+K11584+K14405+K04382+K14402+K13917+K04382+K14411+K12881+K12881+K13025+K03265+K12875+K06965+K14376+K13917+K03456+K12875+K14325+K11584+K14405+K13171+K12882+K14328+K13114+K04354+K14376+K11584+K14408+K14324+K14327+K13126+K11584+K11584+K14396+K14411+K11584+K14328+K14328+K14406+K14407+K14326+…
