# Supplementary material for: Identification of Candidate Anthocyanin-Related Genes by Transcriptomic Analysis of ‘Furongli’ Plum (Prunus salicina Lindl.) during Fruit Ripening Using RNA-Seq
Source: Front Plant Sci. 2016 Aug 31;7:1338. doi: 10.3389/fpls.2016.01338 (PMC5005409; doi:10.3389/fpls.2016.01338)
Supplement: Supplementary file 3 [file Table3.XLSX]

## Sheet: Sheet1
Table S3. The Pathway enrichment analysis of DEGs during ripening of Furong plum
Pathway	Pathway ID	Number of DEGs	Background gene number with pathway annotation	Gene ID	P-Value	Corrected P-Value
Photosynthesis - antenna proteins	ko00196	14	47	c17163.graph_c0;c18508.graph_c0;c19584.graph_c0;c24056.graph_c0;c24281.graph_c0;c24281.graph_c1;c24832.graph_c0;c26167.graph_c0;c27670.graph_c0;c32240.graph_c0;c33655.graph_c0;c37595.graph_c0;c38699.graph_c0;c38775.graph_c0	0.00237934	0.230796
Limonene and pinene degradation	ko00903	2	13	c25804.graph_c0;c33829.graph_c0	0.533442	1
Aminoacyl-tRNA biosynthesis	ko00970	2	82	c30318.graph_c0;c37047.graph_c0	0.999902	1
Fatty acid metabolism	ko00071	6	49	c23905.graph_c0;c25804.graph_c0;c28378.graph_c1;c34067.graph_c0;c34067.graph_c1;c36516.graph_c3	0.653031	1
beta-Alanine metabolism	ko00410	9	45	c18762.graph_c0;c25804.graph_c0;c31498.graph_c0;c32904.graph_c0;c32921.graph_c0;c39703.graph_c0;c8613.graph_c0;c8613.graph_c1;c8865.graph_c0	0.136329	1
Phenylalanine metabolism	ko00360	17	69	c14053.graph_c0;c18762.graph_c0;c19494.graph_c0;c23501.graph_c1;c23939.graph_c0;c24274.graph_c0;c24928.graph_c0;c26756.graph_c0;c29405.graph_c0;c30378.graph_c0;c30589.graph_c0;c30589.graph_c1;c30589.graph_c2;c32197.graph_c0;c38398.graph_c0;c38495.graph_c0;c9699.graph_c0	0.00758598	0.73584
Ribosome	ko03010	86	529	c11238.graph_c0;c11357.graph_c0;c11830.graph_c0;c12118.graph_c0;c12259.graph_c0;c12611.graph_c1;c12660.graph_c0;c12848.graph_c0;c13356.graph_c0;c13916.graph_c1;c14238.graph_c0;c14433.graph_c0;c14619.graph_c0;c15354.graph_c0;c15599.graph_c0;c15925.graph_c0;c15994.graph_c0;c16124.graph_c0;c16223.graph_c0;c16413.graph_c0;c16469.graph_c0;c16469.graph_c1;c16703.graph_c0;c16911.graph_c0;c17048.graph_c0…	0.0219581	1
Mismatch repair	ko03430	5	25	c26667.graph_c0;c30849.graph_c0;c32249.graph_c0;c34139.graph_c0;c34702.graph_c0	0.233606	1
Ascorbate and aldarate metabolism	ko00053	3	38	c25804.graph_c0;c31371.graph_c0;c32309.graph_c0	0.89894	1
Homologous recombination	ko03440	4	38	c17992.graph_c0;c30849.graph_c0;c34139.graph_c0;c36082.graph_c0	0.765549	1
Glycerolipid metabolism	ko00561	5	44	c25804.graph_c0;c30717.graph_c0;c33354.graph_c0;c34030.graph_c1;c35761.graph_c0	0.716772	1
Other glycan degradation	ko00511	1	11	c32961.graph_c0	0.793235	1
Synthesis and degradation of ketone bodies	ko00072	1	5	c10273.graph_c0	0.511238	1
Regulation of autophagy	ko04140	1	18	c27847.graph_c0	0.924344	1
Carotenoid biosynthesis	ko00906	8	27	c19297.graph_c0;c24370.graph_c0;c28983.graph_c0;c31008.graph_c0;c33760.graph_c0;c34031.graph_c1;c34346.graph_c0;c35519.graph_c1	0.0207025	1
Cyanoamino acid metabolism	ko00460	3	25	c34190.graph_c0;c36358.graph_c0;c36859.graph_c0	0.666921	1
Nicotinate and nicotinamide metabolism	ko00760	2	10	c18609.graph_c0;c8608.graph_c0	0.393229	1
Anthocyanin biosynthesis	ko00942	1	1	c19095.graph_c0	0.133333	1
Peroxisome	ko04146	4	70	c23905.graph_c0;c28378.graph_c1;c31331.graph_c0;c33644.graph_c0	0.988542	1
DNA replication	ko03030	16	44	c17347.graph_c0;c30849.graph_c0;c31954.graph_c0;c32419.graph_c0;c32952.graph_c0;c33741.graph_c0;c34139.graph_c0;c34484.graph_c0;c35116.graph_c0;c35116.graph_c1;c36512.graph_c0;c36512.graph_c1;c36569.graph_c0;c39746.graph_c0;c6648.graph_c0;c7125.graph_c1	0.990412	1
N-Glycan biosynthesis	ko00510	2	47	c33727.graph_c2;c38332.graph_c0
Zeatin biosynthesis	ko00908	3	9	c21707.graph_c0;c28600.graph_c0;c33259.graph_c0	0.106953	1
Protein processing in endoplasmic reticulum	ko04141	17	233	c14721.graph_c0;c18223.graph_c0;c18223.graph_c1;c18422.graph_c0;c18904.graph_c0;c18950.graph_c0;c19132.graph_c0;c20031.graph_c0;c24694.graph_c0;c27512.graph_c0;c28538.graph_c2;c29955.graph_c0;c37569.graph_c1;c38081.graph_c0;c38137.graph_c0;c41232.graph_c0;c41726.graph_c0	0.999023	1
Vitamin B6 metabolism	ko00750	3	12	c18578.graph_c1;c32464.graph_c0;c33264.graph_c0	0.20821	1
Glycosphingolipid biosynthesis - globo series	ko00603	1	9	c35687.graph_c0	0.724525	1
Phagosome	ko04145	7	87	c19741.graph_c1;c26703.graph_c1;c35333.graph_c0;c37404.graph_c0;c40351.graph_c0;c41726.graph_c0;c8360.graph_c0	0.95611	1
Tropane, piperidine and pyridine alkaloid biosynthesis	ko00960	2	17	c14053.graph_c0;c18762.graph_c0	0.683161	1
Nucleotide excision repair	ko03420	4	41	c30849.graph_c0;c32419.graph_c0;c34139.graph_c0;c35972.graph_c0	0.815852	1
Stilbenoid, diarylheptanoid and gingerol biosynthesis	ko00945	9	27	c13701.graph_c0;c23939.graph_c0;c25112.graph_c0;c25112.graph_c1;c29619.graph_c0;c29619.graph_c1;c38491.graph_c0;c39909.graph_c0;c7030.graph_c0	0.00627934	0.609096
Pentose and glucuronate interconversions	ko00040	11	41	c18982.graph_c0;c19029.graph_c0;c24187.graph_c0;c25804.graph_c0;c26673.graph_c0;c27017.graph_c0;c28919.graph_c0;c31429.graph_c0;c31429.graph_c1;c34726.graph_c0;c36926.graph_c0	0.0155913	1
Tryptophan metabolism	ko00380	2	23	c25804.graph_c0;c33644.graph_c0	0.831935	1
Inositol phosphate metabolism	ko00562	5	48	c14377.graph_c0;c18649.graph_c0;c18770.graph_c0;c25146.graph_c0;c34198.graph_c0	0.78631	1
Non-homologous end-joining	ko03450	1	9	c37540.graph_c2	0.724525	1
Base excision repair	ko03410	4	27	c20607.graph_c0;c32172.graph_c0;c32419.graph_c0;c34139.graph_c0	0.49424	1
Nitrogen metabolism	ko00910	11	38	c10973.graph_c0;c14870.graph_c0;c15067.graph_c0;c16143.graph_c0;c25838.graph_c0;c27453.graph_c0;c30589.graph_c0;c30589.graph_c1;c30589.graph_c2;c38398.graph_c0;c38515.graph_c0	0.00861469	0.835625
Glycosaminoglycan degradation	ko00531	2	11	c30150.graph_c0;c33049.graph_c0	0.44234	1
Starch and sucrose metabolism	ko00500	17	109	c10637.graph_c0;c10682.graph_c0;c18982.graph_c0;c24187.graph_c0;c24499.graph_c0;c24657.graph_c0;c27877.graph_c0;c28919.graph_c0;c30384.graph_c0;c31429.graph_c0;c31429.graph_c1;c33413.graph_c1;c34381.graph_c0;c34726.graph_c0;c36926.graph_c0;c37485.graph_c0;c39760.graph_c0	0.27958	1
Glycine, serine and threonine metabolism	ko00260	5	50	c18762.graph_c0;c19135.graph_c0;c36859.graph_c0;c37750.graph_c0;c38445.graph_c0	0.815742	1
Oxidative phosphorylation	ko00190	26	231	c10652.graph_c0;c12649.graph_c0;c12988.graph_c0;c15278.graph_c0;c18592.graph_c0;c19939.graph_c0;c26001.graph_c0;c27007.graph_c0;c27007.graph_c1;c27070.graph_c0;c30975.graph_c0;c33005.graph_c0;c34611.graph_c0;c39542.graph_c0;c39737.graph_c0;c39866.graph_c0;c39883.graph_c0;c40018.graph_c0;c40026.graph_c0;c40168.graph_c0;c40759.graph_c0;c40815.graph_c0;c41095.graph_c0;c41386.graph_c0;c41937.graph_c0…	0.85528	1
Thiamine metabolism	ko00730	1	7	c33646.graph_c0	0.633036	1
Purine metabolism	ko00230	17	141	c16695.graph_c0;c19045.graph_c0;c23642.graph_c0;c25356.graph_c2;c28105.graph_c0;c32419.graph_c0;c32952.graph_c0;c34139.graph_c0;c34484.graph_c0;c36331.graph_c0;c36491.graph_c0;c36569.graph_c0;c39773.graph_c0;c39799.graph_c0;c41837.graph_c0;c6648.graph_c0;c8608.graph_c0	0.71233	1
Ubiquinone and other terpenoid-quinone biosynthesis	ko00130	4	25	c14053.graph_c0;c30378.graph_c0;c39223.graph_c0;c39247.graph_c0	0.432254	1
Plant hormone signal transduction	ko04075	38	156	c10425.graph_c0;c12632.graph_c0;c12699.graph_c0;c16209.graph_c0;c18121.graph_c0;c19557.graph_c0;c19976.graph_c0;c23854.graph_c0;c23889.graph_c0;c23889.graph_c1;c24529.graph_c0;c25336.graph_c1;c27032.graph_c0;c27164.graph_c0;c27164.graph_c1;c27558.graph_c0;c27585.graph_c0;c27585.graph_c1;c28323.graph_c2;c29054.graph_c1;c30213.graph_c0;c31824.graph_c0;c32006.graph_c0;c32006.graph_c1;c33169.graph_c0…	0.000104743	0.01016
Glutathione metabolism	ko00480	13	81	c17314.graph_c0;c18836.graph_c0;c18836.graph_c1;c29416.graph_c0;c30784.graph_c0;c31371.graph_c0;c32904.graph_c0;c36331.graph_c0;c36358.graph_c0;c38616.graph_c0;c39104.graph_c0;c39773.graph_c0;c8865.graph_c0	0.278407	1
Phosphatidylinositol signaling system	ko04070	4	43	c18649.graph_c0;c34198.graph_c0;c354.graph_c0;c8321.graph_c0	0.844206	1
Natural killer cell mediated cytotoxicity	ko04650	2	20	c19741.graph_c1;c19888.graph_c0	0.767711	1
RNA degradation	ko03018	6	92	c16695.graph_c0;c36823.graph_c0;c37851.graph_c0;c38622.graph_c0;c39098.graph_c0;c8416.graph_c0	0.988485	1
Spliceosome	ko03040	13	202	c14721.graph_c0;c17219.graph_c0;c18223.graph_c0;c18223.graph_c1;c18990.graph_c0;c24694.graph_c0;c29955.graph_c0;c33183.graph_c0;c37569.graph_c1;c38081.graph_c0;c38137.graph_c0;c41232.graph_c0;c42620.graph_c0	0.99957	1
One carbon pool by folate	ko00670	1	18	c36859.graph_c0	0.924344	1
Steroid biosynthesis	ko00100	7	27	c10310.graph_c0;c10310.graph_c1;c12266.graph_c0;c18613.graph_c0;c33708.graph_c0;c33878.graph_c0;c33878.graph_c1	0.0584852	1
Butanoate metabolism	ko00650	3	24	c10273.graph_c0;c32921.graph_c0;c39703.graph_c0	0.638761	1				1
Glycerophospholipid metabolism	ko00564	6	54	c14377.graph_c0;c25146.graph_c0;c30382.graph_c0;c30717.graph_c0;c34030.graph_c1;c35761.graph_c0	0.744769	1
Diterpenoid biosynthesis	ko00904	3	10	c35501.graph_c0;c36258.graph_c0;c39440.graph_c0	0.138278	1
Ubiquitin mediated proteolysis	ko04120	6	108	c29811.graph_c0;c31829.graph_c0;c31829.graph_c1;c35515.graph_c0;c35972.graph_c0;c36361.graph_c0	0.997621	1
Tyrosine metabolism	ko00350	5	32	c14053.graph_c0;c18762.graph_c0;c34067.graph_c0;c34067.graph_c1;c36516.graph_c3	0.426738	1
Carbon fixation in photosynthetic organisms	ko00710	25	131	c10383.graph_c0;c13571.graph_c0;c14809.graph_c0;c17893.graph_c0;c18057.graph_c0;c18685.graph_c0;c19013.graph_c1;c19013.graph_c2;c19045.graph_c0;c23361.graph_c0;c27088.graph_c0;c27299.graph_c0;c27374.graph_c0;c27516.graph_c0;c33867.graph_c0;c36491.graph_c0;c36711.graph_c0;c36792.graph_c0;c36867.graph_c0;c38321.graph_c0;c39195.graph_c0;c40093.graph_c0;c41837.graph_c0;c42276.graph_c0;c8214.graph_c0	0.0376394	1
Cysteine and methionine metabolism	ko00270	18	102	c14053.graph_c0;c18740.graph_c0;c18996.graph_c0;c24097.graph_c0;c28576.graph_c0;c29853.graph_c0;c30182.graph_c0;c30182.graph_c1;c30927.graph_c1;c32904.graph_c0;c33642.graph_c0;c36102.graph_c0;c38708.graph_c0;c38858.graph_c0;c39477.graph_c0;c40708.graph_c0;c42556.graph_c0;c8865.graph_c0	0.126644	1
Ribosome biogenesis in eukaryotes	ko03008	3	109	c36819.graph_c0;c37851.graph_c0;c42620.graph_c0	0.999978	1
Photosynthesis	ko00195	28	89	c11634.graph_c0;c14663.graph_c0;c18457.graph_c1;c18511.graph_c0;c19885.graph_c0;c21157.graph_c0;c21271.graph_c0;c23719.graph_c0;c24260.graph_c0;c24346.graph_c0;c249.graph_c0;c25307.graph_c0;c25482.graph_c0;c25494.graph_c0;c28262.graph_c0;c29059.graph_c0;c29199.graph_c0;c33005.graph_c0;c38917.graph_c0;c39027.graph_c0;c39099.graph_c0;c39228.graph_c0;c39243.graph_c0;c39637.graph_c0;c39868.graph_c0;c…	6.04545e-06	0.000586409
Plant-pathogen interaction	ko04626	14	159	c12572.graph_c0;c15370.graph_c0;c23690.graph_c0;c29269.graph_c0;c30213.graph_c0;c30487.graph_c0;c32910.graph_c0;c34968.graph_c0;c35320.graph_c0;c35863.graph_c0;c37588.graph_c0;c39435.graph_c0;c39585.graph_c0;c40671.graph_c0	0.971981	1
Sulfur metabolism	ko00920	3	25	c25356.graph_c2;c38708.graph_c0;c39477.graph_c0	0.666921	1
Pantothenate and CoA biosynthesis	ko00770	2	22	c29208.graph_c0;c31498.graph_c0	0.812547	1
Glyoxylate and dicarboxylate metabolism	ko00630	8	44	c14809.graph_c0;c14870.graph_c0;c18758.graph_c0;c31331.graph_c0;c36792.graph_c0;c38321.graph_c0;c40093.graph_c0;c8214.graph_c0	0.225413	1
Biosynthesis of unsaturated fatty acids	ko01040	10	38	c18999.graph_c0;c19181.graph_c0;c20055.graph_c2;c23905.graph_c0;c26063.graph_c0;c28282.graph_c1;c32095.graph_c1;c32327.graph_c0;c34709.graph_c0;c38196.graph_c0	0.0236218	1
Alanine, aspartate and glutamate metabolism	ko00250	6	49	c10973.graph_c0;c18609.graph_c0;c19135.graph_c0;c32921.graph_c0;c38515.graph_c0;c39703.graph_c0	0.653031	1
Amino sugar and nucleotide sugar metabolism	ko00520	8	77	c19999.graph_c0;c23836.graph_c0;c28554.graph_c0;c30384.graph_c0;c34777.graph_c0;c34797.graph_c0;c38234.graph_c0;c38605.graph_c0	0.824509	1
Glycolysis / Gluconeogenesis	ko00010	27	169	c18685.graph_c0;c19013.graph_c1;c19013.graph_c2;c19045.graph_c0;c23361.graph_c0;c25804.graph_c0;c25881.graph_c0;c27299.graph_c0;c27374.graph_c0;c29986.graph_c0;c30384.graph_c0;c31190.graph_c0;c31190.graph_c2;c33625.graph_c0;c33625.graph_c1;c34067.graph_c0;c34067.graph_c1;c34810.graph_c0;c36491.graph_c0;c36516.graph_c3;c38622.graph_c0;c41837.graph_c0;c42276.graph_c0;c5523.graph_c0;c5733.graph_c0;c…	0.178411	1
Phenylpropanoid biosynthesis	ko00940	25	80	c13701.graph_c0;c19494.graph_c0;c23501.graph_c1;c23939.graph_c0;c24274.graph_c0;c24928.graph_c0;c25112.graph_c0;c25112.graph_c1;c26756.graph_c0;c29405.graph_c0;c29619.graph_c0;c29619.graph_c1;c30378.graph_c0;c30589.graph_c0;c30589.graph_c1;c30589.graph_c2;c32197.graph_c0;c36956.graph_c2;c38398.graph_c0;c38491.graph_c0;c38495.graph_c0;c38767.graph_c0;c39909.graph_c0;c7030.graph_c0;c9699.graph_c0	2.17913e-05	0.00211375
ABC transporters	ko02010	2	10	c34602.graph_c0;c38062.graph_c0	0.393229	1
Pentose phosphate pathway	ko00030	13	62	c18685.graph_c0;c18836.graph_c0;c18836.graph_c1;c23361.graph_c0;c24034.graph_c0;c27299.graph_c0;c27374.graph_c0;c29326.graph_c0;c31190.graph_c0;c31190.graph_c2;c38616.graph_c0;c42276.graph_c0;c7183.graph_c0	0.0616486	1
Circadian rhythm - plant	ko04712	1	15	c37054.graph_c0	0.883569	1
Biotin metabolism	ko00780	1	5	c36969.graph_c0	0.511238	1
Phenylalanine, tyrosine and tryptophan biosynthesis	ko00400	7	44	c14053.graph_c0;c33552.graph_c0;c33552.graph_c1;c33552.graph_c2;c33552.graph_c3;c37750.graph_c0;c38446.graph_c0	0.370176	1
Flavonoid biosynthesis	ko00941	17	40	c13701.graph_c0;c23888.graph_c0;c23939.graph_c0;c24831.graph_c0;c25112.graph_c0;c25112.graph_c1;c28749.graph_c0;c29583.graph_c0;c29619.graph_c0;c29619.graph_c1;c32570.graph_c0;c37054.graph_c0;c38186.graph_c0;c38491.graph_c0;c38676.graph_c0;c39909.graph_c0;c7030.graph_c0	4.73991e-06	0.000459772
Pyrimidine metabolism	ko00240	15	109	c16695.graph_c0;c17373.graph_c0;c19393.graph_c0;c19968.graph_c0;c28999.graph_c0;c31498.graph_c0;c32419.graph_c0;c32952.graph_c0;c34139.graph_c0;c34484.graph_c0;c36331.graph_c0;c36569.graph_c0;c39773.graph_c0;c6648.graph_c0;c8608.graph_c0	0.490484	1
mRNA surveillance pathway	ko03015	2	102	c17219.graph_c0;c38106.graph_c0	0.999994	1
Valine, leucine and isoleucine degradation	ko00280	7	47	c10273.graph_c0;c23905.graph_c0;c25804.graph_c0;c29208.graph_c0;c30403.graph_c0;c8613.graph_c0;c8613.graph_c1	0.439474	1
Isoquinoline alkaloid biosynthesis	ko00950	2	15	c14053.graph_c0;c18762.graph_c0	0.613821	1
Fructose and mannose metabolism	ko00051	12	60	c18685.graph_c0;c23361.graph_c0;c27243.graph_c0;c27243.graph_c1;c27299.graph_c0;c27374.graph_c0;c30384.graph_c0;c31190.graph_c0;c31190.graph_c2;c34797.graph_c0;c42276.graph_c0;c7183.graph_c0	0.0947124	1
Pyruvate metabolism	ko00620	12	104	c10383.graph_c0;c17893.graph_c0;c18057.graph_c0;c19013.graph_c1;c19013.graph_c2;c19045.graph_c0;c25804.graph_c0;c36491.graph_c0;c36711.graph_c0;c36867.graph_c0;c40093.graph_c0;c41837.graph_c0	0.749607	1
Citrate cycle (TCA cycle)	ko00020	3	80	c19013.graph_c1;c19013.graph_c2;c40093.graph_c0	0.999133	1
Terpenoid backbone biosynthesis	ko00900	15	40	c10273.graph_c0;c16287.graph_c0;c19590.graph_c0;c19930.graph_c0;c23546.graph_c0;c25135.graph_c0;c26162.graph_c0;c28676.graph_c0;c30245.graph_c0;c30245.graph_c1;c30761.graph_c0;c37424.graph_c0;c39069.graph_c0;c39443.graph_c0;c40084.graph_c0	9.99658e-05	0.00969668
Arginine and proline metabolism	ko00330	11	87	c10971.graph_c0;c10973.graph_c0;c17089.graph_c0;c25804.graph_c0;c28576.graph_c0;c31649.graph_c1;c32904.graph_c0;c32977.graph_c0;c36600.graph_c0;c38515.graph_c0;c8865.graph_c0	0.62429	1
Porphyrin and chlorophyll metabolism	ko00860	9	50	c19076.graph_c0;c23546.graph_c0;c30598.graph_c0;c30839.graph_c0;c38758.graph_c0;c40087.graph_c0;c5706.graph_c0;c7622.graph_c0;c9325.graph_c0	0.21511	1
Flavone and flavonol biosynthesis	ko00944	1	3	c38186.graph_c0	0.34911	1
RNA transport	ko03013	5	195	c17219.graph_c0;c23596.graph_c0;c25353.graph_c0;c40195.graph_c0;c42137.graph_c0	1	1
Ether lipid metabolism	ko00565	4	15	c14377.graph_c0;c25146.graph_c0;c30382.graph_c0;c30717.graph_c0	0.128825	1
Fatty acid biosynthesis	ko00061	3	24	c25200.graph_c0;c34709.graph_c0;c38196.graph_c0	0.638761	1
Galactose metabolism	ko00052	9	36	c23836.graph_c0;c24499.graph_c0;c27877.graph_c0;c30384.graph_c0;c31190.graph_c0;c31190.graph_c2;c36832.graph_c0;c38234.graph_c0;c7183.graph_c0	0.0422563	1
Lysine degradation	ko00310	1	24	c25804.graph_c0	0.968089	1
Endocytosis	ko04144	12	94	c14721.graph_c0;c18223.graph_c0;c18223.graph_c1;c24360.graph_c0;c24694.graph_c0;c29955.graph_c0;c30382.graph_c0;c34912.graph_c0;c37569.graph_c1;c38081.graph_c0;c38137.graph_c0;c41232.graph_c0	0.61178	1
Propanoate metabolism	ko00640	3	45	c25804.graph_c0;c8613.graph_c0;c8613.graph_c1	0.950795	1
Histidine metabolism	ko00340	2	20	c18671.graph_c0;c25804.graph_c0	0.767711	1
Arachidonic acid metabolism	ko00590	1	15	c36358.graph_c0	0.883569	1
Valine, leucine and isoleucine biosynthesis	ko00290	2	45	c29208.graph_c0;c38445.graph_c0	0.987676	1
Brassinosteroid biosynthesis	ko00905	4	5	c17350.graph_c0;c27407.graph_c0;c27876.graph_c0;c28101.graph_c0	0.00139938	0.13574
Taurine and hypotaurine metabolism	ko00430	5	12	c10646.graph_c0;c32921.graph_c0;c36358.graph_c0;c39703.graph_c0;c6717.graph_c1	0.0146354	1
