# Supplementary material for: Identification of Candidate Anthocyanin-Related Genes by Transcriptomic Analysis of ‘Furongli’ Plum (Prunus salicina Lindl.) during Fruit Ripening Using RNA-Seq
Source: Front Plant Sci. 2016 Aug 31;7:1338. doi: 10.3389/fpls.2016.01338 (PMC5005409; doi:10.3389/fpls.2016.01338)
Supplement: Supplementary file 4 [file Table4.XLSX]

## Sheet: Sheet1
Table S4. The GO enrichment analysis of DEGs during ripening of Furong plum
GO term name and ID	Number of DEGs associated with the GO	Total number of genes associated with the GO	Gene ID
Biological Process: response to zinc ion (GO:0010043);	7	55	c39553.graph_c0;c11318.graph_c0;c40093.graph_c0;c32785.graph_c0;c19076.graph_c0;c34797.graph_c0;c32575.graph_c0
Biological Process: negative regulation of flower development (GO:0009910);	3	31	c32952.graph_c0;c36102.graph_c0;c30107.graph_c0
Biological Process: response to desiccation (GO:0009269);	6	31	c39256.graph_c0;c34025.graph_c0;c24166.graph_c0;c27530.graph_c0;c8474.graph_c0;c39262.graph_c0
Biological Process: glycogen biosynthetic process (GO:0005978);	2	7	c40369.graph_c0;c10637.graph_c0
Biological Process: magnesium ion transport (GO:0015693);	1	19	c33223.graph_c0
Biological Process: cellular response to potassium ion starvation (GO:0051365);	1	3	c29853.graph_c0
Biological Process: adaxial/abaxial axis specification (GO:0009943);	2	3	c26924.graph_c1;c26924.graph_c2
Biological Process: anther development (GO:0048653);	12	46	c27075.graph_c0;c33485.graph_c0;c42256.graph_c0;c19913.graph_c1;c23985.graph_c0;c31063.graph_c0;c35479.graph_c0;c27586.graph_c0;c35357.graph_c0;c27167.graph_c0;c36410.graph_c0;c34558.graph_c1
Biological Process: phosphorelay signal transduction system (GO:0000160);	6	36	c38856.graph_c0;c24529.graph_c0;c34770.graph_c0;c33169.graph_c0;c15351.graph_c0;c16425.graph_c0
Biological Process: nucleotide-sugar metabolic process (GO:0009225);	1	10	c38367.graph_c0
Biological Process: actin filament polymerization (GO:0030041);	1	3	c32492.graph_c1
Biological Process: ribosomal small subunit assembly (GO:0000028);	2	8	c32431.graph_c0;c40458.graph_c0
Biological Process: compound leaf morphogenesis (GO:0060777);	1	2	c8403.graph_c0
Biological Process: cell wall modification involved in abscission (GO:0009830);	1	9	c31994.graph_c0
Biological Process: regulation of salicylic acid metabolic process (GO:0010337);	1	7	c39256.graph_c0
Biological Process: systemic acquired resistance (GO:0009627);	12	129	c14870.graph_c0;c29339.graph_c0;c6485.graph_c0;c36292.graph_c1;c38922.graph_c0;c24688.graph_c0;c38908.graph_c0;c34218.graph_c0;c8898.graph_c0;c10971.graph_c0;c28378.graph_c1;c36292.graph_c0
Biological Process: tryptophan catabolic process (GO:0006569);	8	39	c18649.graph_c0;c38582.graph_c0;c28742.graph_c0;c27611.graph_c1;c27611.graph_c0;c10279.graph_c0;c28560.graph_c1;c34601.graph_c0
Biological Process: photosynthetic NADP+ reduction (GO:0009780);	1	2	c19885.graph_c0
Biological Process: peptidyl-proline hydroxylation to 4-hydroxy-L-proline (GO:0018401);	4	7	c31649.graph_c1;c17089.graph_c0;c31649.graph_c0;c10971.graph_c0
Biological Process: cellular carbohydrate catabolic process (GO:0044275);	1	1	c37485.graph_c0
Biological Process: abscisic acid metabolic process (GO:0009687);	5	7	c34346.graph_c0;c24537.graph_c0;c24370.graph_c0;c33760.graph_c0;c31008.graph_c0
Biological Process: cuticle development (GO:0042335);	6	38	c18880.graph_c0;c27920.graph_c0;c39585.graph_c0;c25200.graph_c0;c40534.graph_c0;c32994.graph_c0
Biological Process: cortical cytoskeleton organization (GO:0030865);	1	3	c17228.graph_c0
Biological Process: cholesterol transport (GO:0030301);	1	2	c32780.graph_c0
Biological Process: plant-type cell wall loosening (GO:0009828);	4	12	c25603.graph_c0;c35461.graph_c0;c31999.graph_c1;c39427.graph_c0
Biological Process: chromatin silencing (GO:0006342);	13	72	c34637.graph_c0;c30182.graph_c0;c17432.graph_c0;c37380.graph_c0;c17347.graph_c0;c37879.graph_c0;c36082.graph_c0;c2885.graph_c0;c35992.graph_c0;c39746.graph_c0;c30182.graph_c1;c39727.graph_c0;c37540.graph_c2
Biological Process: RNA interference (GO:0016246);	5	27	c10543.graph_c0;c26667.graph_c0;c34770.graph_c0;c32829.graph_c0;c31656.graph_c0
Biological Process: sulfate assimilation (GO:0000103);	1	12	c25356.graph_c2
Biological Process: vitamin E biosynthetic process (GO:0010189);	3	8	c23546.graph_c0;c39247.graph_c0;c39223.graph_c0
Biological Process: cofactor metabolic process (GO:0051186);	1	3	c37436.graph_c1
Biological Process: leaf phyllotactic patterning (GO:0060772);	1	3	c12823.graph_c0
Biological Process: response to cobalt ion (GO:0032025);	1	3	c34797.graph_c0
Biological Process: microtubule nucleation (GO:0007020);	11	54	c18613.graph_c0;c34190.graph_c0;c18963.graph_c0;c31063.graph_c0;c36809.graph_c0;c27885.graph_c0;c35357.graph_c0;c27167.graph_c0;c39778.graph_c0;c29710.graph_c0;c28827.graph_c0
Biological Process: leaf development (GO:0048366);	16	74	c25803.graph_c0;c10376.graph_c0;c35420.graph_c0;c30303.graph_c0;c19688.graph_c0;c19076.graph_c0;c27611.graph_c0;c27611.graph_c1;c35115.graph_c0;c12632.graph_c0;c27164.graph_c1;c14353.graph_c0;c27164.graph_c0;c29096.graph_c0;c34555.graph_c0;c30815.graph_c0
Biological Process: suberin biosynthetic process (GO:0010345);	3	16	c8048.graph_c0;c41592.graph_c0;c19445.graph_c0
Biological Process: spindle assembly (GO:0051225);	9	44	c43610.graph_c0;c2885.graph_c0;c35992.graph_c0;c11120.graph_c0;c26677.graph_c0;c23889.graph_c0;c3673.graph_c0;c35498.graph_c0;c33049.graph_c0
Biological Process: iron-sulfur cluster assembly (GO:0016226);	7	84	c6416.graph_c0;c29883.graph_c0;c29344.graph_c0;c16774.graph_c0;c34935.graph_c0;c31038.graph_c0;c9325.graph_c0
Biological Process: regulation of multi-organism process (GO:0043900);	16	64	c5911.graph_c0;c26209.graph_c0;c33867.graph_c0;c18571.graph_c0;c18648.graph_c0;c39276.graph_c0;c38555.graph_c0;c34516.graph_c1;c28324.graph_c0;c27088.graph_c0;c18649.graph_c0;c37424.graph_c0;c38917.graph_c0;c14663.graph_c0;c12676.graph_c0;c25494.graph_c0
Biological Process: pattern specification process (GO:0007389);	13	39	c38890.graph_c0;c34491.graph_c0;c35683.graph_c2;c31979.graph_c0;c35894.graph_c0;c23985.graph_c0;c35479.graph_c0;c39256.graph_c0;c27167.graph_c0;c32904.graph_c0;c19099.graph_c0;c29710.graph_c0;c35573.graph_c0
Biological Process: maintenance of shoot apical meristem identity (GO:0010492);	1	13	c12823.graph_c0
Biological Process: abscisic acid-activated signaling pathway (GO:0009738);	17	124	c31883.graph_c0;c32765.graph_c1;c38686.graph_c0;c38288.graph_c0;c27585.graph_c0;c33196.graph_c0;c27821.graph_c0;c32822.graph_c0;c35863.graph_c0;c27164.graph_c1;c16209.graph_c0;c26252.graph_c1;c27164.graph_c0;c16944.graph_c0;c34555.graph_c0;c28560.graph_c1;c40271.graph_c0
Biological Process: malate metabolic process (GO:0006108);	3	26	c36711.graph_c2;c40093.graph_c0;c36711.graph_c0
Biological Process: glycerol ether metabolic process (GO:0006662);	2	29	c23974.graph_c0;c29427.graph_c0
Biological Process: shikimate metabolic process (GO:0019632);	3	4	c33552.graph_c3;c33552.graph_c1;c33552.graph_c0
Biological Process: response to ethylene (GO:0009723);	16	112	c38446.graph_c0;c30839.graph_c0;c10425.graph_c0;c36176.graph_c0;c33893.graph_c0;c36991.graph_c0;c25100.graph_c0;c38555.graph_c0;c27821.graph_c0;c38890.graph_c0;c28324.graph_c0;c35894.graph_c0;c16944.graph_c0;c39238.graph_c0;c28560.graph_c1;c33674.graph_c0
Biological Process: regulation of macromolecule metabolic process (GO:0060255);	3	12	c36500.graph_c1;c18086.graph_c0;c28169.graph_c1
Biological Process: very long-chain fatty acid biosynthetic process (GO:0042761);	3	9	c18880.graph_c0;c32095.graph_c1;c41592.graph_c0
Biological Process: 'de novo' pyrimidine nucleobase biosynthetic process (GO:0006207);	1	6	c31498.graph_c0
Biological Process: endomitotic cell cycle (GO:0007113);	1	1	c21505.graph_c0
Biological Process: glucosinolate biosynthetic process (GO:0019761);	20	114	c10489.graph_c0;c19930.graph_c0;c31090.graph_c0;c36659.graph_c0;c30787.graph_c0;c27583.graph_c0;c28240.graph_c0;c24832.graph_c0;c35349.graph_c0;c5733.graph_c0;c34254.graph_c1;c24928.graph_c0;c18649.graph_c0;c27088.graph_c0;c39223.graph_c0;c39256.graph_c0;c14663.graph_c0;c9325.graph_c0;c27840.graph_c0;c23545.graph_c0
Biological Process: glycolysis (GO:0006096);	26	244	c36491.graph_c0;c29853.graph_c0;c27516.graph_c0;c19045.graph_c0;c42276.graph_c0;c38622.graph_c0;c24034.graph_c0;c34516.graph_c1;c10376.graph_c1;c25881.graph_c0;c13571.graph_c0;c39256.graph_c0;c33829.graph_c0;c9325.graph_c0;c18685.graph_c0;c28166.graph_c1;c7183.graph_c0;c27299.graph_c0;c31190.graph_c0;c28538.graph_c2;c5733.graph_c0;c31190.graph_c2;c28538.graph_c0;c23361.graph_c0;c8416.graph_c0;c30…
Biological Process: glucuronoxylan biosynthetic process (GO:0010417);	4	15	c33466.graph_c0;c27611.graph_c1;c27611.graph_c0;c30815.graph_c0
Biological Process: positive regulation of cellular response to phosphate starvation (GO:0080040);	2	4	c32268.graph_c0;c32778.graph_c0
Biological Process: photosynthesis, light harvesting in photosystem I (GO:0009768);	2	9	c24056.graph_c0;c11634.graph_c0
Biological Process: male meiosis II (GO:0007142);	1	1	c17709.graph_c0
Biological Process: unsaturated fatty acid biosynthetic process (GO:0006636);	16	62	c33005.graph_c0;c26063.graph_c0;c12632.graph_c0;c27164.graph_c1;c9631.graph_c1;c34031.graph_c1;c27164.graph_c0;c13571.graph_c0;c37424.graph_c0;c30787.graph_c0;c25135.graph_c0;c27516.graph_c0;c18648.graph_c0;c5706.graph_c0;c28282.graph_c1;c19181.graph_c0
Biological Process: valine metabolic process (GO:0006573);	2	8	c33829.graph_c0;c42790.graph_c0
Biological Process: organonitrogen compound metabolic process (GO:1901564);	2	10	c37436.graph_c1;c19288.graph_c0
Biological Process: proanthocyanidin biosynthetic process (GO:0010023);	1	9	c29583.graph_c0
Biological Process: single-organism metabolic process (GO:0044710);	8	48	c29811.graph_c0;c10310.graph_c0;c36395.graph_c0;c40060.graph_c0;c39164.graph_c0;c35312.graph_c0;c32197.graph_c0;c34847.graph_c0
Biological Process: positive regulation of leaf senescence (GO:1900057);	1	1	c34514.graph_c1
Biological Process: DNA methylation (GO:0006306);	40	137	c33274.graph_c0;c18078.graph_c0;c31954.graph_c0;c30849.graph_c0;c36512.graph_c1;c6648.graph_c0;c41094.graph_c0;c26530.graph_c0;c1774.graph_c0;c35116.graph_c1;c36176.graph_c0;c32172.graph_c0;c2885.graph_c0;c33179.graph_c0;c10543.graph_c0;c26667.graph_c0;c36569.graph_c0;c33664.graph_c0;c34484.graph_c0;c30342.graph_c0;c34637.graph_c0;c33295.graph_c0;c36969.graph_c0;c17432.graph_c0;c36512.graph_c0;c3…
Biological Process: monopolar cell growth (GO:0042814);	1	4	c17350.graph_c0
Biological Process: heme biosynthetic process (GO:0006783);	1	16	c17691.graph_c0
Biological Process: protein peptidyl-prolyl isomerization (GO:0000413);	1	58	c40599.graph_c0
Biological Process: cellulose metabolic process (GO:0030243);	1	23	c37374.graph_c1
Biological Process: threonine metabolic process (GO:0006566);	1	2	c38445.graph_c0
Biological Process: secondary cell wall biogenesis (GO:0009834);	1	38	c33466.graph_c0
Biological Process: mannitol transport (GO:0015797);	3	3	c31023.graph_c2;c28537.graph_c0;c28537.graph_c1
Biological Process: glycolipid transport (GO:0046836);	2	4	c6665.graph_c0;c16944.graph_c0
Biological Process: phytochromobilin biosynthetic process (GO:0010024);	1	3	c7622.graph_c0
Biological Process: response to endogenous stimulus (GO:0009719);	3	12	c35312.graph_c0;c34847.graph_c0;c17188.graph_c0
Biological Process: negative regulation of auxin mediated signaling pathway (GO:0010930);	1	2	c8403.graph_c0
Biological Process: anatomical structure development (GO:0048856);	4	29	c31121.graph_c0;c37415.graph_c0;c29754.graph_c0;c40499.graph_c0
Biological Process: molybdate ion transport (GO:0015689);	1	1	c19618.graph_c0
Biological Process: cytochrome complex assembly (GO:0017004);	1	13	c33366.graph_c0
Biological Process: xylem and phloem pattern formation (GO:0010051);	18	72	c25091.graph_c1;c30757.graph_c0;c18620.graph_c0;c28548.graph_c0;c36176.graph_c0;c27611.graph_c0;c27611.graph_c1;c39654.graph_c0;c35932.graph_c1;c18296.graph_c0;c32204.graph_c0;c35566.graph_c0;c29096.graph_c0;c25570.graph_c0;c39727.graph_c0;c30815.graph_c0;c35932.graph_c0;c25091.graph_c0
Biological Process: pentose-phosphate shunt, oxidative branch (GO:0009051);	1	6	c38616.graph_c0
Biological Process: aspartate transport (GO:0015810);	1	1	c39473.graph_c0
Biological Process: regulation of floral meristem growth (GO:0010080);	1	3	c12823.graph_c0
Biological Process: proteasome-mediated ubiquitin-dependent protein catabolic process (GO:0043161);	8	90	c36962.graph_c0;c36361.graph_c0;c23905.graph_c0;c38170.graph_c0;c19816.graph_c0;c31829.graph_c2;c30382.graph_c0;c8462.graph_c0
Biological Process: cellular copper ion homeostasis (GO:0006878);	1	10	c18977.graph_c0
Biological Process: gamma-aminobutyric acid transport (GO:0015812);	1	3	c35738.graph_c0
Biological Process: protein import into chloroplast stroma (GO:0045037);	1	15	c7477.graph_c0
Biological Process: seed development (GO:0048316);	6	36	c35115.graph_c0;c11779.graph_c0;c11318.graph_c0;c23889.graph_c0;c27922.graph_c0;c32575.graph_c0
Biological Process: mitotic cell cycle (GO:0000278);	13	104	c33274.graph_c0;c34637.graph_c0;c31121.graph_c0;c27464.graph_c0;c19688.graph_c0;c37380.graph_c0;c3673.graph_c0;c23469.graph_c0;c33179.graph_c0;c27893.graph_c0;c28386.graph_c0;c33664.graph_c0;c17228.graph_c0
Biological Process: cellular response to sucrose stimulus (GO:0071329);	1	5	c24529.graph_c0
Biological Process: ethylene biosynthetic process (GO:0009693);	12	60	c40708.graph_c0;c31883.graph_c0;c30805.graph_c0;c29853.graph_c0;c38858.graph_c0;c39241.graph_c0;c35092.graph_c0;c33642.graph_c0;c9325.graph_c0;c32884.graph_c1;c23753.graph_c0;c39276.graph_c0
Biological Process: histidine biosynthetic process (GO:0000105);	1	11	c18671.graph_c0
Biological Process: respiratory electron transport chain (GO:0022904);	2	13	c39737.graph_c0;c39883.graph_c0
Biological Process: glutathione metabolic process (GO:0006749);	2	6	c31210.graph_c0;c27217.graph_c0
Biological Process: seed dormancy process (GO:0010162);	6	92	c33793.graph_c0;c10425.graph_c0;c18758.graph_c0;c37380.graph_c0;c25100.graph_c0;c29344.graph_c0
Biological Process: female meiosis (GO:0007143);	1	5	c36520.graph_c0
Biological Process: detection of bacterium (GO:0016045);	4	19	c34516.graph_c1;c33646.graph_c0;c5911.graph_c0;c38686.graph_c0
Biological Process: chlorophyll catabolic process (GO:0015996);	13	48	c38758.graph_c0;c7494.graph_c0;c10489.graph_c0;c14488.graph_c0;c12954.graph_c0;c8790.graph_c0;c34435.graph_c0;c36779.graph_c0;c9325.graph_c0;c31456.graph_c1;c32708.graph_c0;c33447.graph_c0;c34254.graph_c1
Biological Process: cell cycle (GO:0007049);	2	36	c14353.graph_c0;c34139.graph_c0
Biological Process: phosphate-containing compound metabolic process (GO:0006796);	2	16	c21274.graph_c0;c20453.graph_c0
Biological Process: ATP hydrolysis coupled proton transport (GO:0015991);	3	46	c11335.graph_c0;c27007.graph_c1;c27007.graph_c0
Biological Process: abscisic acid transport (GO:0080168);	2	3	c33355.graph_c1;c34862.graph_c0
Biological Process: chromatin remodeling (GO:0006338);	1	13	c24890.graph_c1
Biological Process: red, far-red light phototransduction (GO:0009585);	2	21	c7622.graph_c0;c34770.graph_c0
Biological Process: shikimate biosynthetic process (GO:0033587);	1	9	c24034.graph_c0
Biological Process: defense response by callose deposition (GO:0052542);	3	26	c16944.graph_c0;c35863.graph_c0;c27821.graph_c0
Biological Process: vesicle-mediated transport (GO:0016192);	11	151	c32478.graph_c0;c30856.graph_c0;c6795.graph_c0;c30380.graph_c0;c30614.graph_c0;c8599.graph_c0;c27207.graph_c0;c28538.graph_c1;c11120.graph_c0;c18404.graph_c0;c16944.graph_c0
Biological Process: membrane lipid catabolic process (GO:0046466);	1	1	c17212.graph_c0
Biological Process: response to freezing (GO:0050826);	2	75	c19731.graph_c0;c37380.graph_c0
Biological Process: virus induced gene silencing (GO:0009616);	12	91	c33295.graph_c0;c33457.graph_c1;c33457.graph_c0;c37380.graph_c0;c18568.graph_c0;c32172.graph_c0;c32204.graph_c0;c36149.graph_c0;c18735.graph_c0;c29096.graph_c0;c33664.graph_c0;c31576.graph_c0
Biological Process: response to biotic stimulus (GO:0009607);	11	31	c28569.graph_c1;c10393.graph_c0;c8243.graph_c0;c36793.graph_c0;c32198.graph_c0;c18905.graph_c0;c34738.graph_c0;c38815.graph_c0;c25335.graph_c0;c32790.graph_c0;c9572.graph_c0
Biological Process: negative regulation of peptidyl-tyrosine phosphorylation (GO:0050732);	1	1	c32095.graph_c1
Biological Process: nucleotide metabolic process (GO:0009117);	3	14	c18648.graph_c0;c25135.graph_c0;c19181.graph_c0
Biological Process: microtubule-based movement (GO:0007018);	15	80	c28569.graph_c1;c24418.graph_c0;c27154.graph_c0;c8360.graph_c0;c34472.graph_c0;c36176.graph_c0;c37879.graph_c0;c31202.graph_c0;c18101.graph_c0;c18742.graph_c1;c17321.graph_c0;c35566.graph_c0;c36851.graph_c0;c31559.graph_c1;c35811.graph_c0
Biological Process: potassium ion transport (GO:0006813);	6	29	c32910.graph_c0;c37214.graph_c0;c36823.graph_c0;c19154.graph_c0;c18051.graph_c0;c36039.graph_c0
Biological Process: monosaccharide transport (GO:0015749);	2	4	c33545.graph_c0;c38926.graph_c0
Biological Process: intracellular auxin transport (GO:0080162);	1	1	c26317.graph_c0
Biological Process: regulation of removal of superoxide radicals (GO:2000121);	1	1	c23920.graph_c0
Biological Process: protein targeting to chloroplast (GO:0045036);	2	44	c32891.graph_c0;c27777.graph_c0
Biological Process: mismatch repair (GO:0006298);	1	6	c40295.graph_c0
Biological Process: lignin metabolic process (GO:0009808);	2	11	c31720.graph_c0;c23939.graph_c0
Biological Process: polar nucleus fusion (GO:0010197);	2	17	c33932.graph_c0;c17076.graph_c0
Biological Process: plant-type cell wall modification involved in multidimensional cell growth (GO:0009831);	3	13	c16742.graph_c0;c31999.graph_c1;c39427.graph_c0
Biological Process: positive regulation of transcription from RNA polymerase II promoter (GO:0045944);	1	1	c41824.graph_c0
Biological Process: fatty acid elongation (GO:0030497);	1	7	c27920.graph_c0
Biological Process: response to cyclopentenone (GO:0010583);	14	47	c32006.graph_c1;c29476.graph_c1;c34073.graph_c0;c35992.graph_c0;c7477.graph_c0;c11120.graph_c0;c31853.graph_c0;c12836.graph_c0;c32006.graph_c0;c26227.graph_c0;c23889.graph_c0;c36176.graph_c0;c33049.graph_c0;c27821.graph_c0
Biological Process: response to stress (GO:0006950);	36	258	c18223.graph_c1;c29137.graph_c0;c35683.graph_c2;c24233.graph_c0;c34827.graph_c0;c25281.graph_c0;c30757.graph_c0;c39780.graph_c0;c38234.graph_c0;c30912.graph_c0;c41232.graph_c0;c28898.graph_c0;c37214.graph_c0;c33196.graph_c0;c23836.graph_c0;c39477.graph_c0;c39625.graph_c0;c30701.graph_c0;c27574.graph_c0;c30644.graph_c0;c8759.graph_c0;c38288.graph_c0;c13399.graph_c0;c26447.graph_c0;c40060.graph_c0;…
Biological Process: pollen sperm cell differentiation (GO:0048235);	2	16	c30820.graph_c0;c12544.graph_c0
Biological Process: RNA processing (GO:0006396);	5	115	c36819.graph_c0;c14428.graph_c0;c31258.graph_c0;c23469.graph_c0;c33179.graph_c0
Biological Process: regulation of stomatal closure (GO:0090333);	1	8	c9631.graph_c1
Biological Process: DNA duplex unwinding (GO:0032508);	3	16	c7125.graph_c1;c36361.graph_c1;c29697.graph_c0
Biological Process: regulation of cell growth (GO:0001558);	1	8	c30776.graph_c0
Biological Process: response to lipid (GO:0033993);	3	7	c28480.graph_c0;c37485.graph_c0;c30014.graph_c0
Biological Process: positive regulation of cleistothecium development (GO:0070798);	1	1	c27395.graph_c0
Biological Process: mucilage metabolic process involved in seed coat development (GO:0048359);	2	2	c24708.graph_c0;c38287.graph_c0
Biological Process: phloem or xylem histogenesis (GO:0010087);	3	24	c10376.graph_c0;c8661.graph_c0;c40319.graph_c0
Biological Process: transposition, RNA-mediated (GO:0032197);	1	1	c32829.graph_c0
Biological Process: response to jasmonic acid (GO:0009753);	14	114	c28257.graph_c0;c19862.graph_c0;c19337.graph_c1;c32183.graph_c0;c28516.graph_c0;c10310.graph_c1;c18554.graph_c0;c27421.graph_c0;c38555.graph_c0;c26447.graph_c0;c18051.graph_c0;c39184.graph_c0;c36410.graph_c0;c30815.graph_c0
Biological Process: cell wall biogenesis (GO:0042546);	6	28	c38234.graph_c0;c2949.graph_c0;c7194.graph_c0;c36258.graph_c0;c40062.graph_c0;c36637.graph_c0
Biological Process: cellular response to nitrogen starvation (GO:0006995);	4	20	c30382.graph_c0;c33644.graph_c0;c35724.graph_c2;c25190.graph_c0
Biological Process: nucleotide biosynthetic process (GO:0009165);	7	59	c36512.graph_c1;c36512.graph_c0;c36331.graph_c0;c39773.graph_c0;c19968.graph_c0;c27855.graph_c0;c17347.graph_c0
Biological Process: plastid translation (GO:0032544);	1	11	c31038.graph_c0
Biological Process: regulation of multicellular organismal development (GO:2000026);	1	5	c24531.graph_c1
Biological Process: organ senescence (GO:0010260);	3	17	c40090.graph_c0;c39238.graph_c0;c30717.graph_c0
Biological Process: second-messenger-mediated signaling (GO:0019932);	1	13	c10376.graph_c1
Biological Process: negative regulation of organ growth (GO:0046621);	1	4	c32871.graph_c0
Biological Process: mannose metabolic process (GO:0006013);	1	6	c17025.graph_c0
Biological Process: glutamine biosynthetic process (GO:0006542);	1	6	c38515.graph_c0
Biological Process: release of seed from dormancy (GO:0048838);	4	4	c34346.graph_c0;c24370.graph_c0;c33760.graph_c0;c31008.graph_c0
Biological Process: positive regulation of histone H3-K9 dimethylation (GO:1900111);	1	3	c30108.graph_c0
Biological Process: cellular response to oxygen-containing compound (GO:1901701);	6	28	c35312.graph_c0;c37717.graph_c0;c26447.graph_c0;c31824.graph_c0;c24531.graph_c1;c34847.graph_c0
Biological Process: carotene biosynthetic process (GO:0016120);	3	10	c34031.graph_c1;c35519.graph_c1;c16695.graph_c0
Biological Process: translational initiation (GO:0006413);	8	118	c36520.graph_c0;c42137.graph_c0;c30793.graph_c0;c40396.graph_c0;c30303.graph_c0;c19358.graph_c0;c29096.graph_c0;c31557.graph_c0
Biological Process: glucosinolate metabolic process (GO:0019760);	5	10	c37424.graph_c0;c28983.graph_c0;c33646.graph_c0;c31371.graph_c0;c27722.graph_c0
Biological Process: cellular response to organic substance (GO:0071310);	4	24	c35312.graph_c0;c37717.graph_c0;c24531.graph_c1;c34847.graph_c0
Biological Process: endoplasmic reticulum unfolded protein response (GO:0030968);	13	92	c34444.graph_c1;c5911.graph_c0;c27648.graph_c0;c32765.graph_c1;c23963.graph_c0;c38686.graph_c0;c33767.graph_c0;c35863.graph_c0;c38922.graph_c0;c16944.graph_c0;c32555.graph_c0;c34555.graph_c0;c9927.graph_c0
Biological Process: response to cadmium ion (GO:0046686);	62	531	c17212.graph_c0;c39553.graph_c0;c25804.graph_c0;c34516.graph_c1;c28166.graph_c1;c29251.graph_c1;c27299.graph_c0;c28999.graph_c0;c36859.graph_c0;c35416.graph_c0;c28538.graph_c0;c41549.graph_c0;c8416.graph_c0;c29853.graph_c0;c28166.graph_c0;c27516.graph_c0;c35068.graph_c0;c24034.graph_c0;c23550.graph_c1;c29590.graph_c0;c39256.graph_c0;c29251.graph_c2;c36962.graph_c0;c19851.graph_c0;c28538.graph_c2;…
Biological Process: cellular lipid catabolic process (GO:0044242);	1	3	c36358.graph_c0
Biological Process: cellular aromatic compound metabolic process (GO:0006725);	1	3	c19297.graph_c0
Biological Process: resolution of meiotic recombination intermediates (GO:0000712);	2	3	c36082.graph_c0;c35992.graph_c0
Biological Process: innate immune response (GO:0045087);	6	40	c35312.graph_c0;c37253.graph_c0;c37717.graph_c0;c24531.graph_c1;c34847.graph_c0;c38555.graph_c0
Biological Process: tyrosine catabolic process (GO:0006572);	1	3	c14053.graph_c0
Biological Process: response to fungus (GO:0009620);	16	63	c38708.graph_c0;c19779.graph_c0;c32183.graph_c0;c38858.graph_c0;c34650.graph_c0;c8474.graph_c0;c23705.graph_c0;c27611.graph_c1;c27611.graph_c0;c36410.graph_c0;c30815.graph_c0;c28560.graph_c1;c33674.graph_c0;c38555.graph_c0;c27821.graph_c0;c36132.graph_c0
Biological Process: xylan metabolic process (GO:0045491);	2	16	c39269.graph_c0;c40062.graph_c0
Biological Process: anaerobic respiration (GO:0009061);	2	4	c19857.graph_c0;c35053.graph_c0
Biological Process: sterol biosynthetic process (GO:0016126);	21	111	c27075.graph_c0;c18880.graph_c0;c17289.graph_c0;c28676.graph_c0;c11120.graph_c0;c30421.graph_c2;c36659.graph_c0;c32006.graph_c0;c27128.graph_c1;c28101.graph_c0;c5651.graph_c0;c27128.graph_c0;c32006.graph_c1;c18613.graph_c0;c31232.graph_c0;c10244.graph_c0;c42256.graph_c0;c17295.graph_c0;c30245.graph_c1;c27840.graph_c0;c29710.graph_c0
Biological Process: salicylic acid catabolic process (GO:0046244);	1	2	c38398.graph_c0
Biological Process: chloroplast organization (GO:0009658);	6	100	c22085.graph_c0;c32891.graph_c0;c19144.graph_c0;c37047.graph_c0;c33483.graph_c0;c31038.graph_c0
Biological Process: somatic embryogenesis (GO:0010262);	3	8	c30393.graph_c0;c5988.graph_c0;c34777.graph_c0
Biological Process: phosphatidylcholine biosynthetic process (GO:0006656);	1	6	c31589.graph_c0
Biological Process: cuticle hydrocarbon biosynthetic process (GO:0006723);	1	4	c30820.graph_c0
Biological Process: developmental growth (GO:0048589);	3	24	c26607.graph_c0;c24531.graph_c1;c38591.graph_c0
Biological Process: terpenoid biosynthetic process (GO:0016114);	4	16	c39443.graph_c0;c16287.graph_c0;c40084.graph_c0;c23966.graph_c0
Biological Process: cellular macromolecule biosynthetic process (GO:0034645);	2	25	c14012.graph_c0;c21274.graph_c0
Biological Process: induced systemic resistance (GO:0009682);	1	4	c18649.graph_c0
Biological Process: flower development (GO:0009908);	8	67	c26924.graph_c1;c25803.graph_c0;c31979.graph_c0;c34030.graph_c1;c27333.graph_c0;c25308.graph_c0;c19076.graph_c0;c26924.graph_c2
Biological Process: response to nematode (GO:0009624);	15	98	c33737.graph_c1;c33355.graph_c1;c31429.graph_c1;c25838.graph_c0;c38890.graph_c0;c30639.graph_c0;c32743.graph_c1;c31429.graph_c0;c35894.graph_c0;c11318.graph_c0;c36660.graph_c0;c33737.graph_c0;c34558.graph_c1;c32575.graph_c0;c34660.graph_c0
Biological Process: regulation of unidimensional cell growth (GO:0051510);	4	47	c19779.graph_c0;c36361.graph_c0;c24861.graph_c0;c19816.graph_c0
Biological Process: response to heat (GO:0009408);	21	180	c27766.graph_c0;c19380.graph_c0;c31251.graph_c0;c19380.graph_c2;c23596.graph_c0;c32464.graph_c0;c19297.graph_c0;c18770.graph_c0;c29590.graph_c0;c38922.graph_c0;c39256.graph_c0;c29846.graph_c1;c14948.graph_c0;c34637.graph_c0;c35320.graph_c0;c18904.graph_c0;c39547.graph_c0;c31369.graph_c0;c36340.graph_c0;c27512.graph_c0;c37540.graph_c2
Biological Process: regulation of cell death (GO:0010941);	1	2	c35312.graph_c0
Biological Process: macromolecule methylation (GO:0043414);	4	19	c28714.graph_c0;c14353.graph_c0;c18086.graph_c0;c27464.graph_c0
Biological Process: DNA replication checkpoint (GO:0000076);	1	4	c27464.graph_c0
Biological Process: protein refolding (GO:0042026);	1	12	c24091.graph_c0
Biological Process: sulfate transport (GO:0008272);	5	19	c33673.graph_c0;c19618.graph_c0;c24529.graph_c0;c17646.graph_c0;c31303.graph_c0
Biological Process: isoleucine biosynthetic process (GO:0009097);	1	6	c38445.graph_c0
Biological Process: cellular component biogenesis (GO:0044085);	2	13	c36500.graph_c1;c27743.graph_c0
Biological Process: dolichol biosynthetic process (GO:0019408);	1	9	c31038.graph_c0
Biological Process: S-adenosylmethionine biosynthetic process (GO:0006556);	1	12	c30927.graph_c1
Biological Process: negative regulation of leaf senescence (GO:1900056);	1	3	c28202.graph_c0
Biological Process: reproduction (GO:0000003);	1	3	c29754.graph_c0
Biological Process: root morphogenesis (GO:0010015);	5	24	c34491.graph_c0;c10267.graph_c1;c24299.graph_c0;c29710.graph_c0;c23985.graph_c0
Biological Process: production of lsiRNA involved in RNA interference (GO:0010599);	1	7	c37380.graph_c0
Biological Process: cell morphogenesis involved in differentiation (GO:0000904);	1	3	c35354.graph_c0
Biological Process: regulation of transport (GO:0051049);	1	11	c5733.graph_c0
Biological Process: primary cell wall biogenesis (GO:0009833);	1	4	c23786.graph_c2
Biological Process: plastid organization (GO:0009657);	18	51	c39895.graph_c0;c33005.graph_c0;c33687.graph_c0;c28262.graph_c0;c18511.graph_c0;c9631.graph_c1;c36500.graph_c1;c31090.graph_c0;c27088.graph_c0;c37424.graph_c0;c38917.graph_c0;c30787.graph_c0;c14663.graph_c0;c11634.graph_c0;c6797.graph_c0;c20115.graph_c0;c25494.graph_c0;c19900.graph_c0
Biological Process: jasmonic acid biosynthetic process (GO:0009695);	19	87	c32767.graph_c0;c32183.graph_c0;c38686.graph_c0;c23905.graph_c0;c37680.graph_c0;c18648.graph_c0;c27611.graph_c0;c27611.graph_c1;c27821.graph_c0;c33005.graph_c0;c38708.graph_c0;c18520.graph_c0;c37424.graph_c0;c35610.graph_c0;c25135.graph_c0;c30815.graph_c0;c36410.graph_c0;c28560.graph_c1;c19181.graph_c0
Biological Process: regulation of coenzyme A biosynthetic process (GO:0080020);	1	1	c18404.graph_c0
Biological Process: nucleus organization (GO:0006997);	1	3	c28965.graph_c0
Biological Process: phyllome development (GO:0048827);	1	23	c28169.graph_c1
Biological Process: alpha-amino acid metabolic process (GO:1901605);	1	2	c43959.graph_c0
Biological Process: suspensor development (GO:0010098);	1	3	c22085.graph_c0
Biological Process: cellular macromolecule metabolic process (GO:0044260);	11	108	c29811.graph_c0;c28169.graph_c1;c32134.graph_c0;c40499.graph_c0;c8723.graph_c0;c37717.graph_c0;c34702.graph_c0;c32676.graph_c1;c24193.graph_c0;c19825.graph_c0;c28807.graph_c0
Biological Process: nucleotide-sugar biosynthetic process (GO:0009226);	1	3	c28554.graph_c0
Biological Process: translational termination (GO:0006415);	1	17	c41602.graph_c0
Biological Process: protein stabilization (GO:0050821);	1	13	c19885.graph_c0
Biological Process: triose phosphate transport (GO:0015717);	1	1	c30239.graph_c0
Biological Process: phosphatidylinositol dephosphorylation (GO:0046856);	1	15	c18649.graph_c0
Biological Process: glucose 6-phosphate metabolic process (GO:0051156);	1	2	c30384.graph_c0
Biological Process: embryonic pattern specification (GO:0009880);	1	38	c25828.graph_c0
Biological Process: defense response signaling pathway, resistance gene-independent (GO:0010204);	1	21	c31331.graph_c0
Biological Process: auxin mediated signaling pathway involved in phyllotactic patterning (GO:0060774);	1	3	c12823.graph_c0
Biological Process: regulation of meristem growth (GO:0010075);	44	134	c33485.graph_c0;c35761.graph_c0;c30757.graph_c0;c23985.graph_c0;c31714.graph_c0;c35576.graph_c1;c27586.graph_c0;c23705.graph_c0;c30421.graph_c1;c10244.graph_c0;c42256.graph_c0;c31714.graph_c1;c39256.graph_c0;c35479.graph_c0;c40529.graph_c0;c38614.graph_c0;c24657.graph_c0;c23889.graph_c0;c29710.graph_c0;c28578.graph_c0;c34952.graph_c0;c27075.graph_c0;c35576.graph_c0;c17289.graph_c0;c25091.graph_c1…
Biological Process: GDP-mannose biosynthetic process (GO:0009298);	1	3	c10376.graph_c1
Biological Process: regulation of transcription, DNA-templated (GO:0006355);	121	732	c30377.graph_c0;c14708.graph_c0;c34213.graph_c7;c25281.graph_c0;c5911.graph_c0;c34712.graph_c0;c29399.graph_c1;c30919.graph_c0;c12823.graph_c0;c39474.graph_c0;c34849.graph_c0;c17814.graph_c0;c8431.graph_c0;c40062.graph_c0;c32754.graph_c0;c28037.graph_c0;c18932.graph_c0;c28257.graph_c0;c1392.graph_c0;c33782.graph_c0;c28868.graph_c0;c19140.graph_c0;c11829.graph_c0;c24992.graph_c1;c34751.graph_c0;c2…
Biological Process: urea transmembrane transport (GO:0071918);	2	10	c29328.graph_c1;c38181.graph_c0
Biological Process: protein autophosphorylation (GO:0046777);	12	117	c30342.graph_c0;c30164.graph_c0;c34770.graph_c0;c24667.graph_c1;c26530.graph_c0;c36153.graph_c0;c39435.graph_c0;c19779.graph_c0;c34066.graph_c1;c35566.graph_c0;c40087.graph_c0;c38887.graph_c0
Biological Process: positive regulation of plant-type hypersensitive response (GO:0034052);	1	2	c23920.graph_c0
Biological Process: arsenite transport (GO:0015700);	2	7	c29328.graph_c1;c28306.graph_c0
Biological Process: multicellular organism reproduction (GO:0032504);	6	44	c37874.graph_c1;c35096.graph_c0;c36176.graph_c0;c27611.graph_c1;c27611.graph_c0;c30815.graph_c0
Biological Process: UDP-glucose metabolic process (GO:0006011);	1	2	c28554.graph_c0
Biological Process: protein-chromophore linkage (GO:0018298);	5	33	c34770.graph_c0;c27670.graph_c0;c38775.graph_c0;c37595.graph_c0;c19584.graph_c0
Biological Process: short-day photoperiodism (GO:0048572);	1	1	c33782.graph_c0
Biological Process: photomorphogenesis (GO:0009640);	8	174	c30107.graph_c0;c29811.graph_c0;c17432.graph_c0;c18575.graph_c1;c34602.graph_c0;c37380.graph_c0;c36854.graph_c0;c36132.graph_c0
Biological Process: xylan biosynthetic process (GO:0045492);	5	88	c19741.graph_c1;c24910.graph_c1;c35479.graph_c0;c29846.graph_c1;c19422.graph_c0
Biological Process: photoperiodism (GO:0009648);	3	6	c7622.graph_c0;c35420.graph_c0;c33644.graph_c0
Biological Process: cellular response to gravity (GO:0071258);	1	3	c8360.graph_c0
Biological Process: cellular response to high light intensity (GO:0071486);	2	5	c25222.graph_c0;c31519.graph_c0
Biological Process: monocarboxylic acid biosynthetic process (GO:0072330);	2	5	c43959.graph_c0;c38555.graph_c0
Biological Process: cold acclimation (GO:0009631);	2	18	c28257.graph_c0;c29911.graph_c0
Biological Process: sister chromatid segregation (GO:0000819);	1	1	c35992.graph_c0
Biological Process: response to mechanical stimulus (GO:0009612);	4	30	c27983.graph_c0;c10279.graph_c0;c8575.graph_c0;c38686.graph_c0
Biological Process: cell fate specification (GO:0001708);	1	18	c17051.graph_c0
Biological Process: coenzyme biosynthetic process (GO:0009108);	5	23	c37424.graph_c0;c33005.graph_c0;c25135.graph_c0;c18648.graph_c0;c19181.graph_c0
Biological Process: cellular component organization (GO:0016043);	9	56	c27743.graph_c0;c31116.graph_c0;c30014.graph_c0;c28169.graph_c1;c7477.graph_c0;c23444.graph_c0;c35970.graph_c0;c30523.graph_c0;c18981.graph_c0
Biological Process: photoinhibition (GO:0010205);	3	13	c24346.graph_c0;c21157.graph_c0;c19181.graph_c0
Biological Process: regulation of lateral root development (GO:2000023);	1	1	c31656.graph_c0
Biological Process: fruit development (GO:0010154);	7	20	c8403.graph_c0;c36962.graph_c0;c25803.graph_c0;c8661.graph_c0;c36410.graph_c0;c34115.graph_c0;c34712.graph_c0
Biological Process: response to organic cyclic compound (GO:0014070);	2	2	c26799.graph_c0;c25281.graph_c0
Biological Process: intercellular transport (GO:0010496);	1	2	c28646.graph_c0
Biological Process: thalianol metabolic process (GO:0080003);	1	3	c18551.graph_c1
Biological Process: replicative senescence (GO:0090399);	1	1	c37874.graph_c1
Biological Process: karyogamy (GO:0000741);	2	24	c20607.graph_c0;c35564.graph_c0
Biological Process: translational frameshifting (GO:0006452);	1	10	c40396.graph_c0
Biological Process: post-embryonic organ development (GO:0048569);	2	5	c30776.graph_c0;c10267.graph_c1
Biological Process: methylglyoxal catabolic process to D-lactate (GO:0019243);	2	73	c37469.graph_c0;c32195.graph_c0
Biological Process: defense response to Gram-positive bacterium (GO:0050830);	1	1	c40711.graph_c0
Biological Process: regulation of DNA methylation (GO:0044030);	2	8	c32829.graph_c0;c24890.graph_c1
Biological Process: negative regulation of cellular process (GO:0048523);	1	13	c31979.graph_c0
Biological Process: cellular response to iron ion (GO:0071281);	1	7	c29853.graph_c0
Biological Process: lateral root branching (GO:0080181);	1	1	c33185.graph_c0
Biological Process: sphingoid biosynthetic process (GO:0046520);	1	23	c18880.graph_c0
Biological Process: nitrate assimilation (GO:0042128);	2	11	c17063.graph_c0;c16143.graph_c0
Biological Process: phosphate ion transport (GO:0006817);	5	26	c16284.graph_c0;c13029.graph_c0;c32268.graph_c0;c30320.graph_c0;c32778.graph_c0
Biological Process: protein deubiquitination (GO:0016579);	2	50	c25803.graph_c0;c17432.graph_c0
Biological Process: cellulose biosynthetic process (GO:0030244);	10	122	c14732.graph_c0;c37217.graph_c1;c23786.graph_c2;c38016.graph_c0;c23786.graph_c1;c36809.graph_c0;c39256.graph_c0;c39261.graph_c0;c39377.graph_c0;c23786.graph_c0
Biological Process: mRNA modification (GO:0016556);	3	88	c9572.graph_c0;c33049.graph_c0;c34254.graph_c1
Biological Process: glucose transport (GO:0015758);	3	4	c31023.graph_c2;c28537.graph_c0;c28537.graph_c1
Biological Process: sucrose biosynthetic process (GO:0005986);	2	26	c27088.graph_c0;c24499.graph_c0
Biological Process: auxin influx (GO:0060919);	4	8	c32006.graph_c1;c32006.graph_c0;c38890.graph_c0;c35894.graph_c0
Biological Process: postreplication repair (GO:0006301);	3	25	c33274.graph_c0;c26667.graph_c0;c19816.graph_c0
Biological Process: mitotic chromosome condensation (GO:0007076);	2	10	c12904.graph_c0;c2882.graph_c0
Biological Process: nucleotide-excision repair (GO:0006289);	1	19	c20607.graph_c0
Biological Process: negative regulation of plant-type hypersensitive response (GO:0034051);	1	1	c23963.graph_c0
Biological Process: shoot system morphogenesis (GO:0010016);	1	7	c39641.graph_c0
Biological Process: regulation of meristem structural organization (GO:0009934);	4	19	c35061.graph_c0;c19688.graph_c0;c39778.graph_c0;c14353.graph_c0
Biological Process: trichome differentiation (GO:0010026);	3	10	c8599.graph_c0;c19688.graph_c0;c17051.graph_c0
Biological Process: protein desumoylation (GO:0016926);	5	59	c30108.graph_c0;c35863.graph_c0;c29846.graph_c1;c32492.graph_c1;c25804.graph_c0
Biological Process: response to salicylic acid (GO:0009751);	8	53	c10308.graph_c0;c28257.graph_c0;c33295.graph_c0;c37978.graph_c0;c39184.graph_c0;c28516.graph_c0;c37717.graph_c0;c36991.graph_c0
Biological Process: growth (GO:0040007);	8	23	c34491.graph_c0;c12632.graph_c0;c23939.graph_c0;c27164.graph_c1;c18404.graph_c0;c27983.graph_c0;c32767.graph_c0;c27164.graph_c0
Biological Process: flavonol biosynthetic process (GO:0051555);	2	23	c30059.graph_c0;c38676.graph_c0
Biological Process: sepal formation (GO:0048453);	8	54	c36082.graph_c0;c10543.graph_c0;c26667.graph_c0;c34472.graph_c0;c33546.graph_c0;c32249.graph_c0;c2441.graph_c1;c33664.graph_c0
Biological Process: rRNA catabolic process (GO:0016075);	1	4	c30516.graph_c0
Biological Process: carbohydrate transport (GO:0008643);	9	32	c34464.graph_c0;c31023.graph_c0;c33964.graph_c0;c40072.graph_c0;c29524.graph_c0;c35753.graph_c0;c16982.graph_c0;c41040.graph_c0;c19243.graph_c0
Biological Process: negative regulation of abscisic acid-activated signaling pathway (GO:0009788);	1	16	c31656.graph_c0
Biological Process: cellular respiration (GO:0045333);	3	10	c23784.graph_c0;c35600.graph_c0;c30495.graph_c0
Biological Process: stem cell maintenance (GO:0019827);	1	9	c30303.graph_c0
Biological Process: negative regulation of developmental growth (GO:0048640);	1	1	c32095.graph_c1
Biological Process: mRNA processing (GO:0006397);	1	43	c32782.graph_c0
Biological Process: cutin biosynthetic process (GO:0010143);	4	11	c34030.graph_c1;c35761.graph_c0;c28378.graph_c1;c18643.graph_c1
Biological Process: actin cytoskeleton organization (GO:0030036);	1	23	c28928.graph_c0
Biological Process: photosynthetic acclimation (GO:0009643);	1	5	c34003.graph_c0
Biological Process: UDP-glucuronate metabolic process (GO:0046398);	1	1	c28554.graph_c0
Biological Process: cellular response to sulfate starvation (GO:0009970);	1	12	c33644.graph_c0
Biological Process: organelle localization (GO:0051640);	1	2	c24303.graph_c1
Biological Process: neutral amino acid transport (GO:0015804);	1	4	c39473.graph_c0
Biological Process: cellular response to blue light (GO:0071483);	1	4	c25222.graph_c0
Biological Process: polysaccharide metabolic process (GO:0005976);	1	5	c8467.graph_c0
Biological Process: anastral spindle assembly involved in male meiosis (GO:0009971);	1	1	c36176.graph_c0
Biological Process: cytoskeleton organization (GO:0007010);	7	84	c38445.graph_c0;c17373.graph_c0;c36331.graph_c0;c5733.graph_c0;c34810.graph_c0;c10376.graph_c1;c7183.graph_c0
Biological Process: DNA metabolic process (GO:0006259);	1	69	c27788.graph_c0
Biological Process: regulation of timing of transition from vegetative to reproductive phase (GO:0048510);	1	8	c18575.graph_c1
Biological Process: toxin catabolic process (GO:0009407);	13	104	c29476.graph_c1;c36962.graph_c0;c12836.graph_c0;c23905.graph_c0;c27821.graph_c0;c34073.graph_c0;c29590.graph_c0;c29208.graph_c0;c7477.graph_c0;c31853.graph_c0;c31829.graph_c2;c30382.graph_c0;c39104.graph_c0
Biological Process: intracellular signal transduction (GO:0035556);	12	92	c27806.graph_c0;c31883.graph_c0;c32708.graph_c0;c38555.graph_c0;c24529.graph_c0;c38934.graph_c0;c8376.graph_c0;c33169.graph_c0;c16944.graph_c0;c15247.graph_c0;c15351.graph_c0;c34198.graph_c0
Biological Process: aerobic respiration (GO:0009060);	8	48	c27070.graph_c0;c24034.graph_c0;c35320.graph_c0;c41937.graph_c0;c31284.graph_c0;c35811.graph_c0;c41783.graph_c0;c39883.graph_c0
Biological Process: defense response to fungus, incompatible interaction (GO:0009817);	7	43	c18649.graph_c0;c7812.graph_c0;c19013.graph_c2;c31038.graph_c0;c14663.graph_c0;c34218.graph_c0;c29440.graph_c0
Biological Process: procambium histogenesis (GO:0010067);	1	6	c40319.graph_c0
Biological Process: male meiosis (GO:0007140);	2	18	c25330.graph_c0;c36520.graph_c0
Biological Process: defense response, incompatible interaction (GO:0009814);	2	19	c34381.graph_c0;c23920.graph_c0
Biological Process: actin filament depolymerization (GO:0030042);	1	7	c39464.graph_c0
Biological Process: galactolipid biosynthetic process (GO:0019375);	17	86	c34746.graph_c0;c25364.graph_c1;c34381.graph_c0;c24166.graph_c0;c32765.graph_c1;c27058.graph_c0;c32778.graph_c0;c30717.graph_c0;c18724.graph_c0;c15487.graph_c0;c18376.graph_c0;c30382.graph_c0;c24657.graph_c0;c33354.graph_c0;c32555.graph_c0;c32268.graph_c0;c15247.graph_c0
Biological Process: steroid biosynthetic process (GO:0006694);	4	15	c28060.graph_c0;c18426.graph_c0;c25765.graph_c0;c28495.graph_c2
Biological Process: jasmonic acid mediated signaling pathway (GO:0009867);	38	154	c5911.graph_c0;c33867.graph_c0;c18571.graph_c0;c10425.graph_c0;c18648.graph_c0;c28101.graph_c0;c27611.graph_c1;c25100.graph_c0;c36253.graph_c0;c39276.graph_c0;c27821.graph_c0;c34516.graph_c1;c27558.graph_c0;c38708.graph_c0;c35863.graph_c0;c38917.graph_c0;c14663.graph_c0;c34555.graph_c0;c12676.graph_c0;c25494.graph_c0;c28560.graph_c1;c20066.graph_c1;c25364.graph_c1;c32765.graph_c1;c23963.graph_c0;…
Biological Process: basic amino acid transport (GO:0015802);	3	33	c33185.graph_c0;c33296.graph_c0;c9927.graph_c0
Biological Process: chlorophyll metabolic process (GO:0015994);	4	10	c9631.graph_c1;c18578.graph_c1;c32464.graph_c0;c33264.graph_c0
Biological Process: inositol biosynthetic process (GO:0006021);	1	2	c18770.graph_c0
Biological Process: isopentenyl diphosphate biosynthetic process, methylerythritol 4-phosphate pathway (GO:0019288);	33	217	c6416.graph_c0;c31371.graph_c0;c27516.graph_c0;c18648.graph_c0;c5706.graph_c0;c34254.graph_c1;c33005.graph_c0;c39637.graph_c0;c9631.graph_c1;c39223.graph_c0;c33446.graph_c0;c13571.graph_c0;c31038.graph_c0;c40534.graph_c0;c9325.graph_c0;c36637.graph_c0;c36480.graph_c0;c27777.graph_c0;c33714.graph_c0;c30787.graph_c0;c24832.graph_c0;c25250.graph_c0;c5733.graph_c0;c26914.graph_c0;c34935.graph_c0;c270…
Biological Process: histone phosphorylation (GO:0016572);	15	58	c43610.graph_c0;c30342.graph_c0;c34637.graph_c0;c2885.graph_c0;c35992.graph_c0;c32829.graph_c0;c17432.graph_c0;c27893.graph_c0;c37874.graph_c1;c26227.graph_c0;c26530.graph_c0;c36176.graph_c0;c3673.graph_c0;c37540.graph_c2;c17228.graph_c0
Biological Process: mitochondrial fission (GO:0000266);	1	6	c33375.graph_c0
Biological Process: ethylene-activated signaling pathway (GO:0009873);	7	54	c27558.graph_c0;c35863.graph_c0;c31883.graph_c0;c8376.graph_c0;c38686.graph_c0;c20066.graph_c1;c15425.graph_c1
Biological Process: GMP biosynthetic process (GO:0006177);	2	9	c23642.graph_c0;c27007.graph_c0
Biological Process: carbohydrate phosphorylation (GO:0046835);	1	7	c34066.graph_c1
Biological Process: defense response to Gram-negative bacterium (GO:0050829);	1	1	c40711.graph_c0
Biological Process: nucleoside metabolic process (GO:0009116);	3	16	c36507.graph_c0;c32180.graph_c0;c36507.graph_c1
Biological Process: positive regulation of catalytic activity (GO:0043085);	20	108	c25482.graph_c0;c34381.graph_c0;c31090.graph_c0;c27374.graph_c0;c33264.graph_c0;c18578.graph_c1;c35349.graph_c0;c32464.graph_c0;c21271.graph_c0;c33005.graph_c0;c33687.graph_c0;c34935.graph_c0;c29427.graph_c0;c9631.graph_c1;c27088.graph_c0;c29059.graph_c0;c14249.graph_c0;c33646.graph_c0;c14663.graph_c0;c31589.graph_c0
Biological Process: trans-zeatin biosynthetic process (GO:0033466);	1	1	c21707.graph_c0
Biological Process: phosphatidylcholine catabolic process (GO:0034638);	2	3	c17212.graph_c0;c41549.graph_c0
Biological Process: carotene metabolic process (GO:0016119);	1	5	c8613.graph_c1
Biological Process: isocitrate metabolic process (GO:0006102);	1	11	c29853.graph_c0
Biological Process: defense response to insect (GO:0002213);	2	26	c23646.graph_c0;c36410.graph_c0
Biological Process: biotin biosynthetic process (GO:0009102);	1	4	c36969.graph_c0
Biological Process: indole glucosinolate metabolic process (GO:0042343);	1	3	c16038.graph_c0
Biological Process: cell proliferation (GO:0008283);	45	133	c26924.graph_c1;c33274.graph_c0;c18078.graph_c0;c31954.graph_c0;c25803.graph_c0;c30849.graph_c0;c32829.graph_c0;c39641.graph_c0;c6648.graph_c0;c41094.graph_c0;c26530.graph_c0;c1774.graph_c0;c35116.graph_c1;c19783.graph_c0;c31656.graph_c0;c33179.graph_c0;c10543.graph_c0;c26667.graph_c0;c27893.graph_c0;c34022.graph_c0;c26677.graph_c0;c36809.graph_c0;c27207.graph_c0;c36569.graph_c0;c34484.graph_c0;c…
Biological Process: response to other organism (GO:0051707);	14	43	c27579.graph_c0;c10174.graph_c0;c16038.graph_c0;c38582.graph_c0;c31829.graph_c2;c26825.graph_c0;c27586.graph_c0;c37415.graph_c0;c31829.graph_c0;c37717.graph_c0;c24531.graph_c1;c34847.graph_c0;c28578.graph_c0;c31149.graph_c0
Biological Process: multidimensional cell growth (GO:0009825);	20	69	c27075.graph_c0;c33485.graph_c0;c35286.graph_c0;c31631.graph_c0;c32006.graph_c0;c32904.graph_c0;c32492.graph_c1;c34602.graph_c0;c39778.graph_c0;c32006.graph_c1;c8506.graph_c1;c38890.graph_c0;c30187.graph_c0;c35894.graph_c0;c35479.graph_c0;c39256.graph_c0;c27407.graph_c0;c27167.graph_c0;c32095.graph_c1;c35573.graph_c0
Biological Process: cellular amino acid metabolic process (GO:0006520);	5	28	c29605.graph_c0;c18578.graph_c1;c32464.graph_c0;c35130.graph_c0;c33264.graph_c0
Biological Process: hyperosmotic response (GO:0006972);	9	84	c29853.graph_c0;c28538.graph_c2;c20031.graph_c0;c5733.graph_c0;c34516.graph_c1;c10376.graph_c1;c28538.graph_c0;c39256.graph_c0;c28166.graph_c1
Biological Process: carbohydrate derivative biosynthetic process (GO:1901137);	1	1	c43959.graph_c0
Biological Process: defense response by callose deposition in cell wall (GO:0052544);	3	31	c34218.graph_c0;c37750.graph_c0;c18649.graph_c0
Biological Process: flower morphogenesis (GO:0048439);	14	57	c35932.graph_c1;c25091.graph_c1;c32204.graph_c0;c30757.graph_c0;c35566.graph_c0;c39184.graph_c0;c29096.graph_c0;c28548.graph_c0;c39727.graph_c0;c19099.graph_c0;c36176.graph_c0;c36991.graph_c0;c35932.graph_c0;c25091.graph_c0
Biological Process: protein secretion (GO:0009306);	1	16	c34444.graph_c1
Biological Process: ceramide metabolic process (GO:0006672);	1	11	c36682.graph_c0
Biological Process: positive regulation of brassinosteroid mediated signaling pathway (GO:1900459);	2	3	c6752.graph_c0;c6752.graph_c1
Biological Process: carbon utilization (GO:0015976);	2	10	c15067.graph_c0;c35824.graph_c0
Biological Process: biological regulation (GO:0065007);	2	15	c18426.graph_c0;c29619.graph_c0
Biological Process: single-multicellular organism process (GO:0044707);	1	15	c25717.graph_c0
Biological Process: biosynthetic process (GO:0009058);	6	48	c10682.graph_c0;c28169.graph_c1;c37054.graph_c0;c39760.graph_c0;c29256.graph_c0;c37717.graph_c0
Biological Process: regulation of apoptotic process (GO:0042981);	1	2	c27766.graph_c0
Biological Process: cellular response to light intensity (GO:0071484);	1	1	c15237.graph_c0
Biological Process: leaf vascular tissue pattern formation (GO:0010305);	3	33	c24299.graph_c0;c10376.graph_c0;c30107.graph_c0
Biological Process: petal formation (GO:0048451);	8	55	c36082.graph_c0;c10543.graph_c0;c26667.graph_c0;c34472.graph_c0;c33546.graph_c0;c32249.graph_c0;c2441.graph_c1;c33664.graph_c0
Biological Process: callose deposition in phloem sieve plate (GO:0080165);	1	2	c39760.graph_c0
Biological Process: cellular developmental process (GO:0048869);	3	11	c30523.graph_c0;c31116.graph_c0;c30014.graph_c0
Biological Process: abscission (GO:0009838);	1	1	c10267.graph_c1
Biological Process: cell-cell signaling (GO:0007267);	13	67	c33295.graph_c0;c33457.graph_c1;c33457.graph_c0;c37380.graph_c0;c18568.graph_c0;c32172.graph_c0;c32204.graph_c0;c36149.graph_c0;c18364.graph_c1;c18735.graph_c0;c29096.graph_c0;c12443.graph_c0;c33664.graph_c0
Biological Process: choline biosynthetic process (GO:0042425);	1	5	c31589.graph_c0
Biological Process: proteasome core complex assembly (GO:0080129);	7	111	c36962.graph_c0;c23905.graph_c0;c28538.graph_c2;c28538.graph_c0;c31829.graph_c2;c30382.graph_c0;c31589.graph_c0
Biological Process: sulfur amino acid metabolic process (GO:0000096);	3	17	c37424.graph_c0;c25135.graph_c0;c19181.graph_c0
Biological Process: response to sucrose (GO:0009744);	30	137	c38699.graph_c0;c18836.graph_c0;c30378.graph_c0;c33139.graph_c0;c25222.graph_c0;c18571.graph_c0;c27516.graph_c0;c18648.graph_c0;c27729.graph_c0;c28495.graph_c2;c23752.graph_c0;c29208.graph_c0;c13571.graph_c0;c29021.graph_c0;c30403.graph_c0;c38186.graph_c0;c34341.graph_c0;c26209.graph_c0;c24056.graph_c0;c18836.graph_c1;c24832.graph_c0;c40949.graph_c0;c38367.graph_c0;c39195.graph_c0;c14554.graph_c0…
Biological Process: interaction with host via protein secreted by type II secretion system (GO:0052051);	1	1	c40584.graph_c0
Biological Process: fructose 6-phosphate metabolic process (GO:0006002);	3	14	c31190.graph_c2;c7183.graph_c0;c31190.graph_c0
Biological Process: developmental process involved in reproduction (GO:0003006);	1	11	c30523.graph_c0
Biological Process: aromatic compound biosynthetic process (GO:0019438);	3	11	c33501.graph_c0;c36177.graph_c0;c38555.graph_c0
Biological Process: carbohydrate metabolic process (GO:0005975);	52	234	c5988.graph_c0;c6991.graph_c0;c36812.graph_c0;c19999.graph_c0;c30393.graph_c0;c34035.graph_c0;c32442.graph_c0;c30507.graph_c0;c30421.graph_c1;c35804.graph_c0;c36119.graph_c0;c10244.graph_c0;c39593.graph_c0;c38614.graph_c0;c27890.graph_c0;c27091.graph_c0;c36566.graph_c1;c30249.graph_c2;c36563.graph_c0;c33490.graph_c0;c20453.graph_c0;c17444.graph_c0;c39939.graph_c0;c11666.graph_c0;c27798.graph_c0;c…
Biological Process: secondary metabolic process (GO:0019748);	4	19	c33005.graph_c0;c25135.graph_c0;c18648.graph_c0;c19181.graph_c0
Biological Process: glycine metabolic process (GO:0006544);	1	6	c36859.graph_c0
Biological Process: L-ascorbic acid biosynthetic process (GO:0019853);	2	15	c10973.graph_c0;c10376.graph_c1
Biological Process: establishment of localization (GO:0051234);	1	1	c20115.graph_c0
Biological Process: sorbitol transport (GO:0015795);	3	3	c31023.graph_c2;c28537.graph_c0;c28537.graph_c1
Biological Process: triglyceride biosynthetic process (GO:0019432);	4	8	c12632.graph_c0;c27164.graph_c1;c27164.graph_c0;c30717.graph_c0
Biological Process: floral organ morphogenesis (GO:0048444);	2	5	c10425.graph_c0;c25100.graph_c0
Biological Process: chromatin modification (GO:0016568);	2	13	c14353.graph_c0;c27464.graph_c0
Biological Process: DNA damage checkpoint (GO:0000077);	1	9	c37874.graph_c1
Biological Process: regulation of anthocyanin metabolic process (GO:0031537);	2	4	c24529.graph_c0;c16425.graph_c0
Biological Process: oligopeptide transport (GO:0006857);	21	70	c31479.graph_c0;c34080.graph_c0;c27784.graph_c1;c11779.graph_c0;c31631.graph_c0;c16555.graph_c0;c33355.graph_c1;c25363.graph_c0;c30003.graph_c0;c17063.graph_c0;c30639.graph_c0;c40008.graph_c0;c23616.graph_c0;c11318.graph_c0;c29129.graph_c0;c11427.graph_c0;c36660.graph_c0;c27840.graph_c0;c30695.graph_c0;c27691.graph_c0;c32575.graph_c0
Biological Process: tRNA metabolic process (GO:0006399);	2	29	c36331.graph_c0;c32891.graph_c0
Biological Process: cell redox homeostasis (GO:0045454);	8	96	c8433.graph_c0;c33644.graph_c0;c38400.graph_c0;c29427.graph_c0;c19913.graph_c1;c16494.graph_c0;c23974.graph_c0;c36108.graph_c0
Biological Process: double-strand break repair via homologous recombination (GO:0000724);	15	54	c33274.graph_c0;c34637.graph_c0;c25330.graph_c0;c32172.graph_c0;c30849.graph_c0;c26667.graph_c0;c32448.graph_c1;c27893.graph_c0;c17992.graph_c0;c37874.graph_c1;c32952.graph_c0;c19688.graph_c0;c33664.graph_c0;c34484.graph_c0;c25894.graph_c0
Biological Process: cotyledon vascular tissue pattern formation (GO:0010588);	3	14	c10376.graph_c0;c23374.graph_c1;c23374.graph_c0
Biological Process: cytokinin biosynthetic process (GO:0009691);	1	14	c35096.graph_c0
Biological Process: UDP-glucose transport (GO:0015786);	2	4	c28599.graph_c0;c38922.graph_c0
Biological Process: cellular biosynthetic process (GO:0044249);	4	31	c36298.graph_c0;c24193.graph_c0;c37469.graph_c0;c34797.graph_c0
Biological Process: polyamine catabolic process (GO:0006598);	9	26	c17063.graph_c0;c18977.graph_c0;c29405.graph_c0;c10973.graph_c0;c30421.graph_c1;c10244.graph_c0;c30421.graph_c0;c31589.graph_c0;c30421.graph_c2
Biological Process: carbohydrate transmembrane transport (GO:0034219);	8	46	c38926.graph_c0;c40008.graph_c0;c12836.graph_c0;c16555.graph_c0;c19030.graph_c0;c24607.graph_c0;c34984.graph_c1;c33545.graph_c0
Biological Process: lateral root formation (GO:0010311);	10	26	c32006.graph_c1;c32006.graph_c0;c38890.graph_c0;c14372.graph_c0;c38446.graph_c0;c35610.graph_c0;c34681.graph_c0;c33185.graph_c0;c35894.graph_c0;c36132.graph_c0
Biological Process: rRNA processing (GO:0006364);	43	257	c38699.graph_c0;c33867.graph_c0;c31371.graph_c0;c11634.graph_c0;c5706.graph_c0;c33005.graph_c0;c28262.graph_c0;c39637.graph_c0;c9631.graph_c1;c29059.graph_c0;c14249.graph_c0;c13571.graph_c0;c38917.graph_c0;c14663.graph_c0;c32891.graph_c0;c24056.graph_c0;c6797.graph_c0;c28240.graph_c0;c24832.graph_c0;c9563.graph_c0;c19922.graph_c0;c40087.graph_c0;c33375.graph_c0;c31090.graph_c0;c27374.graph_c0;c27…
Biological Process: positive gravitropism (GO:0009958);	4	15	c34602.graph_c0;c18613.graph_c0;c38890.graph_c0;c35894.graph_c0
Biological Process: polarity specification of adaxial/abaxial axis (GO:0009944);	17	64	c29344.graph_c0;c25091.graph_c1;c24299.graph_c0;c32204.graph_c0;c19857.graph_c0;c30757.graph_c0;c31714.graph_c1;c31714.graph_c0;c38614.graph_c0;c29096.graph_c0;c25828.graph_c0;c11299.graph_c0;c39727.graph_c0;c24274.graph_c0;c38604.graph_c0;c12823.graph_c0;c25091.graph_c0
Biological Process: (1->3)-beta-D-glucan biosynthetic process (GO:0006075);	5	21	c27817.graph_c0;c33457.graph_c3;c33457.graph_c0;c18735.graph_c0;c33457.graph_c1
Biological Process: response to far red light (GO:0010218);	32	111	c18508.graph_c0;c38699.graph_c0;c39641.graph_c0;c27374.graph_c0;c26209.graph_c0;c33867.graph_c0;c18571.graph_c0;c24056.graph_c0;c30787.graph_c0;c31371.graph_c0;c27583.graph_c0;c37595.graph_c0;c32904.graph_c0;c27516.graph_c0;c34602.graph_c0;c32240.graph_c0;c18648.graph_c0;c24832.graph_c0;c40949.graph_c0;c38890.graph_c0;c14554.graph_c0;c39098.graph_c0;c9631.graph_c1;c35894.graph_c0;c14249.graph_c0;…
Biological Process: long-day photoperiodism (GO:0048571);	1	1	c33782.graph_c0
Biological Process: D-ribose transport (GO:0015752);	3	3	c31023.graph_c2;c28537.graph_c0;c28537.graph_c1
Biological Process: positive regulation of seed germination (GO:0010030);	1	12	c25222.graph_c0
Biological Process: cell wall thickening (GO:0052386);	3	4	c27611.graph_c1;c27611.graph_c0;c30815.graph_c0
Biological Process: syncytium formation (GO:0006949);	8	18	c38890.graph_c0;c24704.graph_c0;c18784.graph_c0;c37298.graph_c0;c14959.graph_c0;c25603.graph_c0;c35894.graph_c0;c35461.graph_c0
Biological Process: positive regulation of histone H3-K9 methylation (GO:0051574);	1	1	c32829.graph_c0
Biological Process: mitosis (GO:0007067);	7	58	c36082.graph_c0;c32172.graph_c0;c18078.graph_c0;c2885.graph_c0;c29015.graph_c0;c37879.graph_c0;c33052.graph_c0
Biological Process: pollen tube adhesion (GO:0009865);	1	2	c36962.graph_c0
Biological Process: isoprenoid biosynthetic process (GO:0008299);	4	14	c10273.graph_c0;c30245.graph_c0;c19590.graph_c0;c26162.graph_c0
Biological Process: L-arginine import (GO:0043091);	1	3	c30383.graph_c0
Biological Process: post-embryonic root development (GO:0048528);	3	13	c28827.graph_c0;c31589.graph_c0;c36809.graph_c0
Biological Process: response to high light intensity (GO:0009644);	29	162	c27766.graph_c0;c38699.graph_c0;c19380.graph_c0;c31251.graph_c0;c19380.graph_c2;c18571.graph_c0;c18950.graph_c0;c27516.graph_c0;c34673.graph_c0;c20031.graph_c0;c35773.graph_c0;c36278.graph_c0;c32464.graph_c0;c18770.graph_c0;c38922.graph_c0;c13571.graph_c0;c14948.graph_c0;c18904.graph_c0;c29655.graph_c0;c26209.graph_c0;c24056.graph_c0;c24832.graph_c0;c40949.graph_c0;c14554.graph_c0;c31635.graph_c0…
Biological Process: chiasma assembly (GO:0051026);	2	23	c35096.graph_c0;c16425.graph_c0
Biological Process: centromeric heterochromatin assembly (GO:0031508);	1	1	c27893.graph_c0
Biological Process: response to osmotic stress (GO:0006970);	8	41	c34025.graph_c0;c19445.graph_c0;c27530.graph_c0;c39262.graph_c0;c29911.graph_c0;c18981.graph_c0;c18643.graph_c1;c19297.graph_c0
Biological Process: positive regulation of abscisic acid-activated signaling pathway (GO:0009789);	5	20	c17212.graph_c0;c12632.graph_c0;c23905.graph_c0;c857.graph_c0;c41549.graph_c0
Biological Process: cadmium ion transmembrane transport (GO:0070574);	1	9	c34218.graph_c0
Biological Process: membrane fusion (GO:0006944);	25	194	c35455.graph_c0;c32478.graph_c0;c33457.graph_c1;c6795.graph_c0;c27722.graph_c0;c33457.graph_c0;c39276.graph_c0;c19816.graph_c0;c13029.graph_c0;c30614.graph_c0;c33185.graph_c0;c8599.graph_c0;c9927.graph_c0;c34444.graph_c1;c11829.graph_c0;c11120.graph_c0;c35508.graph_c0;c38686.graph_c0;c34230.graph_c0;c19127.graph_c0;c10973.graph_c0;c28324.graph_c0;c18649.graph_c0;c18735.graph_c0;c23916.graph_c1
Biological Process: regulation of gene expression (GO:0010468);	4	31	c36532.graph_c0;c14353.graph_c0;c36854.graph_c0;c27464.graph_c0
Biological Process: nitrate transport (GO:0015706);	23	94	c34768.graph_c0;c32921.graph_c0;c31191.graph_c0;c12836.graph_c0;c30393.graph_c0;c16143.graph_c0;c17063.graph_c0;c34516.graph_c1;c29328.graph_c1;c29405.graph_c0;c27906.graph_c0;c30966.graph_c0;c18649.graph_c0;c7812.graph_c0;c5424.graph_c0;c34777.graph_c0;c26607.graph_c0;c34464.graph_c0;c8048.graph_c0;c27840.graph_c0;c31456.graph_c1;c29440.graph_c0;c41283.graph_c0
Biological Process: cullin deneddylation (GO:0010388);	1	88	c17432.graph_c0
Biological Process: positive regulation of cell proliferation (GO:0008284);	3	69	c19972.graph_c0;c30776.graph_c0;c31543.graph_c1
Biological Process: D-xylose transport (GO:0015753);	3	3	c31023.graph_c2;c28537.graph_c0;c28537.graph_c1
Biological Process: cholesterol biosynthetic process (GO:0006695);	1	3	c39069.graph_c0
Biological Process: metal ion transport (GO:0030001);	7	30	c39584.graph_c0;c34968.graph_c0;c28287.graph_c0;c30888.graph_c0;c6420.graph_c0;c39521.graph_c0;c34272.graph_c0
Biological Process: root cap development (GO:0048829);	4	20	c32006.graph_c1;c32006.graph_c0;c38890.graph_c0;c35894.graph_c0
Biological Process: stomatal movement (GO:0010118);	1	35	c30448.graph_c0
Biological Process: pentose-phosphate shunt (GO:0006098);	39	196	c18836.graph_c0;c10489.graph_c0;c27374.graph_c0;c42790.graph_c0;c33264.graph_c0;c33867.graph_c0;c31371.graph_c0;c27583.graph_c0;c11634.graph_c0;c27516.graph_c0;c42276.graph_c0;c32464.graph_c0;c34254.graph_c1;c29326.graph_c0;c24034.graph_c0;c33687.graph_c0;c39637.graph_c0;c9631.graph_c1;c14249.graph_c0;c13571.graph_c0;c31038.graph_c0;c38917.graph_c0;c33829.graph_c0;c14663.graph_c0;c25494.graph_c0;…
Biological Process: cell wall organization (GO:0071555);	23	101	c27075.graph_c0;c14372.graph_c0;c33485.graph_c0;c25091.graph_c1;c35286.graph_c0;c36906.graph_c1;c31631.graph_c0;c36906.graph_c0;c32006.graph_c0;c32904.graph_c0;c34602.graph_c0;c39778.graph_c0;c32006.graph_c1;c38890.graph_c0;c30108.graph_c0;c30187.graph_c0;c35894.graph_c0;c39256.graph_c0;c27407.graph_c0;c32095.graph_c1;c35573.graph_c0;c39377.graph_c0;c25091.graph_c0
Biological Process: response to karrikin (GO:0080167);	37	132	c29476.graph_c1;c27366.graph_c0;c29701.graph_c0;c25222.graph_c0;c25122.graph_c0;c27217.graph_c0;c8409.graph_c0;c23939.graph_c0;c35055.graph_c1;c26063.graph_c0;c28495.graph_c2;c29476.graph_c0;c33185.graph_c0;c29059.graph_c0;c30288.graph_c1;c38917.graph_c0;c18846.graph_c0;c9927.graph_c0;c25086.graph_c0;c25494.graph_c0;c30616.graph_c0;c25626.graph_c0;c31647.graph_c0;c35978.graph_c0;c33108.graph_c0;c…
Biological Process: regionalization (GO:0003002);	2	16	c32952.graph_c0;c23469.graph_c0
Biological Process: regulation of cyclin-dependent protein serine/threonine kinase activity (GO:0000079);	4	20	c21765.graph_c0;c26799.graph_c0;c35970.graph_c0;c40414.graph_c0
Biological Process: RNA methylation (GO:0001510);	8	125	c23642.graph_c0;c36819.graph_c0;c33375.graph_c0;c14428.graph_c0;c29358.graph_c0;c40856.graph_c0;c26599.graph_c0;c35564.graph_c0
Biological Process: transcription, DNA-templated (GO:0006351);	18	115	c26967.graph_c0;c5259.graph_c0;c40886.graph_c0;c30203.graph_c0;c33756.graph_c0;c6360.graph_c1;c24875.graph_c0;c39002.graph_c0;c36500.graph_c1;c27603.graph_c0;c27683.graph_c0;c31520.graph_c0;c30260.graph_c2;c30802.graph_c0;c24992.graph_c2;c35889.graph_c0;c39625.graph_c0;c28375.graph_c0
Biological Process: regulation of flower development (GO:0009909);	34	233	c18078.graph_c0;c31954.graph_c0;c30849.graph_c0;c38106.graph_c0;c36512.graph_c1;c24890.graph_c1;c1774.graph_c0;c35116.graph_c1;c36176.graph_c0;c3673.graph_c0;c31519.graph_c0;c29344.graph_c0;c32172.graph_c0;c2885.graph_c0;c33179.graph_c0;c26667.graph_c0;c26677.graph_c0;c27207.graph_c0;c26978.graph_c0;c34484.graph_c0;c35498.graph_c0;c33782.graph_c0;c17432.graph_c0;c36512.graph_c0;c34472.graph_c0;c3…
Biological Process: cellular protein metabolic process (GO:0044267);	1	24	c23596.graph_c0
Biological Process: peroxisome localization (GO:0060151);	1	30	c32425.graph_c0
Biological Process: regulation of embryonic development (GO:0045995);	1	2	c37047.graph_c0
Biological Process: regulation of cell differentiation (GO:0045595);	2	49	c25091.graph_c1;c25091.graph_c0
Biological Process: gravitropism (GO:0009630);	5	111	c19337.graph_c1;c19107.graph_c0;c38062.graph_c0;c31456.graph_c1;c38591.graph_c0
Biological Process: polysaccharide biosynthetic process (GO:0000271);	17	52	c32006.graph_c1;c38890.graph_c0;c27075.graph_c0;c33485.graph_c0;c35286.graph_c0;c30187.graph_c0;c35894.graph_c0;c31631.graph_c0;c32006.graph_c0;c27407.graph_c0;c35111.graph_c0;c27167.graph_c0;c32904.graph_c0;c34602.graph_c0;c39778.graph_c0;c32095.graph_c1;c35573.graph_c0
Biological Process: kaempferol O-glucoside biosynthetic process (GO:0033330);	1	1	c19095.graph_c0
Biological Process: chitin catabolic process (GO:0006032);	8	20	c30393.graph_c0;c5988.graph_c0;c33490.graph_c0;c29846.graph_c1;c19999.graph_c0;c25002.graph_c0;c19851.graph_c0;c36274.graph_c0
Biological Process: asparagine biosynthetic process (GO:0006529);	1	2	c23642.graph_c0
Biological Process: floral organ formation (GO:0048449);	9	76	c18078.graph_c0;c38106.graph_c0;c32952.graph_c0;c1774.graph_c0;c23469.graph_c0;c43610.graph_c0;c32172.graph_c0;c28714.graph_c0;c12904.graph_c0
Biological Process: cyanogenic glycoside biosynthetic process (GO:0019756);	1	1	c6394.graph_c0
Biological Process: glutamate decarboxylation to succinate (GO:0006540);	1	1	c36962.graph_c0
Biological Process: gluconeogenesis (GO:0006094);	11	163	c38445.graph_c0;c34810.graph_c0;c10376.graph_c1;c9325.graph_c0;c7183.graph_c0;c17373.graph_c0;c36331.graph_c0;c5733.graph_c0;c19013.graph_c2;c19013.graph_c1;c8416.graph_c0
Biological Process: ubiquitin-dependent protein catabolic process (GO:0006511);	5	191	c32785.graph_c0;c17626.graph_c0;c31589.graph_c0;c28538.graph_c2;c28538.graph_c0
Biological Process: histone modification (GO:0016570);	3	36	c38106.graph_c0;c18086.graph_c0;c28714.graph_c0
Biological Process: raffinose catabolic process (GO:0034484);	2	2	c35809.graph_c0;c25122.graph_c0
Biological Process: somatic cell DNA recombination (GO:0016444);	8	28	c33274.graph_c0;c34637.graph_c0;c25330.graph_c0;c32172.graph_c0;c30849.graph_c0;c19688.graph_c0;c33664.graph_c0;c27893.graph_c0
Biological Process: UDP-L-arabinose metabolic process (GO:0033356);	2	5	c39377.graph_c0;c28554.graph_c0
Biological Process: divalent metal ion transport (GO:0070838);	11	54	c30164.graph_c0;c18511.graph_c0;c24928.graph_c0;c18649.graph_c0;c39868.graph_c0;c27374.graph_c0;c19885.graph_c0;c11634.graph_c0;c19584.graph_c0;c24832.graph_c0;c7351.graph_c0
Biological Process: anatomical structure morphogenesis (GO:0009653);	3	23	c38928.graph_c0;c31979.graph_c0;c24531.graph_c1
Biological Process: response to toxic substance (GO:0009636);	2	5	c31635.graph_c0;c18967.graph_c0
Biological Process: meristem development (GO:0048507);	6	19	c28241.graph_c0;c28241.graph_c2;c35683.graph_c2;c35521.graph_c0;c30107.graph_c0;c31519.graph_c0
Biological Process: spliceosomal complex assembly (GO:0000245);	1	1	c35235.graph_c0
Biological Process: lipid oxidation (GO:0034440);	2	4	c35610.graph_c0;c32767.graph_c0
Biological Process: response to ozone (GO:0010193);	2	25	c19820.graph_c0;c28560.graph_c1
Biological Process: glucose catabolic process (GO:0006007);	2	78	c33413.graph_c1;c23752.graph_c0
Biological Process: nuclear-transcribed mRNA catabolic process (GO:0000956);	2	78	c32060.graph_c0;c28652.graph_c0
Biological Process: pyridoxal phosphate biosynthetic process (GO:0042823);	3	10	c18578.graph_c1;c32464.graph_c0;c33264.graph_c0
Biological Process: lipid transport (GO:0006869);	8	55	c39189.graph_c0;c22999.graph_c0;c23513.graph_c0;c29417.graph_c0;c39256.graph_c0;c31714.graph_c0;c24651.graph_c0;c39390.graph_c0
Biological Process: response to auxin (GO:0009733);	26	154	c38902.graph_c0;c39641.graph_c0;c38437.graph_c0;c18121.graph_c0;c31656.graph_c0;c6672.graph_c0;c27821.graph_c0;c38508.graph_c0;c34514.graph_c1;c35863.graph_c0;c30382.graph_c0;c39184.graph_c0;c18894.graph_c0;c28560.graph_c1;c8575.graph_c0;c8613.graph_c0;c19557.graph_c0;c38840.graph_c0;c23854.graph_c0;c27603.graph_c0;c31758.graph_c0;c31011.graph_c0;c8613.graph_c1;c39238.graph_c0;c16007.graph_c0;c36…
Biological Process: cellular carbohydrate metabolic process (GO:0044262);	1	24	c40093.graph_c0
Biological Process: microgametogenesis (GO:0055046);	1	9	c36520.graph_c0
Biological Process: pinocytosis (GO:0006907);	1	1	c18613.graph_c0
Biological Process: nucleobase transport (GO:0015851);	1	1	c15953.graph_c0
Biological Process: vacuole organization (GO:0007033);	5	52	c29853.graph_c0;c29583.graph_c0;c28538.graph_c0;c30245.graph_c1;c28538.graph_c2
Biological Process: citrate metabolic process (GO:0006101);	1	3	c29853.graph_c0
Biological Process: photosynthesis (GO:0015979);	20	93	c39243.graph_c0;c18457.graph_c1;c29853.graph_c0;c249.graph_c0;c39868.graph_c0;c19076.graph_c0;c40949.graph_c0;c23719.graph_c0;c8214.graph_c0;c39228.graph_c0;c25307.graph_c0;c34935.graph_c0;c36867.graph_c0;c24260.graph_c0;c18057.graph_c0;c10383.graph_c0;c39027.graph_c0;c35600.graph_c0;c40087.graph_c0;c17893.graph_c0
Biological Process: telomere maintenance (GO:0000723);	1	14	c37540.graph_c2
Biological Process: error-prone translesion synthesis (GO:0042276);	1	2	c34396.graph_c0
Biological Process: dephosphorylation (GO:0016311);	2	27	c34030.graph_c1;c27058.graph_c0
Biological Process: circadian regulation of gene expression (GO:0032922);	1	4	c30108.graph_c0
Biological Process: cell tip growth (GO:0009932);	17	52	c32006.graph_c1;c38890.graph_c0;c27075.graph_c0;c33485.graph_c0;c35286.graph_c0;c30187.graph_c0;c35894.graph_c0;c31631.graph_c0;c39256.graph_c0;c35479.graph_c0;c32006.graph_c0;c27407.graph_c0;c27167.graph_c0;c32904.graph_c0;c34602.graph_c0;c39778.graph_c0;c32095.graph_c1
Biological Process: floral organ abscission (GO:0010227);	4	19	c39184.graph_c0;c36991.graph_c0;c18352.graph_c0;c39381.graph_c0
Biological Process: N-terminal protein myristoylation (GO:0006499);	7	105	c32765.graph_c1;c39276.graph_c0;c32555.graph_c0;c34555.graph_c0;c38605.graph_c0;c9927.graph_c0;c31589.graph_c0
Biological Process: cellular glucan metabolic process (GO:0006073);	14	26	c16742.graph_c0;c7194.graph_c0;c28323.graph_c2;c28323.graph_c0;c30842.graph_c0;c38410.graph_c0;c6667.graph_c0;c24884.graph_c1;c24884.graph_c0;c8661.graph_c0;c37930.graph_c1;c17194.graph_c0;c8575.graph_c0;c18293.graph_c0
Biological Process: UDP-L-arabinose biosynthetic process (GO:0033358);	1	1	c23836.graph_c0
Biological Process: xyloglucan biosynthetic process (GO:0009969);	1	4	c38234.graph_c0
Biological Process: negative regulation of defense response (GO:0031348);	30	158	c5911.graph_c0;c33867.graph_c0;c18571.graph_c0;c18648.graph_c0;c36253.graph_c0;c39276.graph_c0;c34516.graph_c1;c35863.graph_c0;c38917.graph_c0;c14663.graph_c0;c34555.graph_c0;c12676.graph_c0;c25494.graph_c0;c25364.graph_c1;c32765.graph_c1;c38686.graph_c0;c26209.graph_c0;c34218.graph_c0;c33108.graph_c0;c17089.graph_c0;c7494.graph_c0;c28324.graph_c0;c19144.graph_c0;c27088.graph_c0;c19586.graph_c0;c…
Biological Process: nonphotochemical quenching (GO:0010196);	5	11	c21271.graph_c0;c38917.graph_c0;c38699.graph_c0;c25494.graph_c0;c29059.graph_c0
Biological Process: oxidative phosphorylation (GO:0006119);	5	13	c27070.graph_c0;c41937.graph_c0;c31284.graph_c0;c41783.graph_c0;c39883.graph_c0
Biological Process: pollen tube guidance (GO:0010183);	2	19	c36962.graph_c0;c31589.graph_c0
Biological Process: negative regulation of programmed cell death (GO:0043069);	14	109	c35320.graph_c0;c5911.graph_c0;c32765.graph_c1;c38686.graph_c0;c33737.graph_c1;c39276.graph_c0;c35932.graph_c1;c35863.graph_c0;c28324.graph_c0;c33185.graph_c0;c34555.graph_c0;c33737.graph_c0;c9927.graph_c0;c35932.graph_c0
Biological Process: cellular response to UV-C (GO:0071494);	1	1	c7622.graph_c0
Biological Process: copper ion export (GO:0060003);	1	7	c32785.graph_c0
Biological Process: stomatal complex morphogenesis (GO:0010103);	17	105	c33867.graph_c0;c31371.graph_c0;c27583.graph_c0;c16963.graph_c1;c36176.graph_c0;c32239.graph_c0;c39895.graph_c0;c21271.graph_c0;c29344.graph_c0;c33687.graph_c0;c28378.graph_c1;c16141.graph_c0;c27088.graph_c0;c42256.graph_c0;c29059.graph_c0;c25570.graph_c0;c23889.graph_c0
Biological Process: cellular process (GO:0009987);	18	150	c36871.graph_c0;c38142.graph_c0;c28679.graph_c0;c33847.graph_c0;c41073.graph_c0;c31129.graph_c0;c33183.graph_c0;c35227.graph_c0;c31520.graph_c1;c24840.graph_c0;c30214.graph_c0;c39699.graph_c0;c39332.graph_c0;c24113.graph_c0;c29754.graph_c0;c28288.graph_c0;c28793.graph_c0;c27549.graph_c0
Biological Process: chromatin silencing by small RNA (GO:0031048);	23	109	c37851.graph_c0;c18078.graph_c0;c32829.graph_c0;c34472.graph_c0;c33457.graph_c1;c12529.graph_c0;c33457.graph_c0;c36176.graph_c0;c3673.graph_c0;c43610.graph_c0;c33179.graph_c0;c10543.graph_c0;c36823.graph_c0;c26667.graph_c0;c29015.graph_c0;c36149.graph_c0;c18735.graph_c0;c36851.graph_c0;c27207.graph_c0;c26978.graph_c0;c33664.graph_c0;c18317.graph_c0;c12904.graph_c0
Biological Process: response to cytokinin (GO:0009735);	8	35	c38062.graph_c0;c39641.graph_c0;c39256.graph_c0;c33354.graph_c0;c23889.graph_c0;c38170.graph_c0;c8462.graph_c0;c39474.graph_c0
Biological Process: regulation of meiosis (GO:0040020);	1	4	c21505.graph_c0
Biological Process: killing of cells of other organism (GO:0031640);	2	4	c40711.graph_c0;c16993.graph_c0
Biological Process: pollen exine formation (GO:0010584);	3	26	c27407.graph_c0;c30378.graph_c0;c40674.graph_c0
Biological Process: cytochrome b6f complex assembly (GO:0010190);	1	9	c27277.graph_c0
Biological Process: acceptance of pollen (GO:0060321);	1	1	c33375.graph_c0
Biological Process: cell wall macromolecule metabolic process (GO:0044036);	15	35	c35932.graph_c1;c14372.graph_c0;c10646.graph_c0;c29853.graph_c0;c36906.graph_c1;c36906.graph_c0;c32777.graph_c0;c18776.graph_c0;c34709.graph_c0;c18894.graph_c0;c27890.graph_c0;c38604.graph_c0;c12823.graph_c0;c35932.graph_c0;c22000.graph_c1
Biological Process: cell wall pectin biosynthetic process (GO:0052325);	1	3	c8048.graph_c0
Biological Process: protein-tetrapyrrole linkage (GO:0017006);	1	5	c34770.graph_c0
Biological Process: response to wounding (GO:0009611);	42	212	c35047.graph_c0;c32767.graph_c0;c32183.graph_c0;c38491.graph_c0;c23939.graph_c0;c23905.graph_c0;c10310.graph_c1;c27611.graph_c1;c31519.graph_c0;c27821.graph_c0;c38708.graph_c0;c35863.graph_c0;c18977.graph_c0;c19445.graph_c0;c18520.graph_c0;c25112.graph_c0;c25144.graph_c1;c39256.graph_c0;c30245.graph_c1;c39184.graph_c0;c35610.graph_c0;c30815.graph_c0;c39389.graph_c0;c28560.graph_c1;c28257.graph_c0…
Biological Process: oligosaccharide transport (GO:0015772);	1	1	c39549.graph_c0
Biological Process: negative gravitropism (GO:0009959);	1	9	c35357.graph_c0
Biological Process: tRNA modification (GO:0006400);	1	13	c35115.graph_c0
Biological Process: inflammatory response (GO:0006954);	1	3	c38582.graph_c0
Biological Process: respiratory burst (GO:0045730);	1	1	c23501.graph_c1
Biological Process: nucleobase-containing compound metabolic process (GO:0006139);	1	20	c37436.graph_c1
Biological Process: gametophyte development (GO:0048229);	2	13	c39778.graph_c0;c31121.graph_c0
Biological Process: miRNA catabolic process (GO:0010587);	1	4	c37851.graph_c0
Biological Process: fructose metabolic process (GO:0006000);	1	3	c27374.graph_c0
Biological Process: glycine decarboxylation via glycine cleavage system (GO:0019464);	2	9	c39895.graph_c0;c30190.graph_c0
Biological Process: proteasomal protein catabolic process (GO:0010498);	7	75	c38445.graph_c0;c17373.graph_c0;c36331.graph_c0;c5733.graph_c0;c34810.graph_c0;c10376.graph_c1;c7183.graph_c0
Biological Process: phosphatidylcholine metabolic process (GO:0046470);	1	3	c857.graph_c0
Biological Process: gibberellic acid mediated signaling pathway (GO:0009740);	5	20	c29728.graph_c0;c33793.graph_c0;c36258.graph_c0;c19107.graph_c0;c39440.graph_c0
Biological Process: cellular response to stimulus (GO:0051716);	2	27	c30063.graph_c0;c14798.graph_c0
Biological Process: 9,9'-di-cis-zeta-carotene desaturation to 7,9,7',9'-tetra-cis-lycopene (GO:0052889);	1	3	c35519.graph_c1
Biological Process: specification of organ position (GO:0010159);	1	2	c29344.graph_c0
Biological Process: DNA replication initiation (GO:0006270);	32	82	c30342.graph_c0;c33274.graph_c0;c18078.graph_c0;c31954.graph_c0;c30849.graph_c0;c36969.graph_c0;c36512.graph_c1;c6648.graph_c0;c36512.graph_c0;c32249.graph_c0;c32952.graph_c0;c26530.graph_c0;c1774.graph_c0;c35116.graph_c1;c19688.graph_c0;c33741.graph_c0;c17347.graph_c0;c37879.graph_c0;c43610.graph_c0;c36082.graph_c0;c7125.graph_c1;c2885.graph_c0;c10543.graph_c0;c35992.graph_c0;c26667.graph_c0;c29…
Biological Process: regulation of seed germination (GO:0010029);	4	25	c24529.graph_c0;c12632.graph_c0;c31824.graph_c0;c16425.graph_c0
Biological Process: regulation of meristem development (GO:0048509);	1	5	c24529.graph_c0
Biological Process: lipoate metabolic process (GO:0009106);	5	23	c37424.graph_c0;c33005.graph_c0;c25135.graph_c0;c18648.graph_c0;c19181.graph_c0
Biological Process: response to arsenic-containing substance (GO:0046685);	3	23	c29328.graph_c1;c28306.graph_c0;c19586.graph_c0
Biological Process: positive regulation of meiosis (GO:0045836);	2	2	c28241.graph_c2;c28241.graph_c0
Biological Process: inositol metabolic process (GO:0006020);	1	2	c36962.graph_c0
Biological Process: seed oilbody biogenesis (GO:0010344);	1	1	c19731.graph_c0
Biological Process: L-methionine salvage from methylthioadenosine (GO:0019509);	2	10	c27553.graph_c0;c18996.graph_c0
Biological Process: cobalt ion homeostasis (GO:0055068);	1	1	c27906.graph_c0
Biological Process: telomere maintenance in response to DNA damage (GO:0043247);	6	74	c37851.graph_c0;c35096.graph_c0;c36176.graph_c0;c25330.graph_c0;c37874.graph_c1;c29697.graph_c0
Biological Process: basipetal auxin transport (GO:0010540);	4	30	c33666.graph_c0;c25508.graph_c0;c34602.graph_c0;c38062.graph_c0
Biological Process: response to hydrogen peroxide (GO:0042542);	23	128	c27766.graph_c0;c19380.graph_c0;c39553.graph_c0;c18904.graph_c0;c31251.graph_c0;c19380.graph_c2;c29655.graph_c0;c27058.graph_c0;c18950.graph_c0;c34673.graph_c0;c20031.graph_c0;c36991.graph_c0;c35773.graph_c0;c19076.graph_c0;c36278.graph_c0;c32464.graph_c0;c18770.graph_c0;c31635.graph_c0;c38922.graph_c0;c39184.graph_c0;c24694.graph_c0;c14948.graph_c0;c28652.graph_c0
Biological Process: cotyledon development (GO:0048825);	5	60	c10308.graph_c0;c33052.graph_c1;c34188.graph_c0;c38591.graph_c0;c33052.graph_c0
Biological Process: calcium ion transmembrane transport (GO:0070588);	2	25	c33737.graph_c0;c33737.graph_c1
Biological Process: cytokinesis by cell plate formation (GO:0000911);	37	181	c18078.graph_c0;c31954.graph_c0;c36512.graph_c1;c33457.graph_c1;c26530.graph_c0;c35116.graph_c1;c33457.graph_c0;c36176.graph_c0;c3673.graph_c0;c31202.graph_c0;c32172.graph_c0;c2885.graph_c0;c10543.graph_c0;c27893.graph_c0;c34022.graph_c0;c26677.graph_c0;c26978.graph_c0;c23889.graph_c0;c35498.graph_c0;c28578.graph_c0;c11120.graph_c0;c36512.graph_c0;c34472.graph_c0;c32952.graph_c0;c8957.graph_c0;c1…
Biological Process: deoxyribonucleoside triphosphate biosynthetic process (GO:0009202);	1	2	c36331.graph_c0
Biological Process: transmembrane receptor protein tyrosine kinase signaling pathway (GO:0007169);	18	102	c33139.graph_c0;c26588.graph_c0;c33485.graph_c0;c35196.graph_c0;c30851.graph_c0;c23985.graph_c0;c30565.graph_c0;c23705.graph_c0;c39778.graph_c0;c36532.graph_c0;c37774.graph_c0;c32239.graph_c0;c27881.graph_c0;c42256.graph_c0;c39727.graph_c0;c27167.graph_c0;c29710.graph_c0;c34952.graph_c0
Biological Process: systemic acquired resistance, salicylic acid mediated signaling pathway (GO:0009862);	32	131	c5911.graph_c0;c33867.graph_c0;c18571.graph_c0;c18648.graph_c0;c29142.graph_c0;c36253.graph_c0;c39276.graph_c0;c34810.graph_c0;c34516.graph_c1;c34514.graph_c1;c35863.graph_c0;c33185.graph_c0;c38917.graph_c0;c14663.graph_c0;c34555.graph_c0;c34709.graph_c0;c12676.graph_c0;c25494.graph_c0;c32765.graph_c1;c38686.graph_c0;c26209.graph_c0;c18776.graph_c0;c33108.graph_c0;c34296.graph_c0;c10646.graph_c0;…
Biological Process: negative regulation of transcription, DNA-templated (GO:0045892);	14	87	c8433.graph_c0;c6752.graph_c1;c34681.graph_c0;c39641.graph_c0;c27058.graph_c0;c32778.graph_c0;c31369.graph_c0;c15487.graph_c0;c19209.graph_c0;c30382.graph_c0;c33354.graph_c0;c32268.graph_c0;c15247.graph_c0;c6752.graph_c0
Biological Process: developmental process (GO:0032502);	3	21	c34790.graph_c1;c38737.graph_c0;c20453.graph_c0
Biological Process: immune response (GO:0006955);	2	20	c30063.graph_c0;c14798.graph_c0
Biological Process: glutamate metabolic process (GO:0006536);	2	5	c39703.graph_c0;c32921.graph_c0
Biological Process: regulation of programmed cell death (GO:0043067);	1	20	c38555.graph_c0
Biological Process: cellular response to hypoxia (GO:0071456);	1	3	c28444.graph_c0
Biological Process: auxin polar transport (GO:0009926);	20	74	c34491.graph_c0;c26317.graph_c0;c23985.graph_c0;c33546.graph_c0;c32006.graph_c0;c32904.graph_c0;c32006.graph_c1;c38890.graph_c0;c24299.graph_c0;c37313.graph_c0;c35894.graph_c0;c35479.graph_c0;c39256.graph_c0;c27167.graph_c0;c29710.graph_c0;c35573.graph_c0;c38591.graph_c0;c13622.graph_c0;c35983.graph_c0;c36132.graph_c0
Biological Process: sesquiterpene biosynthetic process (GO:0051762);	1	1	c35503.graph_c0
Biological Process: response to non-ionic osmotic stress (GO:0010335);	3	6	c18578.graph_c1;c32464.graph_c0;c33264.graph_c0
Biological Process: 1-aminocyclopropane-1-carboxylate biosynthetic process (GO:0042218);	4	10	c14053.graph_c0;c40708.graph_c0;c29493.graph_c0;c35092.graph_c0
Biological Process: negative regulation of reciprocal meiotic recombination (GO:0045128);	1	3	c26667.graph_c0
Biological Process: response to glucose (GO:0009749);	8	51	c38367.graph_c0;c24529.graph_c0;c18836.graph_c0;c13571.graph_c0;c30190.graph_c0;c27516.graph_c0;c18836.graph_c1;c18648.graph_c0
Biological Process: floral whorl development (GO:0048438);	2	27	c19099.graph_c0;c32204.graph_c0
Biological Process: indole-containing compound biosynthetic process (GO:0042435);	1	1	c43959.graph_c0
Biological Process: methionine metabolic process (GO:0006555);	1	9	c40717.graph_c0
Biological Process: response to insect (GO:0009625);	2	15	c36358.graph_c0;c32765.graph_c1
Biological Process: pyrimidine nucleobase salvage (GO:0043100);	1	1	c15953.graph_c0
Biological Process: histone H3-K9 demethylation (GO:0033169);	1	3	c36520.graph_c0
Biological Process: mRNA catabolic process (GO:0006402);	1	2	c16695.graph_c0
Biological Process: response to abiotic stimulus (GO:0009628);	13	67	c34827.graph_c0;c25281.graph_c0;c37214.graph_c0;c26882.graph_c0;c38288.graph_c0;c33196.graph_c0;c38555.graph_c0;c29865.graph_c0;c30912.graph_c0;c26447.graph_c0;c34115.graph_c0;c28480.graph_c0;c39625.graph_c0
Biological Process: asymmetric cell division (GO:0008356);	2	23	c35573.graph_c0;c23985.graph_c0
Biological Process: phospholipid catabolic process (GO:0009395);	1	3	c30382.graph_c0
Biological Process: production of siRNA involved in RNA interference (GO:0030422);	1	25	c30203.graph_c0
Biological Process: mitotic cell cycle phase transition (GO:0044772);	1	1	c26799.graph_c0
Biological Process: indoleacetic acid biosynthetic process (GO:0009684);	8	48	c18649.graph_c0;c38582.graph_c0;c28742.graph_c0;c27611.graph_c1;c27611.graph_c0;c10279.graph_c0;c28560.graph_c1;c34601.graph_c0
Biological Process: hexose metabolic process (GO:0019318);	1	1	c5523.graph_c0
Biological Process: etioplast organization (GO:0009662);	1	3	c32891.graph_c0
Biological Process: cytidine deamination (GO:0009972);	1	1	c19393.graph_c0
Biological Process: L-phenylalanine biosynthetic process (GO:0009094);	1	8	c30665.graph_c0
Biological Process: endonucleolytic cleavage involved in rRNA processing (GO:0000478);	1	12	c28999.graph_c0
Biological Process: DNA-dependent DNA replication (GO:0006261);	17	60	c34637.graph_c0;c32172.graph_c0;c37346.graph_c0;c26792.graph_c0;c30182.graph_c1;c27464.graph_c0;c36331.graph_c0;c31014.graph_c0;c39773.graph_c0;c33664.graph_c0;c30719.graph_c0;c25894.graph_c0;c34139.graph_c0;c29697.graph_c0;c16425.graph_c0;c34396.graph_c0;c30668.graph_c0
Biological Process: thylakoid membrane organization (GO:0010027);	18	180	c27374.graph_c0;c6416.graph_c0;c27583.graph_c0;c18648.graph_c0;c5706.graph_c0;c29344.graph_c0;c18520.graph_c0;c29059.graph_c0;c14249.graph_c0;c31038.graph_c0;c9325.graph_c0;c36480.graph_c0;c36331.graph_c0;c21271.graph_c0;c26914.graph_c0;c34935.graph_c0;c9563.graph_c0;c19922.graph_c0
Biological Process: regulation of protein dephosphorylation (GO:0035304);	21	104	c34003.graph_c0;c5911.graph_c0;c27374.graph_c0;c33867.graph_c0;c23546.graph_c0;c30787.graph_c0;c24346.graph_c0;c21157.graph_c0;c11634.graph_c0;c6797.graph_c0;c18648.graph_c0;c33108.graph_c0;c36253.graph_c0;c33005.graph_c0;c7494.graph_c0;c28262.graph_c0;c19144.graph_c0;c27088.graph_c0;c9563.graph_c0;c14249.graph_c0;c19181.graph_c0
Biological Process: asparaginyl-tRNA aminoacylation (GO:0006421);	1	6	c30318.graph_c0
Biological Process: anther wall tapetum cell differentiation (GO:0048657);	1	2	c27407.graph_c0
Biological Process: coumarin biosynthetic process (GO:0009805);	6	39	c18977.graph_c0;c7030.graph_c0;c25112.graph_c0;c39256.graph_c0;c30245.graph_c1;c38491.graph_c0
Biological Process: mucilage extrusion from seed coat (GO:0080001);	2	3	c24708.graph_c0;c38287.graph_c0
Biological Process: chloroplast relocation (GO:0009902);	10	97	c36480.graph_c0;c27374.graph_c0;c36331.graph_c0;c33867.graph_c0;c27583.graph_c0;c27516.graph_c0;c18648.graph_c0;c34935.graph_c0;c14249.graph_c0;c13571.graph_c0
Biological Process: glyoxylate metabolic process (GO:0046487);	1	1	c29728.graph_c0
Biological Process: regulation of lipid metabolic process (GO:0019216);	8	15	c18648.graph_c0;c5706.graph_c0;c9631.graph_c1;c37424.graph_c0;c25135.graph_c0;c13571.graph_c0;c27516.graph_c0;c19181.graph_c0
Biological Process: macromolecule modification (GO:0043412);	1	4	c34139.graph_c0
Biological Process: defense response to virus (GO:0051607);	6	31	c18078.graph_c0;c28324.graph_c0;c18770.graph_c0;c35286.graph_c0;c32448.graph_c1;c12904.graph_c0
Biological Process: embryo sac development (GO:0009553);	6	54	c33375.graph_c0;c38840.graph_c0;c36361.graph_c0;c29358.graph_c0;c38922.graph_c0;c36991.graph_c0
Biological Process: cell wall macromolecule catabolic process (GO:0016998);	9	27	c30393.graph_c0;c7194.graph_c0;c5988.graph_c0;c33490.graph_c0;c23615.graph_c0;c29846.graph_c1;c7812.graph_c0;c19851.graph_c0;c29440.graph_c0
Biological Process: regulation of carbohydrate biosynthetic process (GO:0043255);	1	2	c39256.graph_c0
Biological Process: phosphatidylglycerol biosynthetic process (GO:0006655);	9	58	c36480.graph_c0;c35761.graph_c0;c34031.graph_c1;c39223.graph_c0;c34030.graph_c1;c37424.graph_c0;c40534.graph_c0;c28827.graph_c0;c19181.graph_c0
Biological Process: wax biosynthetic process (GO:0010025);	5	14	c31576.graph_c0;c30820.graph_c0;c36253.graph_c0;c28378.graph_c1;c30288.graph_c1
Biological Process: vegetative to reproductive phase transition of meristem (GO:0010228);	18	241	c6416.graph_c0;c32492.graph_c1;c34849.graph_c0;c25804.graph_c0;c29344.graph_c0;c35863.graph_c0;c27893.graph_c0;c26607.graph_c0;c19767.graph_c0;c9325.graph_c0;c29846.graph_c1;c24193.graph_c0;c35816.graph_c0;c31456.graph_c1;c25308.graph_c0;c37380.graph_c0;c37879.graph_c0;c17228.graph_c0
Biological Process: hormone-mediated signaling pathway (GO:0009755);	4	27	c34962.graph_c0;c26447.graph_c0;c31824.graph_c0;c38555.graph_c0
Biological Process: brassinosteroid mediated signaling pathway (GO:0009742);	6	43	c18367.graph_c0;c39381.graph_c0;c30776.graph_c0;c31543.graph_c1;c18352.graph_c0;c12699.graph_c0
Biological Process: apoptotic process (GO:0006915);	1	4	c18393.graph_c0
Biological Process: auxin metabolic process (GO:0009850);	1	21	c8957.graph_c0
Biological Process: detection of biotic stimulus (GO:0009595);	14	64	c26209.graph_c0;c33867.graph_c0;c18571.graph_c0;c18648.graph_c0;c39276.graph_c0;c38555.graph_c0;c28324.graph_c0;c18649.graph_c0;c27088.graph_c0;c37424.graph_c0;c38917.graph_c0;c14663.graph_c0;c12676.graph_c0;c25494.graph_c0
Biological Process: fatty acid metabolic process (GO:0006631);	3	11	c35028.graph_c0;c33354.graph_c0;c28742.graph_c0
Biological Process: phosphatidylserine biosynthetic process (GO:0006659);	1	2	c18770.graph_c0
Biological Process: negative regulation of defense response to insect (GO:1900366);	1	1	c35610.graph_c0
Biological Process: intracellular protein transport (GO:0006886);	5	126	c11120.graph_c0;c6795.graph_c0;c24848.graph_c1;c27207.graph_c0;c28538.graph_c1
Biological Process: chromatin assembly or disassembly (GO:0006333);	1	33	c29344.graph_c0
Biological Process: DNA unwinding involved in DNA replication (GO:0006268);	9	11	c39746.graph_c0;c36512.graph_c1;c36082.graph_c0;c33741.graph_c0;c31954.graph_c0;c17347.graph_c0;c35116.graph_c0;c35116.graph_c1;c36512.graph_c0
Biological Process: C-5 methylation of cytosine (GO:0090116);	2	4	c30182.graph_c0;c36102.graph_c0
Biological Process: embryonic shoot morphogenesis (GO:0010064);	1	2	c31589.graph_c0
Biological Process: single-organism transport (GO:0044765);	3	36	c37253.graph_c0;c18981.graph_c0;c35563.graph_c1
Biological Process: cell surface receptor signaling pathway (GO:0007166);	1	5	c35649.graph_c0
Biological Process: fatty acid biosynthetic process (GO:0006633);	9	94	c32994.graph_c0;c20055.graph_c2;c28378.graph_c1;c19445.graph_c0;c38196.graph_c0;c30820.graph_c0;c25200.graph_c0;c34709.graph_c0;c32327.graph_c0
Biological Process: regulation of anatomical structure morphogenesis (GO:0022603);	2	2	c34366.graph_c0;c32014.graph_c0
Biological Process: seed germination (GO:0009845);	11	133	c17212.graph_c0;c19731.graph_c0;c29728.graph_c0;c10425.graph_c0;c25100.graph_c0;c29344.graph_c0;c26252.graph_c1;c38614.graph_c0;c37380.graph_c0;c41549.graph_c0;c857.graph_c0
Biological Process: cellular response to indolebutyric acid stimulus (GO:0071366);	1	16	c34218.graph_c0
Biological Process: organic substance catabolic process (GO:1901575);	1	10	c28524.graph_c0
Biological Process: asparagine catabolic process via L-aspartate (GO:0033345);	1	4	c19117.graph_c0
Biological Process: response to starvation (GO:0042594);	1	7	c27424.graph_c1
Biological Process: arginine catabolic process (GO:0006527);	1	2	c36600.graph_c0
Biological Process: gene silencing by RNA (GO:0031047);	9	35	c36082.graph_c0;c33274.graph_c0;c34637.graph_c0;c2885.graph_c0;c30849.graph_c0;c17432.graph_c0;c27893.graph_c0;c30182.graph_c1;c19688.graph_c0
Biological Process: starch biosynthetic process (GO:0019252);	28	183	c34381.graph_c0;c27374.graph_c0;c33264.graph_c0;c36659.graph_c0;c31371.graph_c0;c42276.graph_c0;c32464.graph_c0;c34254.graph_c1;c33005.graph_c0;c33687.graph_c0;c9631.graph_c1;c29059.graph_c0;c14249.graph_c0;c34066.graph_c1;c31589.graph_c0;c32782.graph_c0;c25482.graph_c0;c30839.graph_c0;c18578.graph_c1;c35349.graph_c0;c25250.graph_c0;c21271.graph_c0;c30344.graph_c0;c34935.graph_c0;c27088.graph_c0;…
Biological Process: double-strand break repair via nonhomologous end joining (GO:0006303);	1	3	c37540.graph_c2
Biological Process: response to absence of light (GO:0009646);	5	18	c30403.graph_c0;c28324.graph_c0;c27566.graph_c0;c23963.graph_c0;c38686.graph_c0
Biological Process: maintenance of DNA repeat elements (GO:0043570);	3	5	c32249.graph_c0;c34637.graph_c0;c26667.graph_c0
Biological Process: regulation of hydrogen peroxide metabolic process (GO:0010310);	26	99	c5911.graph_c0;c38686.graph_c0;c26209.graph_c0;c33867.graph_c0;c18571.graph_c0;c18776.graph_c0;c18648.graph_c0;c33108.graph_c0;c29142.graph_c0;c36253.graph_c0;c39276.graph_c0;c34810.graph_c0;c34516.graph_c1;c7494.graph_c0;c10646.graph_c0;c28324.graph_c0;c19144.graph_c0;c18649.graph_c0;c27088.graph_c0;c33185.graph_c0;c37424.graph_c0;c38917.graph_c0;c14663.graph_c0;c34709.graph_c0;c12676.graph_c0;c…
Biological Process: starch metabolic process (GO:0005982);	8	39	c33644.graph_c0;c35576.graph_c0;c23985.graph_c0;c36809.graph_c0;c24499.graph_c0;c35479.graph_c0;c35576.graph_c1;c35068.graph_c0
Biological Process: hydrogen sulfide biosynthetic process (GO:0070814);	1	6	c25356.graph_c2
Biological Process: phragmoplast assembly (GO:0000914);	1	4	c34394.graph_c0
Biological Process: endosperm cellularization (GO:0010342);	1	1	c34394.graph_c0
Biological Process: iron ion transmembrane transport (GO:0034755);	4	10	c11779.graph_c0;c27906.graph_c0;c11318.graph_c0;c32575.graph_c0
Biological Process: phytyl diphosphate biosynthetic process (GO:0033521);	1	2	c23546.graph_c0
Biological Process: carboxylic acid biosynthetic process (GO:0046394);	1	3	c37436.graph_c1
Biological Process: lignin catabolic process (GO:0046274);	4	29	c38398.graph_c0;c17330.graph_c0;c30177.graph_c0;c37863.graph_c1
Biological Process: valine catabolic process (GO:0006574);	2	4	c8613.graph_c1;c8613.graph_c0
Biological Process: glutamine metabolic process (GO:0006541);	1	11	c36962.graph_c0
Biological Process: lateral root morphogenesis (GO:0010102);	4	9	c36532.graph_c0;c19337.graph_c1;c38437.graph_c0;c31011.graph_c0
Biological Process: secretion by cell (GO:0032940);	2	20	c23854.graph_c0;c6672.graph_c0
Biological Process: vacuolar transport (GO:0007034);	1	4	c34660.graph_c0
Biological Process: DNA replication, synthesis of RNA primer (GO:0006269);	3	6	c36569.graph_c0;c6648.graph_c0;c32952.graph_c0
Biological Process: activation of MAPKK activity (GO:0000186);	19	81	c33485.graph_c0;c31116.graph_c0;c27753.graph_c0;c26530.graph_c0;c42548.graph_c0;c36192.graph_c2;c39778.graph_c0;c36532.graph_c0;c26313.graph_c0;c39872.graph_c0;c31089.graph_c0;c40090.graph_c0;c7456.graph_c0;c36192.graph_c3;c32555.graph_c0;c25570.graph_c0;c37415.graph_c0;c10218.graph_c0;c39770.graph_c0
Biological Process: G1/S transition of mitotic cell cycle (GO:0000082);	1	4	c23889.graph_c0
Biological Process: response to reactive oxygen species (GO:0000302);	2	21	c35420.graph_c0;c18977.graph_c0
Biological Process: cellular response to fatty acid (GO:0071398);	1	2	c29853.graph_c0
Biological Process: mycelium development (GO:0043581);	12	37	c16703.graph_c0;c12118.graph_c0;c26263.graph_c0;c27055.graph_c0;c40032.graph_c0;c42137.graph_c0;c40420.graph_c0;c15994.graph_c0;c40963.graph_c0;c40432.graph_c0;c27007.graph_c1;c27055.graph_c1
Biological Process: centrolateral axis specification (GO:0009947);	2	2	c26924.graph_c1;c26924.graph_c2
Biological Process: auxin homeostasis (GO:0010252);	6	27	c38491.graph_c0;c7030.graph_c0;c26317.graph_c0;c36361.graph_c0;c25112.graph_c0;c13622.graph_c0
Biological Process: production of miRNAs involved in gene silencing by miRNA (GO:0035196);	15	103	c18078.graph_c0;c33295.graph_c0;c33457.graph_c1;c33457.graph_c0;c37380.graph_c0;c18568.graph_c0;c32172.graph_c0;c32448.graph_c1;c32204.graph_c0;c36149.graph_c0;c18735.graph_c0;c29096.graph_c0;c33664.graph_c0;c31576.graph_c0;c12904.graph_c0
Biological Process: defense response (GO:0006952);	26	224	c37560.graph_c2;c28169.graph_c1;c34580.graph_c0;c32198.graph_c0;c27722.graph_c0;c10393.graph_c0;c27558.graph_c0;c34738.graph_c0;c43959.graph_c0;c38815.graph_c0;c20066.graph_c1;c28569.graph_c1;c32790.graph_c0;c16038.graph_c0;c9572.graph_c0;c35645.graph_c0;c9268.graph_c0;c8243.graph_c0;c36298.graph_c0;c27936.graph_c2;c14798.graph_c0;c30063.graph_c0;c36793.graph_c0;c18905.graph_c0;c25335.graph_c0;c3…
Biological Process: UDP-N-acetylgalactosamine biosynthetic process (GO:0019277);	2	2	c35301.graph_c0;c30805.graph_c0
Biological Process: transcription from plastid promoter (GO:0042793);	2	69	c32891.graph_c0;c19882.graph_c0
Biological Process: cellular response to osmotic stress (GO:0071470);	2	9	c19533.graph_c0;c34650.graph_c0
Biological Process: protein import into nucleus (GO:0006606);	4	82	c23642.graph_c0;c33375.graph_c0;c39549.graph_c0;c29358.graph_c0
Biological Process: regulation of reactive oxygen species metabolic process (GO:2000377);	2	4	c27164.graph_c0;c27164.graph_c1
Biological Process: cell differentiation (GO:0030154);	6	92	c27154.graph_c0;c30839.graph_c0;c33005.graph_c0;c30242.graph_c0;c36153.graph_c0;c9325.graph_c0
Biological Process: positive regulation of telomerase activity (GO:0051973);	1	1	c38840.graph_c0
Biological Process: CVT pathway (GO:0032258);	1	6	c27847.graph_c0
Biological Process: plant-type cell wall organization (GO:0009664);	29	98	c34491.graph_c0;c35576.graph_c0;c18784.graph_c0;c18288.graph_c0;c31999.graph_c0;c18303.graph_c0;c23985.graph_c0;c30421.graph_c2;c31720.graph_c0;c31647.graph_c0;c35576.graph_c1;c27586.graph_c0;c8467.graph_c0;c23705.graph_c0;c35068.graph_c0;c30421.graph_c1;c34254.graph_c1;c30344.graph_c0;c10244.graph_c0;c19019.graph_c0;c30421.graph_c0;c34066.graph_c1;c36809.graph_c0;c35479.graph_c0;c27167.graph_c0;…
Biological Process: detection of temperature stimulus (GO:0016048);	1	4	c24890.graph_c1
Biological Process: protein deglutathionylation (GO:0080058);	1	1	c23974.graph_c0
Biological Process: response to deep water (GO:0030912);	1	4	c33354.graph_c0
Biological Process: xanthophyll biosynthetic process (GO:0016123);	3	11	c8613.graph_c1;c16695.graph_c0;c19297.graph_c0
Biological Process: response to chemical (GO:0042221);	5	19	c30260.graph_c1;c40550.graph_c0;c18981.graph_c0;c19509.graph_c0;c38790.graph_c0
Biological Process: abscisic acid-activated signaling pathway involved in stomatal movement (GO:1901527);	1	4	c42790.graph_c0
Biological Process: positive regulation of organ growth (GO:0046622);	3	3	c19972.graph_c0;c30776.graph_c0;c31543.graph_c1
Biological Process: purine nucleotide biosynthetic process (GO:0006164);	2	20	c36819.graph_c0;c28105.graph_c0
Biological Process: transmembrane receptor protein serine/threonine kinase signaling pathway (GO:0007178);	2	8	c18352.graph_c0;c39381.graph_c0
Biological Process: cell wall modification involved in multidimensional cell growth (GO:0042547);	1	2	c27091.graph_c0
Biological Process: protein maturation (GO:0051604);	1	46	c19117.graph_c0
Biological Process: copper ion transport (GO:0006825);	2	7	c24711.graph_c0;c30261.graph_c0
Biological Process: red or far-red light signaling pathway (GO:0010017);	3	9	c29911.graph_c0;c19107.graph_c0;c39641.graph_c0
Biological Process: cobalt ion transport (GO:0006824);	1	2	c27906.graph_c0
Biological Process: sulfur compound biosynthetic process (GO:0044272);	4	10	c43959.graph_c0;c37424.graph_c0;c25135.graph_c0;c19181.graph_c0
Biological Process: cAMP catabolic process (GO:0006198);	1	1	c41824.graph_c0
Biological Process: jasmonic acid and ethylene-dependent systemic resistance, ethylene mediated signaling pathway (GO:0009871);	1	1	c19851.graph_c0
Biological Process: glucose metabolic process (GO:0006006);	2	9	c39195.graph_c0;c37469.graph_c0
Biological Process: calcium-mediated signaling (GO:0019722);	7	42	c30448.graph_c0;c30487.graph_c0;c29015.graph_c0;c30187.graph_c0;c15370.graph_c0;c12443.graph_c0;c31589.graph_c0
Biological Process: cellular response to boron-containing substance levels (GO:0080029);	2	4	c29328.graph_c1;c17896.graph_c0
Biological Process: cell cycle process (GO:0022402);	3	21	c31121.graph_c0;c14381.graph_c0;c34702.graph_c0
Biological Process: UDP-galactose transmembrane transport (GO:0072334);	2	4	c28599.graph_c0;c38922.graph_c0
Biological Process: radial pattern formation (GO:0009956);	3	7	c24299.graph_c0;c25091.graph_c1;c25091.graph_c0
Biological Process: regulation of short-day photoperiodism, flowering (GO:0048587);	1	1	c30108.graph_c0
Biological Process: response to potassium ion (GO:0035864);	1	1	c36823.graph_c0
Biological Process: protein methylation (GO:0006479);	1	9	c35564.graph_c0
Biological Process: regulation of proton transport (GO:0010155);	14	68	c38699.graph_c0;c34770.graph_c0;c26209.graph_c0;c18571.graph_c0;c24056.graph_c0;c27516.graph_c0;c24832.graph_c0;c40949.graph_c0;c14554.graph_c0;c36153.graph_c0;c13571.graph_c0;c37424.graph_c0;c40087.graph_c0;c15237.graph_c0
Biological Process: maturation of SSU-rRNA from tricistronic rRNA transcript (SSU-rRNA, 5.8S rRNA, LSU-rRNA) (GO:0000462);	2	8	c17099.graph_c0;c40420.graph_c0
Biological Process: glyoxylate cycle (GO:0006097);	1	8	c18758.graph_c0
Biological Process: integument development (GO:0080060);	1	3	c25828.graph_c0
Biological Process: adventitious root development (GO:0048830);	1	6	c38928.graph_c0
Biological Process: mRNA export from nucleus (GO:0006406);	1	58	c33375.graph_c0
Biological Process: carpel development (GO:0048440);	5	28	c33666.graph_c0;c25508.graph_c0;c34602.graph_c0;c34712.graph_c0;c30665.graph_c0
Biological Process: photosynthetic electron transport in photosystem II (GO:0009772);	3	14	c18648.graph_c0;c33005.graph_c0;c39099.graph_c0
Biological Process: petal development (GO:0048441);	4	16	c30575.graph_c0;c17350.graph_c0;c36520.graph_c0;c31519.graph_c0
Biological Process: photorespiration (GO:0009853);	10	151	c36792.graph_c0;c31589.graph_c0;c14809.graph_c0;c28538.graph_c2;c8214.graph_c0;c19075.graph_c0;c28538.graph_c0;c38321.graph_c0;c36358.graph_c0;c8416.graph_c0
Biological Process: amino acid transmembrane transport (GO:0003333);	11	45	c32006.graph_c1;c38890.graph_c0;c39473.graph_c0;c35894.graph_c0;c32243.graph_c0;c32006.graph_c0;c17396.graph_c0;c39777.graph_c0;c36736.graph_c0;c9927.graph_c0;c30383.graph_c0
Biological Process: response to X-ray (GO:0010165);	1	3	c33664.graph_c0
Biological Process: pyruvate metabolic process (GO:0006090);	1	11	c36867.graph_c0
Biological Process: cell-cell junction assembly (GO:0007043);	1	2	c30076.graph_c0
Biological Process: sporopollenin biosynthetic process (GO:0080110);	1	6	c35115.graph_c0
Biological Process: response to salt stress (GO:0009651);	62	495	c17212.graph_c0;c19380.graph_c0;c38495.graph_c0;c34849.graph_c0;c34516.graph_c1;c12632.graph_c0;c18977.graph_c0;c24537.graph_c0;c10376.graph_c1;c34650.graph_c0;c25144.graph_c1;c33483.graph_c0;c30245.graph_c1;c29846.graph_c1;c28166.graph_c1;c28257.graph_c0;c27648.graph_c0;c33737.graph_c1;c18404.graph_c0;c10973.graph_c0;c5733.graph_c0;c35254.graph_c1;c38926.graph_c0;c27164.graph_c1;c30927.graph_c1;…
Biological Process: 5-carbamoylmethyluridine metabolic process (GO:0080178);	1	3	c35115.graph_c0
Biological Process: developmental growth involved in morphogenesis (GO:0060560);	2	6	c31116.graph_c0;c30014.graph_c0
Biological Process: negative regulation of biological process (GO:0048519);	7	25	c28548.graph_c0;c25091.graph_c1;c31824.graph_c0;c30757.graph_c0;c25091.graph_c0;c35566.graph_c0;c38555.graph_c0
Biological Process: ent-kaurene oxidation to kaurenoic acid (GO:0010241);	1	1	c39440.graph_c0
Biological Process: response to misfolded protein (GO:0051788);	11	148	c23905.graph_c0;c38170.graph_c0;c19816.graph_c0;c31829.graph_c2;c30382.graph_c0;c31589.graph_c0;c36962.graph_c0;c36361.graph_c0;c28538.graph_c2;c28538.graph_c0;c8462.graph_c0
Biological Process: regulation of developmental growth (GO:0048638);	3	4	c19972.graph_c0;c30776.graph_c0;c31543.graph_c1
Biological Process: cellular response to amino acid starvation (GO:0034198);	1	1	c27395.graph_c0
Biological Process: NAD(P)H dehydrogenase complex assembly (GO:0010275);	1	3	c16774.graph_c0
Biological Process: long-distance posttranscriptional gene silencing (GO:0010495);	2	2	c33295.graph_c0;c36149.graph_c0
Biological Process: regulation of glucosinolate biosynthetic process (GO:0010439);	1	7	c25356.graph_c2
Biological Process: regulation of immune response (GO:0050776);	3	9	c37253.graph_c0;c30203.graph_c0;c38555.graph_c0
Biological Process: histone H3-K9 methylation (GO:0051567);	50	163	c33274.graph_c0;c18078.graph_c0;c31954.graph_c0;c30849.graph_c0;c36512.graph_c1;c6648.graph_c0;c33457.graph_c1;c12529.graph_c0;c41094.graph_c0;c26530.graph_c0;c1774.graph_c0;c35116.graph_c1;c33457.graph_c0;c36176.graph_c0;c3673.graph_c0;c32172.graph_c0;c2885.graph_c0;c33179.graph_c0;c10543.graph_c0;c26667.graph_c0;c27893.graph_c0;c8599.graph_c0;c27207.graph_c0;c36569.graph_c0;c26978.graph_c0;c397…
Biological Process: regulation of gene expression by genetic imprinting (GO:0006349);	2	9	c32829.graph_c0;c36102.graph_c0
Biological Process: phosphate ion transmembrane transport (GO:0035435);	4	12	c40008.graph_c0;c16555.graph_c0;c19532.graph_c0;c7453.graph_c0
Biological Process: negative regulation of cyclin-dependent protein serine/threonine kinase activity (GO:0045736);	1	7	c28386.graph_c0
Biological Process: zinc ion transmembrane transport (GO:0071577);	1	8	c17076.graph_c0
Biological Process: amylopectin biosynthetic process (GO:0010021);	1	5	c34381.graph_c0
Biological Process: shade avoidance (GO:0009641);	2	7	c39641.graph_c0;c19144.graph_c0
Biological Process: indole glucosinolate catabolic process (GO:0042344);	2	15	c18649.graph_c0;c34218.graph_c0
Biological Process: glycosyl compound biosynthetic process (GO:1901659);	1	1	c43959.graph_c0
Biological Process: organic substance metabolic process (GO:0071704);	11	60	c41837.graph_c0;c30014.graph_c0;c30239.graph_c0;c30837.graph_c2;c34912.graph_c0;c39164.graph_c0;c35312.graph_c0;c19757.graph_c0;c36837.graph_c2;c34847.graph_c0;c32178.graph_c0
Biological Process: regulation of biological process (GO:0050789);	9	48	c36890.graph_c0;c29811.graph_c0;c42102.graph_c0;c19731.graph_c0;c18030.graph_c0;c36298.graph_c0;c39625.graph_c0;c18981.graph_c0;c31520.graph_c1
Biological Process: response to red or far red light (GO:0009639);	4	40	c35357.graph_c0;c30636.graph_c0;c20115.graph_c0;c24370.graph_c0
Biological Process: regulation of response to stress (GO:0080134);	1	1	c38840.graph_c0
Biological Process: regulation of hormone levels (GO:0010817);	7	26	c27075.graph_c0;c33485.graph_c0;c35286.graph_c0;c39778.graph_c0;c30187.graph_c0;c32095.graph_c1;c31631.graph_c0
Biological Process: nodulation (GO:0009877);	1	13	c34465.graph_c0
Biological Process: regulation of cell size (GO:0008361);	13	37	c38890.graph_c0;c34491.graph_c0;c24299.graph_c0;c35894.graph_c0;c23985.graph_c0;c35479.graph_c0;c39256.graph_c0;c27167.graph_c0;c32904.graph_c0;c34602.graph_c0;c29710.graph_c0;c28202.graph_c0;c35573.graph_c0
Biological Process: pyrimidine ribonucleotide biosynthetic process (GO:0009220);	8	97	c23642.graph_c0;c33375.graph_c0;c32891.graph_c0;c18671.graph_c0;c28427.graph_c0;c40856.graph_c0;c26599.graph_c0;c35564.graph_c0
Biological Process: response to iron ion (GO:0010039);	4	22	c19076.graph_c0;c11779.graph_c0;c11318.graph_c0;c32575.graph_c0
Biological Process: cellular response to anoxia (GO:0071454);	1	1	c23752.graph_c0
Biological Process: quercetin O-glucoside biosynthetic process (GO:0033303);	1	1	c19095.graph_c0
Biological Process: chorismate metabolic process (GO:0046417);	1	6	c30665.graph_c0
Biological Process: protein dephosphorylation (GO:0006470);	8	62	c6420.graph_c0;c30345.graph_c2;c38288.graph_c0;c33196.graph_c0;c37397.graph_c1;c35349.graph_c0;c19218.graph_c0;c30345.graph_c3
Biological Process: regulation of shoot system development (GO:0048831);	2	7	c24529.graph_c0;c16425.graph_c0
Biological Process: nickel cation transport (GO:0015675);	1	1	c27906.graph_c0
Biological Process: meiotic chromosome segregation (GO:0045132);	11	102	c37851.graph_c0;c36361.graph_c0;c36176.graph_c0;c25330.graph_c0;c33179.graph_c0;c36823.graph_c0;c24385.graph_c0;c37874.graph_c1;c36851.graph_c0;c33664.graph_c0;c18317.graph_c0
Biological Process: glycosylation (GO:0070085);	1	1	c14012.graph_c0
Biological Process: regulation of vesicle-mediated transport (GO:0060627);	1	2	c30382.graph_c0
Biological Process: actin nucleation (GO:0045010);	14	89	c14372.graph_c0;c25091.graph_c1;c36906.graph_c1;c36906.graph_c0;c32952.graph_c0;c36176.graph_c0;c23469.graph_c0;c38890.graph_c0;c2885.graph_c0;c30108.graph_c0;c35894.graph_c0;c26677.graph_c0;c35498.graph_c0;c25091.graph_c0
Biological Process: oxidoreduction coenzyme metabolic process (GO:0006733);	4	15	c18648.graph_c0;c33005.graph_c0;c25135.graph_c0;c19181.graph_c0
Biological Process: jasmonic acid metabolic process (GO:0009694);	4	13	c19862.graph_c0;c18554.graph_c0;c26447.graph_c0;c34296.graph_c0
Biological Process: G2/M transition of mitotic cell cycle (GO:0000086);	1	3	c35061.graph_c0
Biological Process: transcription factor import into nucleus (GO:0042991);	2	15	c34188.graph_c0;c35564.graph_c0
Biological Process: RNA metabolic process (GO:0016070);	3	40	c20453.graph_c0;c33313.graph_c0;c35730.graph_c1
Biological Process: lateral root development (GO:0048527);	7	37	c31210.graph_c0;c27217.graph_c0;c26607.graph_c0;c28965.graph_c0;c34555.graph_c0;c34602.graph_c0;c38591.graph_c0
Biological Process: detection of ethylene stimulus (GO:0009727);	1	1	c38858.graph_c0
Biological Process: intracellular lipid transport (GO:0032365);	1	1	c29728.graph_c0
Biological Process: ionotropic glutamate receptor signaling pathway (GO:0035235);	1	27	c38135.graph_c1
Biological Process: brassinosteroid biosynthetic process (GO:0016132);	15	80	c31392.graph_c0;c17289.graph_c0;c27876.graph_c0;c30421.graph_c2;c32006.graph_c0;c30507.graph_c0;c28101.graph_c0;c32006.graph_c1;c18613.graph_c0;c17350.graph_c0;c10244.graph_c0;c42256.graph_c0;c12266.graph_c0;c27407.graph_c0;c29710.graph_c0
Biological Process: cutin transport (GO:0080051);	1	1	c36622.graph_c2
Biological Process: regulation of cellular macromolecule biosynthetic process (GO:2000112);	1	12	c30802.graph_c0
Biological Process: amino acid import (GO:0043090);	10	57	c38926.graph_c0;c36292.graph_c1;c33185.graph_c0;c31829.graph_c2;c36292.graph_c0;c29339.graph_c0;c9927.graph_c0;c8898.graph_c0;c33545.graph_c0;c6485.graph_c0
Biological Process: myo-inositol transport (GO:0015798);	3	7	c31023.graph_c2;c28537.graph_c0;c28537.graph_c1
Biological Process: cellular zinc ion homeostasis (GO:0006882);	1	19	c25838.graph_c0
Biological Process: fructose 1,6-bisphosphate metabolic process (GO:0030388);	1	2	c27374.graph_c0
Biological Process: cellular response to farnesol (GO:0097308);	1	7	c27395.graph_c0
Biological Process: actin filament organization (GO:0007015);	1	13	c19741.graph_c1
Biological Process: cytokinin catabolic process (GO:0009823);	1	3	c33259.graph_c0
Biological Process: galactose metabolic process (GO:0006012);	8	22	c38234.graph_c0;c19380.graph_c0;c29986.graph_c0;c31251.graph_c0;c33387.graph_c1;c19380.graph_c2;c14948.graph_c0;c33387.graph_c0
Biological Process: regulation of biological quality (GO:0065008);	1	2	c18981.graph_c0
Biological Process: nitrogen fixation (GO:0009399);	2	6	c24233.graph_c0;c38515.graph_c0
Biological Process: regulation of growth (GO:0040008);	1	4	c36921.graph_c0
Biological Process: primary metabolic process (GO:0044238);	16	165	c40499.graph_c0;c30239.graph_c0;c32676.graph_c1;c40060.graph_c0;c24193.graph_c0;c29811.graph_c0;c32134.graph_c0;c30837.graph_c2;c34912.graph_c0;c35312.graph_c0;c8723.graph_c0;c36542.graph_c0;c36177.graph_c0;c39164.graph_c0;c36837.graph_c2;c28807.graph_c0
Biological Process: cellular response to DNA damage stimulus (GO:0006974);	2	11	c28566.graph_c1;c27534.graph_c0
Biological Process: phosphatidylinositol biosynthetic process (GO:0006661);	5	73	c27277.graph_c0;c24613.graph_c0;c34487.graph_c0;c23974.graph_c0;c23726.graph_c0
Biological Process: MAPK cascade (GO:0000165);	26	155	c5911.graph_c0;c33867.graph_c0;c18571.graph_c0;c18648.graph_c0;c36253.graph_c0;c39276.graph_c0;c34516.graph_c1;c35863.graph_c0;c38917.graph_c0;c14663.graph_c0;c34555.graph_c0;c12676.graph_c0;c14151.graph_c0;c25494.graph_c0;c30342.graph_c0;c32765.graph_c1;c38686.graph_c0;c26209.graph_c0;c33108.graph_c0;c7494.graph_c0;c28324.graph_c0;c19144.graph_c0;c27088.graph_c0;c37424.graph_c0;c19888.graph_c0;c…
Biological Process: drug transmembrane transport (GO:0006855);	14	70	c27366.graph_c0;c29450.graph_c0;c25802.graph_c1;c32743.graph_c1;c32106.graph_c0;c34868.graph_c0;c19586.graph_c0;c41024.graph_c0;c20000.graph_c0;c27135.graph_c0;c29817.graph_c0;c35796.graph_c0;c25802.graph_c2;c25251.graph_c0
Biological Process: peroxisome organization (GO:0007031);	1	14	c29728.graph_c0
Biological Process: tetrahydrofolate interconversion (GO:0035999);	2	14	c40717.graph_c0;c36859.graph_c0
Biological Process: recognition of pollen (GO:0048544);	5	54	c37840.graph_c1;c37345.graph_c0;c36845.graph_c0;c36870.graph_c0;c34076.graph_c0
Biological Process: post-embryonic development (GO:0009791);	10	51	c27273.graph_c0;c37436.graph_c1;c18770.graph_c0;c28169.graph_c1;c33846.graph_c0;c28312.graph_c0;c26799.graph_c0;c10267.graph_c1;c30523.graph_c0;c29054.graph_c1
Biological Process: chloroplast ribulose bisphosphate carboxylase complex biogenesis (GO:0080158);	1	2	c14809.graph_c0
Biological Process: gene silencing (GO:0016458);	10	32	c31979.graph_c0;c33313.graph_c0;c17981.graph_c0;c26677.graph_c0;c1774.graph_c0;c35116.graph_c1;c34484.graph_c0;c28714.graph_c0;c35498.graph_c0;c35116.graph_c0
Biological Process: tryptophan biosynthetic process (GO:0000162);	2	15	c38446.graph_c0;c37750.graph_c0
Biological Process: response to inorganic substance (GO:0010035);	1	8	c34115.graph_c0
Biological Process: cellular response to abscisic acid stimulus (GO:0071215);	2	11	c24667.graph_c1;c19533.graph_c0
Biological Process: homologous chromosome segregation (GO:0045143);	1	3	c35096.graph_c0
Biological Process: response to red light (GO:0010114);	34	106	c18508.graph_c0;c38699.graph_c0;c18784.graph_c0;c34346.graph_c0;c27374.graph_c0;c34712.graph_c0;c26209.graph_c0;c33867.graph_c0;c18571.graph_c0;c24056.graph_c0;c30787.graph_c0;c31371.graph_c0;c27583.graph_c0;c37595.graph_c0;c27516.graph_c0;c38209.graph_c0;c32240.graph_c0;c18648.graph_c0;c24832.graph_c0;c40949.graph_c0;c25603.graph_c0;c14554.graph_c0;c39098.graph_c0;c31008.graph_c0;c9631.graph_c1;…
Biological Process: tissue development (GO:0009888);	6	31	c36921.graph_c0;c37851.graph_c0;c26799.graph_c0;c42102.graph_c0;c38902.graph_c0;c39899.graph_c0
Biological Process: amine metabolic process (GO:0009308);	2	8	c34735.graph_c0;c18762.graph_c0
Biological Process: cellular response to calcium ion (GO:0071277);	1	10	c9631.graph_c1
Biological Process: aromatic amino acid family biosynthetic process (GO:0009073);	4	65	c16774.graph_c0;c31038.graph_c0;c30839.graph_c0;c29883.graph_c0
Biological Process: lipid glycosylation (GO:0030259);	3	7	c37978.graph_c0;c30805.graph_c0;c33354.graph_c0
Biological Process: ER-nucleus signaling pathway (GO:0006984);	3	8	c36971.graph_c0;c31369.graph_c0;c19145.graph_c0
Biological Process: photosynthetic electron transport chain (GO:0009767);	4	16	c38917.graph_c0;c25482.graph_c0;c32785.graph_c0;c25494.graph_c0
Biological Process: protein folding (GO:0006457);	19	278	c39780.graph_c0;c20031.graph_c0;c36278.graph_c0;c9517.graph_c0;c23974.graph_c0;c36971.graph_c0;c29655.graph_c0;c7944.graph_c0;c40599.graph_c0;c27766.graph_c0;c38946.graph_c0;c34673.graph_c0;c35773.graph_c0;c32464.graph_c0;c38922.graph_c0;c18904.graph_c0;c34435.graph_c0;c19145.graph_c0;c24694.graph_c0
Biological Process: photosystem II assembly (GO:0010207);	30	149	c31090.graph_c0;c27374.graph_c0;c33867.graph_c0;c21157.graph_c0;c11634.graph_c0;c27516.graph_c0;c18648.graph_c0;c5706.graph_c0;c29883.graph_c0;c33005.graph_c0;c33687.graph_c0;c28262.graph_c0;c9631.graph_c1;c29059.graph_c0;c14249.graph_c0;c13571.graph_c0;c38917.graph_c0;c14663.graph_c0;c40534.graph_c0;c25494.graph_c0;c24346.graph_c0;c30787.graph_c0;c6797.graph_c0;c21271.graph_c0;c39895.graph_c0;c1…
Biological Process: trichome branching (GO:0010091);	1	25	c21505.graph_c0
Biological Process: meristem maintenance (GO:0010073);	10	49	c35932.graph_c1;c32172.graph_c0;c33295.graph_c0;c31116.graph_c0;c33546.graph_c0;c29096.graph_c0;c28548.graph_c0;c39727.graph_c0;c35932.graph_c0;c36132.graph_c0
Biological Process: cellular lipid metabolic process (GO:0044255);	1	8	c37436.graph_c1
Biological Process: auxin-activated signaling pathway (GO:0009734);	23	99	c38194.graph_c0;c34213.graph_c5;c34213.graph_c7;c19337.graph_c1;c25336.graph_c1;c32006.graph_c0;c38928.graph_c0;c19337.graph_c0;c40711.graph_c0;c38293.graph_c0;c34751.graph_c0;c14244.graph_c0;c32006.graph_c1;c38890.graph_c0;c17063.graph_c0;c33109.graph_c0;c39438.graph_c0;c35894.graph_c0;c39169.graph_c0;c29054.graph_c0;c19099.graph_c0;c18960.graph_c0;c29054.graph_c1
Biological Process: positive regulation of flavonoid biosynthetic process (GO:0009963);	9	39	c26588.graph_c0;c18977.graph_c0;c7030.graph_c0;c25112.graph_c0;c19209.graph_c0;c32765.graph_c1;c38491.graph_c0;c25570.graph_c0;c19346.graph_c0
Biological Process: base-excision repair (GO:0006284);	1	16	c20607.graph_c0
Biological Process: phloem development (GO:0010088);	2	3	c23374.graph_c0;c23374.graph_c1
Biological Process: cellular response to nitrogen levels (GO:0043562);	1	3	c31498.graph_c0
Biological Process: ER to Golgi vesicle-mediated transport (GO:0006888);	8	97	c29339.graph_c0;c8898.graph_c0;c6485.graph_c0;c36292.graph_c1;c33185.graph_c0;c31829.graph_c2;c36292.graph_c0;c9927.graph_c0
Biological Process: DNA recombination (GO:0006310);	9	64	c36457.graph_c0;c14353.graph_c0;c27464.graph_c0;c41094.graph_c0;c43250.graph_c0;c34139.graph_c0;c37540.graph_c2;c12904.graph_c0;c36854.graph_c0
Biological Process: leaf morphogenesis (GO:0009965);	11	141	c33005.graph_c0;c36153.graph_c0;c9325.graph_c0;c31456.graph_c1;c30575.graph_c0;c25091.graph_c1;c30839.graph_c0;c32952.graph_c0;c17350.graph_c0;c38601.graph_c0;c25091.graph_c0
Biological Process: maltose biosynthetic process (GO:0000024);	2	2	c24225.graph_c0;c33485.graph_c0
Biological Process: regulation of auxin polar transport (GO:2000012);	1	4	c8957.graph_c0
Biological Process: photosynthetic electron transport in photosystem I (GO:0009773);	15	47	c33005.graph_c0;c9631.graph_c1;c27777.graph_c0;c27088.graph_c0;c9563.graph_c0;c27374.graph_c0;c14249.graph_c0;c19885.graph_c0;c13571.graph_c0;c33867.graph_c0;c30787.graph_c0;c14663.graph_c0;c27516.graph_c0;c18648.graph_c0;c15237.graph_c0
Biological Process: cytokinesis (GO:0000910);	11	42	c36734.graph_c0;c18613.graph_c0;c34444.graph_c1;c32478.graph_c0;c18086.graph_c0;c26933.graph_c0;c36809.graph_c0;c31559.graph_c1;c27885.graph_c0;c27207.graph_c0;c2882.graph_c0
Biological Process: alkaloid biosynthetic process (GO:0009821);	1	2	c19838.graph_c0
Biological Process: intron homing (GO:0006314);	1	3	c41937.graph_c0
Biological Process: organic cation transport (GO:0015695);	1	2	c33185.graph_c0
Biological Process: meiotic DNA double-strand break formation (GO:0042138);	8	106	c37851.graph_c0;c36361.graph_c0;c35096.graph_c0;c36176.graph_c0;c25330.graph_c0;c24385.graph_c0;c37874.graph_c1;c29697.graph_c0
Biological Process: DNA methylation on cytosine within a CG sequence (GO:0010424);	2	2	c36102.graph_c0;c27893.graph_c0
Biological Process: positive regulation of organelle organization (GO:0010638);	2	31	c37874.graph_c1;c37851.graph_c0
Biological Process: endosomal transport (GO:0016197);	1	10	c8599.graph_c0
Biological Process: Golgi organization (GO:0007030);	14	147	c29853.graph_c0;c34516.graph_c1;c6665.graph_c0;c18977.graph_c0;c10376.graph_c1;c39256.graph_c0;c30245.graph_c1;c28166.graph_c1;c36962.graph_c0;c28538.graph_c2;c18352.graph_c0;c5733.graph_c0;c28538.graph_c0;c39381.graph_c0
Biological Process: plant-type cell wall cellulose metabolic process (GO:0052541);	6	21	c18836.graph_c0;c31232.graph_c0;c27840.graph_c0;c18836.graph_c1;c19779.graph_c0;c17295.graph_c0
Biological Process: phosphate ion homeostasis (GO:0055062);	2	3	c33964.graph_c0;c34464.graph_c0
Biological Process: xylan catabolic process (GO:0045493);	2	5	c19158.graph_c0;c35068.graph_c0
Biological Process: regulation of catalytic activity (GO:0050790);	4	35	c21601.graph_c0;c11142.graph_c0;c26209.graph_c0;c18571.graph_c0
Biological Process: inflorescence meristem growth (GO:0010450);	1	3	c29344.graph_c0
Biological Process: N-terminal protein amino acid modification (GO:0031365);	1	3	c32195.graph_c0
Biological Process: one-carbon metabolic process (GO:0006730);	5	35	c27453.graph_c0;c25838.graph_c0;c30927.graph_c1;c37750.graph_c0;c42556.graph_c0
Biological Process: positive regulation of metalloenzyme activity (GO:0048554);	1	6	c33033.graph_c0
Biological Process: DNA integration (GO:0015074);	6	110	c34472.graph_c0;c17025.graph_c0;c30837.graph_c1;c34036.graph_c0;c31340.graph_c0;c37540.graph_c2
Biological Process: mitochondrial transport (GO:0006839);	3	39	c32624.graph_c0;c35102.graph_c0;c35971.graph_c0
Biological Process: cellular metabolic process (GO:0044237);	17	104	c27743.graph_c0;c25765.graph_c0;c30837.graph_c2;c34912.graph_c0;c37248.graph_c0;c18620.graph_c0;c36542.graph_c0;c34847.graph_c0;c24831.graph_c0;c41837.graph_c0;c18296.graph_c0;c30239.graph_c0;c30063.graph_c0;c39164.graph_c0;c19073.graph_c0;c19288.graph_c0;c18387.graph_c0
Biological Process: root hair cell differentiation (GO:0048765);	13	72	c14372.graph_c0;c25091.graph_c1;c36906.graph_c1;c36906.graph_c0;c36730.graph_c0;c30108.graph_c0;c39655.graph_c0;c8599.graph_c0;c17051.graph_c0;c26607.graph_c0;c35354.graph_c0;c38591.graph_c0;c25091.graph_c0
Biological Process: positive regulation of methylation-dependent chromatin silencing (GO:0090309);	1	1	c27893.graph_c0
Biological Process: hyperosmotic salinity response (GO:0042538);	16	96	c31883.graph_c0;c32765.graph_c1;c33264.graph_c0;c34230.graph_c0;c27333.graph_c0;c18578.graph_c1;c10425.graph_c0;c16487.graph_c0;c25100.graph_c0;c32464.graph_c0;c27821.graph_c0;c35863.graph_c0;c19221.graph_c0;c30187.graph_c0;c28560.graph_c1;c28696.graph_c0
Biological Process: response to external stimulus (GO:0009605);	1	4	c38555.graph_c0
Biological Process: iron ion transport (GO:0006826);	10	51	c34768.graph_c0;c17063.graph_c0;c29328.graph_c1;c14053.graph_c0;c30966.graph_c0;c5424.graph_c0;c26607.graph_c0;c19076.graph_c0;c35254.graph_c1;c41283.graph_c0
Biological Process: metabolic process (GO:0008152);	64	450	c18413.graph_c0;c33218.graph_c0;c36404.graph_c0;c26882.graph_c0;c37298.graph_c0;c33625.graph_c1;c40395.graph_c0;c37739.graph_c0;c35419.graph_c0;c32437.graph_c0;c8865.graph_c0;c37538.graph_c0;c35920.graph_c0;c32328.graph_c0;c34325.graph_c0;c27545.graph_c0;c24840.graph_c0;c33878.graph_c0;c35411.graph_c0;c24033.graph_c0;c31809.graph_c0;c33382.graph_c0;c39787.graph_c0;c19749.graph_c1;c33411.graph_c0;…
Biological Process: mitotic DNA integrity checkpoint (GO:0044774);	1	1	c35992.graph_c0
Biological Process: cellular process involved in reproduction (GO:0048610);	1	7	c35455.graph_c0
Biological Process: chlorophyll biosynthetic process (GO:0015995);	24	111	c27374.graph_c0;c16695.graph_c0;c30839.graph_c0;c23546.graph_c0;c30787.graph_c0;c31371.graph_c0;c27583.graph_c0;c28240.graph_c0;c27516.graph_c0;c18648.graph_c0;c5706.graph_c0;c33005.graph_c0;c28300.graph_c0;c34935.graph_c0;c19144.graph_c0;c39637.graph_c0;c34031.graph_c1;c19922.graph_c0;c13571.graph_c0;c37424.graph_c0;c30598.graph_c0;c25135.graph_c0;c40087.graph_c0;c19181.graph_c0
Biological Process: L-arabinose metabolic process (GO:0046373);	1	1	c19158.graph_c0
Biological Process: negative regulation of catalytic activity (GO:0043086);	14	85	c28919.graph_c0;c43572.graph_c0;c31573.graph_c0;c35409.graph_c1;c31429.graph_c1;c36406.graph_c0;c36926.graph_c0;c31429.graph_c0;c30525.graph_c0;c35151.graph_c0;c24708.graph_c0;c33197.graph_c0;c38287.graph_c0;c24187.graph_c0
Biological Process: small molecule metabolic process (GO:0044281);	2	9	c20453.graph_c0;c34797.graph_c0
Biological Process: pollen maturation (GO:0010152);	2	14	c18352.graph_c0;c39381.graph_c0
Biological Process: thiamine biosynthetic process (GO:0009228);	1	9	c33646.graph_c0
Biological Process: hydrogen peroxide catabolic process (GO:0042744);	13	74	c32014.graph_c0;c33714.graph_c0;c27516.graph_c0;c19494.graph_c0;c34366.graph_c0;c33644.graph_c0;c27164.graph_c1;c35689.graph_c0;c35151.graph_c0;c13571.graph_c0;c27164.graph_c0;c9325.graph_c0;c36358.graph_c0
Biological Process: microsporocyte differentiation (GO:0010480);	1	2	c39778.graph_c0
Biological Process: response to UV-B (GO:0010224);	18	64	c30849.graph_c0;c30378.graph_c0;c33139.graph_c0;c25222.graph_c0;c38186.graph_c0;c34341.graph_c0;c36956.graph_c2;c33264.graph_c0;c18578.graph_c1;c19820.graph_c0;c32464.graph_c0;c28495.graph_c2;c38398.graph_c0;c8193.graph_c0;c27407.graph_c0;c21505.graph_c0;c35972.graph_c0;c34396.graph_c0
Biological Process: abaxial cell fate specification (GO:0010158);	1	4	c29344.graph_c0
Biological Process: autophagy (GO:0006914);	5	36	c38021.graph_c0;c38908.graph_c0;c27847.graph_c0;c37108.graph_c0;c30717.graph_c0
Biological Process: regulation of chromosome organization (GO:0033044);	2	56	c24385.graph_c0;c33664.graph_c0
Biological Process: acropetal auxin transport (GO:0010541);	3	13	c34602.graph_c0;c33666.graph_c0;c25508.graph_c0
Biological Process: mRNA polyadenylation (GO:0006378);	1	6	c38106.graph_c0
Biological Process: transport (GO:0006810);	23	182	c18078.graph_c0;c30923.graph_c0;c34420.graph_c0;c35254.graph_c0;c31284.graph_c0;c23760.graph_c0;c38635.graph_c0;c35649.graph_c0;c27070.graph_c0;c30776.graph_c0;c24688.graph_c0;c40337.graph_c0;c37259.graph_c0;c35978.graph_c0;c27936.graph_c2;c39883.graph_c0;c9163.graph_c0;c35739.graph_c0;c32851.graph_c0;c17295.graph_c0;c19964.graph_c0;c33291.graph_c0;c12904.graph_c0
Biological Process: post-translational protein modification (GO:0043687);	8	71	c34637.graph_c0;c33295.graph_c0;c37380.graph_c0;c23469.graph_c0;c32172.graph_c0;c34650.graph_c0;c37874.graph_c1;c33664.graph_c0
Biological Process: positive regulation of posttranscriptional gene silencing (GO:0060148);	1	1	c36253.graph_c0
Biological Process: regulation of pH (GO:0006885);	1	13	c25942.graph_c0
Biological Process: cellular metal ion homeostasis (GO:0006875);	1	5	c31631.graph_c0
Biological Process: positive regulation of translational elongation (GO:0045901);	2	19	c40396.graph_c0;c41129.graph_c0
Biological Process: ATP biosynthetic process (GO:0006754);	2	49	c12988.graph_c0;c32785.graph_c0
Biological Process: pollen tube growth (GO:0009860);	8	131	c36278.graph_c0;c31519.graph_c0;c31589.graph_c0;c36962.graph_c0;c34784.graph_c0;c40674.graph_c0;c18646.graph_c0;c29425.graph_c0
Biological Process: stipule development (GO:0010865);	2	2	c26924.graph_c1;c26924.graph_c2
Biological Process: calcium ion import (GO:0070509);	1	1	c28827.graph_c0
Biological Process: megasporogenesis (GO:0009554);	1	5	c23959.graph_c0
Biological Process: organ morphogenesis (GO:0009887);	12	77	c37851.graph_c0;c30757.graph_c0;c28548.graph_c0;c12823.graph_c0;c34849.graph_c0;c35932.graph_c1;c32204.graph_c0;c35566.graph_c0;c37874.graph_c1;c29096.graph_c0;c39727.graph_c0;c35932.graph_c0
Biological Process: meristem initiation (GO:0010014);	23	105	c33295.graph_c0;c33485.graph_c0;c36906.graph_c1;c30757.graph_c0;c36906.graph_c0;c33546.graph_c0;c31714.graph_c0;c11299.graph_c0;c28548.graph_c0;c32904.graph_c0;c38604.graph_c0;c12823.graph_c0;c35932.graph_c1;c32172.graph_c0;c24299.graph_c0;c19857.graph_c0;c32204.graph_c0;c31714.graph_c1;c38614.graph_c0;c29096.graph_c0;c39727.graph_c0;c24274.graph_c0;c35932.graph_c0
Biological Process: ribosomal small subunit biogenesis (GO:0042274);	2	10	c41909.graph_c0;c11357.graph_c0
Biological Process: mechanosensory behavior (GO:0007638);	1	1	c28827.graph_c0
Biological Process: programmed cell death (GO:0012501);	3	6	c34847.graph_c0;c39773.graph_c0;c19128.graph_c0
Biological Process: glucuronoxylan metabolic process (GO:0010413);	5	88	c19741.graph_c1;c24910.graph_c1;c35479.graph_c0;c29846.graph_c1;c19422.graph_c0
Biological Process: myo-inositol hexakisphosphate biosynthetic process (GO:0010264);	3	49	c18770.graph_c0;c31090.graph_c0;c19297.graph_c0
Biological Process: ammonium transmembrane transport (GO:0072488);	1	15	c33185.graph_c0
Biological Process: pollen tube development (GO:0048868);	2	27	c35455.graph_c0;c35415.graph_c0
Biological Process: plasmodesmata-mediated intercellular transport (GO:0010497);	1	7	c39133.graph_c0
Biological Process: cellular response to salicylic acid stimulus (GO:0071446);	1	3	c19533.graph_c0
Biological Process: membrane organization (GO:0016044);	1	7	c38555.graph_c0
Biological Process: lipid catabolic process (GO:0016042);	1	13	c857.graph_c0
Biological Process: microtubule bundle formation (GO:0001578);	1	3	c36809.graph_c0
Biological Process: carbohydrate homeostasis (GO:0033500);	3	4	c28827.graph_c0;c24529.graph_c0;c35863.graph_c0
Biological Process: cellular modified amino acid biosynthetic process (GO:0042398);	10	24	c17063.graph_c0;c18977.graph_c0;c29405.graph_c0;c8193.graph_c0;c10973.graph_c0;c30421.graph_c1;c10244.graph_c0;c30421.graph_c0;c30421.graph_c2;c31589.graph_c0
Biological Process: DNA topological change (GO:0006265);	3	13	c36082.graph_c0;c23469.graph_c0;c35992.graph_c0
Biological Process: specification of floral organ identity (GO:0010093);	1	13	c29344.graph_c0
Biological Process: fruit ripening (GO:0009835);	5	12	c29450.graph_c0;c23864.graph_c0;c33642.graph_c0;c34726.graph_c0;c38858.graph_c0
Biological Process: photosynthesis, light harvesting (GO:0009765);	14	42	c18508.graph_c0;c38699.graph_c0;c17163.graph_c0;c33655.graph_c0;c26167.graph_c0;c24281.graph_c1;c27670.graph_c0;c38775.graph_c0;c24281.graph_c0;c31583.graph_c0;c37595.graph_c0;c19584.graph_c0;c32240.graph_c0;c24832.graph_c0
Biological Process: epidermal cell differentiation (GO:0009913);	1	16	c24531.graph_c1
Biological Process: regulation of DNA replication (GO:0006275);	36	107	c30342.graph_c0;c33274.graph_c0;c34637.graph_c0;c18078.graph_c0;c31954.graph_c0;c30849.graph_c0;c36969.graph_c0;c36512.graph_c1;c17432.graph_c0;c6648.graph_c0;c36512.graph_c0;c32249.graph_c0;c32952.graph_c0;c26530.graph_c0;c1774.graph_c0;c35116.graph_c1;c19688.graph_c0;c36176.graph_c0;c17347.graph_c0;c37879.graph_c0;c31202.graph_c0;c43610.graph_c0;c36082.graph_c0;c32172.graph_c0;c2885.graph_c0;c1…
Biological Process: positive regulation of gene expression (GO:0010628);	2	2	c17219.graph_c0;c20453.graph_c0
Biological Process: determination of bilateral symmetry (GO:0009855);	25	107	c33295.graph_c0;c33485.graph_c0;c25091.graph_c1;c30757.graph_c0;c33546.graph_c0;c31714.graph_c0;c11299.graph_c0;c28548.graph_c0;c36176.graph_c0;c38604.graph_c0;c12823.graph_c0;c35932.graph_c1;c32172.graph_c0;c24299.graph_c0;c19857.graph_c0;c32204.graph_c0;c35566.graph_c0;c31714.graph_c1;c38614.graph_c0;c29096.graph_c0;c25828.graph_c0;c39727.graph_c0;c24274.graph_c0;c35932.graph_c0;c25091.graph_c0
Biological Process: response to aluminum ion (GO:0010044);	2	14	c31758.graph_c0;c32863.graph_c0
Biological Process: negative regulation of cell growth (GO:0030308);	1	3	c18520.graph_c0
Biological Process: regulation of cell division (GO:0051302);	6	29	c33274.graph_c0;c32419.graph_c0;c36361.graph_c0;c32095.graph_c1;c30776.graph_c0;c36809.graph_c0
Biological Process: protein phosphorylation (GO:0006468);	108	675	c30923.graph_c0;c39602.graph_c0;c35196.graph_c0;c36870.graph_c0;c18568.graph_c0;c35932.graph_c1;c32239.graph_c0;c27585.graph_c1;c12632.graph_c0;c11894.graph_c0;c29710.graph_c0;c19422.graph_c0;c33342.graph_c0;c28413.graph_c0;c26588.graph_c0;c37840.graph_c1;c36906.graph_c1;c35335.graph_c0;c30565.graph_c0;c32563.graph_c0;c27585.graph_c0;c19751.graph_c1;c23997.graph_c0;c37774.graph_c0;c27164.graph_c1…
Biological Process: RNA splicing (GO:0008380);	1	29	c35277.graph_c0
Biological Process: trehalose biosynthetic process (GO:0005992);	5	22	c33413.graph_c1;c33754.graph_c0;c18657.graph_c0;c31337.graph_c0;c29021.graph_c0
Biological Process: tryptophan transport (GO:0015827);	1	1	c39473.graph_c0
Biological Process: nucleic acid metabolic process (GO:0090304);	3	38	c38153.graph_c0;c34702.graph_c0;c19825.graph_c0
Biological Process: response to organic substance (GO:0010033);	2	20	c17188.graph_c0;c31369.graph_c0
Biological Process: cellular cation homeostasis (GO:0030003);	12	63	c30164.graph_c0;c18511.graph_c0;c24928.graph_c0;c18649.graph_c0;c39868.graph_c0;c27374.graph_c0;c19885.graph_c0;c11634.graph_c0;c19584.graph_c0;c24832.graph_c0;c7351.graph_c0;c35649.graph_c0
Biological Process: raffinose family oligosaccharide biosynthetic process (GO:0010325);	4	6	c10425.graph_c0;c33387.graph_c1;c33387.graph_c0;c25100.graph_c0
Biological Process: branched-chain amino acid metabolic process (GO:0009081);	1	2	c29208.graph_c0
Biological Process: vacuolar protein processing (GO:0006624);	1	2	c31524.graph_c0
Biological Process: cellular amino acid biosynthetic process (GO:0008652);	4	22	c37424.graph_c0;c32060.graph_c0;c25135.graph_c0;c19181.graph_c0
Biological Process: response to virus (GO:0009615);	3	14	c33893.graph_c0;c31751.graph_c0;c36253.graph_c0
Biological Process: stomatal lineage progression (GO:0010440);	1	12	c28386.graph_c0
Biological Process: gibberellin biosynthetic process (GO:0009686);	3	23	c29728.graph_c0;c36258.graph_c0;c39440.graph_c0
Biological Process: fucose metabolic process (GO:0006004);	1	1	c32961.graph_c0
Biological Process: regulation of anion transport (GO:0044070);	1	8	c18445.graph_c0
Biological Process: regulation of translation (GO:0006417);	3	23	c37424.graph_c0;c34751.graph_c0;c19099.graph_c0
Biological Process: organic substance biosynthetic process (GO:1901576);	7	41	c20453.graph_c0;c10310.graph_c0;c29619.graph_c0;c36298.graph_c0;c23596.graph_c0;c34797.graph_c0;c28679.graph_c0
Biological Process: vesicle docking involved in exocytosis (GO:0006904);	2	17	c34768.graph_c0;c34444.graph_c1
Biological Process: SCF-dependent proteasomal ubiquitin-dependent protein catabolic process (GO:0031146);	1	6	c34681.graph_c0
Biological Process: double fertilization forming a zygote and endosperm (GO:0009567);	3	19	c34547.graph_c0;c17976.graph_c0;c17464.graph_c0
Biological Process: lipid X metabolic process (GO:2001289);	1	5	c37469.graph_c0
Biological Process: purine ribonucleoside monophosphate biosynthetic process (GO:0009168);	1	1	c39799.graph_c0
Biological Process: auxin biosynthetic process (GO:0009851);	2	9	c28983.graph_c0;c38446.graph_c0
Biological Process: detection of mechanical stimulus (GO:0050982);	1	2	c25626.graph_c0
Biological Process: monocarboxylic acid metabolic process (GO:0032787);	1	4	c37436.graph_c1
Biological Process: positive regulation of gibberellic acid mediated signaling pathway (GO:0009939);	2	4	c10425.graph_c0;c25100.graph_c0
Biological Process: negative regulation of histone H4 acetylation (GO:0090241);	1	1	c32829.graph_c0
Biological Process: cellular response to oxidative stress (GO:0034599);	1	11	c8409.graph_c0
Biological Process: pigment biosynthetic process (GO:0046148);	2	9	c36177.graph_c0;c37921.graph_c0
Biological Process: sucrose metabolic process (GO:0005985);	9	14	c27877.graph_c0;c39760.graph_c0;c12632.graph_c0;c36962.graph_c0;c27164.graph_c1;c24657.graph_c0;c27374.graph_c0;c10682.graph_c0;c27164.graph_c0
Biological Process: regulation of ion transport (GO:0043269);	2	29	c9927.graph_c0;c33185.graph_c0
Biological Process: cortical microtubule organization (GO:0043622);	4	16	c30342.graph_c0;c26530.graph_c0;c23786.graph_c2;c36809.graph_c0
Biological Process: stigma development (GO:0048480);	1	9	c36410.graph_c0
Biological Process: chromosome segregation (GO:0007059);	2	27	c34702.graph_c0;c29697.graph_c0
Biological Process: secondary metabolite biosynthetic process (GO:0044550);	1	1	c43959.graph_c0
Biological Process: para-aminobenzoic acid metabolic process (GO:0046482);	5	35	c12836.graph_c0;c37978.graph_c0;c27648.graph_c0;c10973.graph_c0;c34601.graph_c0
Biological Process: response to low light intensity stimulus (GO:0009645);	1	2	c8575.graph_c0
Biological Process: response to symbiotic fungus (GO:0009610);	4	27	c27366.graph_c0;c38908.graph_c0;c34601.graph_c0;c30717.graph_c0
Biological Process: actin filament bundle assembly (GO:0051017);	1	12	c11829.graph_c0
Biological Process: adenosine catabolic process (GO:0006154);	1	1	c39799.graph_c0
Biological Process: establishment of planar polarity (GO:0001736);	2	4	c35894.graph_c0;c38890.graph_c0
Biological Process: cysteine biosynthetic process (GO:0019344);	42	169	c38699.graph_c0;c18457.graph_c1;c33867.graph_c0;c23546.graph_c0;c11634.graph_c0;c27516.graph_c0;c18648.graph_c0;c5706.graph_c0;c28827.graph_c0;c27611.graph_c1;c16143.graph_c0;c33005.graph_c0;c28262.graph_c0;c16141.graph_c0;c9631.graph_c1;c29059.graph_c0;c13571.graph_c0;c36809.graph_c0;c39256.graph_c0;c19584.graph_c0;c33655.graph_c0;c34003.graph_c0;c24281.graph_c1;c39868.graph_c0;c30839.graph_c0;c…
Biological Process: response to oxygen-containing compound (GO:1901700);	11	48	c29865.graph_c0;c30014.graph_c0;c31369.graph_c0;c25281.graph_c0;c34115.graph_c0;c37214.graph_c0;c8467.graph_c0;c28480.graph_c0;c39625.graph_c0;c33674.graph_c0;c37485.graph_c0
Biological Process: methionine biosynthetic process (GO:0009086);	3	85	c18740.graph_c0;c24097.graph_c0;c37750.graph_c0
Biological Process: system development (GO:0048731);	2	11	c33846.graph_c0;c28312.graph_c0
Biological Process: sodium ion transmembrane transport (GO:0035725);	3	21	c39306.graph_c0;c39854.graph_c0;c25942.graph_c0
Biological Process: DNA endoreduplication (GO:0042023);	11	71	c33274.graph_c0;c32952.graph_c0;c36176.graph_c0;c23469.graph_c0;c19816.graph_c0;c43610.graph_c0;c2885.graph_c0;c30802.graph_c0;c28386.graph_c0;c23889.graph_c0;c21505.graph_c0
Biological Process: signal transduction by phosphorylation (GO:0023014);	3	25	c24529.graph_c0;c34770.graph_c0;c8376.graph_c0
Biological Process: high-affinity iron ion transport (GO:0006827);	1	2	c18977.graph_c0
Biological Process: double-strand break repair (GO:0006302);	4	42	c36361.graph_c0;c12544.graph_c0;c35096.graph_c0;c16425.graph_c0
Biological Process: regulation of G2/M transition of mitotic cell cycle (GO:0010389);	14	66	c43610.graph_c0;c18078.graph_c0;c2885.graph_c0;c31954.graph_c0;c30849.graph_c0;c29015.graph_c0;c17432.graph_c0;c32952.graph_c0;c1774.graph_c0;c23889.graph_c0;c36176.graph_c0;c34484.graph_c0;c12904.graph_c0;c31202.graph_c0
Biological Process: stamen development (GO:0048443);	6	51	c32239.graph_c0;c17350.graph_c0;c36520.graph_c0;c25570.graph_c0;c34602.graph_c0;c31519.graph_c0
Biological Process: unidimensional cell growth (GO:0009826);	12	71	c39641.graph_c0;c35461.graph_c0;c28101.graph_c0;c25603.graph_c0;c33052.graph_c0;c31999.graph_c1;c39427.graph_c0;c12266.graph_c0;c33052.graph_c1;c35354.graph_c0;c8575.graph_c0;c36132.graph_c0
Biological Process: embryonic root morphogenesis (GO:0010086);	2	2	c24529.graph_c0;c32419.graph_c0
Biological Process: tubulin complex assembly (GO:0007021);	1	4	c36734.graph_c0
Biological Process: response to blue light (GO:0009637);	29	105	c18508.graph_c0;c38699.graph_c0;c27374.graph_c0;c26209.graph_c0;c33867.graph_c0;c18571.graph_c0;c24056.graph_c0;c30787.graph_c0;c31371.graph_c0;c27583.graph_c0;c37595.graph_c0;c27516.graph_c0;c34602.graph_c0;c32240.graph_c0;c18648.graph_c0;c24832.graph_c0;c40949.graph_c0;c14554.graph_c0;c9631.graph_c1;c8599.graph_c0;c14249.graph_c0;c13571.graph_c0;c37424.graph_c0;c38775.graph_c0;c31583.graph_c0;c…
Biological Process: regulation of anion channel activity (GO:0010359);	1	31	c32921.graph_c0
Biological Process: vegetative phase change (GO:0010050);	3	63	c29096.graph_c0;c31576.graph_c0;c37380.graph_c0
Biological Process: far-red light signaling pathway (GO:0010018);	1	6	c33782.graph_c0
Biological Process: hydrogen peroxide biosynthetic process (GO:0050665);	6	61	c30108.graph_c0;c35863.graph_c0;c31331.graph_c0;c29846.graph_c1;c32492.graph_c1;c25804.graph_c0
Biological Process: negative regulation of autophagy (GO:0010507);	2	2	c30516.graph_c0;c27333.graph_c0
Biological Process: response to UV (GO:0009411);	4	16	c32249.graph_c0;c24574.graph_c0;c34637.graph_c0;c15953.graph_c0
Biological Process: protein oligomerization (GO:0051259);	1	3	c39635.graph_c0
Biological Process: lignin biosynthetic process (GO:0009809);	12	44	c24034.graph_c0;c28495.graph_c2;c18766.graph_c2;c7030.graph_c0;c38767.graph_c0;c36340.graph_c0;c25112.graph_c0;c39256.graph_c0;c38491.graph_c0;c29846.graph_c1;c30177.graph_c0;c18766.graph_c1
Biological Process: ribosome assembly (GO:0042255);	1	3	c2148.graph_c0
Biological Process: protein ADP-ribosylation (GO:0006471);	1	7	c32172.graph_c0
Biological Process: cellular response to sucrose starvation (GO:0043617);	1	3	c30403.graph_c0
Biological Process: glutathione catabolic process (GO:0006751);	1	4	c36358.graph_c0
Biological Process: protein hexamerization (GO:0034214);	1	1	c27566.graph_c0
Biological Process: mitochondrion localization (GO:0051646);	1	30	c32425.graph_c0
Biological Process: inflorescence development (GO:0010229);	2	22	c33782.graph_c0;c7622.graph_c0
Biological Process: protein homooligomerization (GO:0051260);	1	9	c19154.graph_c0
Biological Process: response to bacterium (GO:0009617);	11	70	c18445.graph_c0;c38446.graph_c0;c18766.graph_c2;c35312.graph_c0;c33108.graph_c0;c19076.graph_c0;c18766.graph_c1;c36253.graph_c0;c38555.graph_c0;c19144.graph_c0;c37253.graph_c0
Biological Process: response to abscisic acid (GO:0009737);	46	264	c10308.graph_c0;c19380.graph_c0;c34849.graph_c0;c40231.graph_c0;c34862.graph_c0;c33483.graph_c0;c18685.graph_c0;c27299.graph_c0;c28257.graph_c0;c31804.graph_c0;c34025.graph_c0;c19273.graph_c0;c16555.graph_c0;c39262.graph_c0;c34218.graph_c0;c33644.graph_c0;c38926.graph_c0;c40008.graph_c0;c18051.graph_c0;c9563.graph_c0;c8416.graph_c0;c34198.graph_c0;c19380.graph_c2;c18121.graph_c0;c6795.graph_c0;c3…
Biological Process: positive regulation of transcription, DNA-templated (GO:0045893);	24	279	c23469.graph_c0;c33005.graph_c0;c39637.graph_c0;c34650.graph_c0;c37874.graph_c1;c33664.graph_c0;c33295.graph_c0;c32891.graph_c0;c17432.graph_c0;c28516.graph_c0;c8506.graph_c1;c40319.graph_c0;c19882.graph_c0;c18317.graph_c0;c31751.graph_c0;c32172.graph_c0;c9325.graph_c0;c31456.graph_c1;c34637.graph_c0;c30839.graph_c0;c37380.graph_c0;c28047.graph_c0;c17051.graph_c0;c37424.graph_c0
Biological Process: indeterminate inflorescence morphogenesis (GO:0048283);	1	2	c36132.graph_c0
Biological Process: glycine catabolic process (GO:0006546);	6	34	c33005.graph_c0;c37424.graph_c0;c35111.graph_c0;c25135.graph_c0;c18648.graph_c0;c19181.graph_c0
Biological Process: cellular response to heat (GO:0034605);	4	11	c23752.graph_c0;c36278.graph_c0;c28516.graph_c0;c25222.graph_c0
Biological Process: hydrogen peroxide transmembrane transport (GO:0080170);	4	9	c28306.graph_c0;c27530.graph_c0;c39262.graph_c0;c34025.graph_c0
Biological Process: embryo development (GO:0009790);	6	75	c18880.graph_c0;c36512.graph_c1;c36512.graph_c0;c30107.graph_c0;c31038.graph_c0;c25200.graph_c0
Biological Process: ATP synthesis coupled proton transport (GO:0015986);	6	48	c33005.graph_c0;c34611.graph_c0;c11335.graph_c0;c27007.graph_c1;c18592.graph_c0;c27007.graph_c0
Biological Process: drought recovery (GO:0009819);	1	4	c38398.graph_c0
Biological Process: salicylic acid biosynthetic process (GO:0009697);	23	117	c25364.graph_c1;c38908.graph_c0;c5911.graph_c0;c32765.graph_c1;c38686.graph_c0;c26209.graph_c0;c33867.graph_c0;c18571.graph_c0;c18648.graph_c0;c39276.graph_c0;c34516.graph_c1;c35863.graph_c0;c28324.graph_c0;c18649.graph_c0;c27088.graph_c0;c37424.graph_c0;c38917.graph_c0;c16944.graph_c0;c24688.graph_c0;c14663.graph_c0;c32555.graph_c0;c12676.graph_c0;c25494.graph_c0
Biological Process: histone lysine methylation (GO:0034968);	3	45	c17981.graph_c0;c26677.graph_c0;c35498.graph_c0
Biological Process: signal transduction (GO:0007165);	19	201	c37560.graph_c2;c26813.graph_c0;c28169.graph_c1;c34580.graph_c0;c19059.graph_c0;c35616.graph_c0;c37717.graph_c0;c34847.graph_c0;c24531.graph_c1;c26444.graph_c0;c8297.graph_c0;c35312.graph_c0;c19059.graph_c1;c18670.graph_c0;c11299.graph_c0;c32495.graph_c0;c37253.graph_c0;c17068.graph_c0;c38127.graph_c3
Biological Process: pseudouridine synthesis (GO:0001522);	1	18	c36819.graph_c0
Biological Process: positive regulation of cell division (GO:0051781);	1	2	c34681.graph_c0
Biological Process: response to vitamin B1 (GO:0010266);	1	1	c33646.graph_c0
Biological Process: primary shoot apical meristem specification (GO:0010072);	3	47	c25091.graph_c1;c25828.graph_c0;c25091.graph_c0
Biological Process: post-embryonic morphogenesis (GO:0009886);	1	3	c31519.graph_c0
Biological Process: cytokinin-activated signaling pathway (GO:0009736);	5	22	c24529.graph_c0;c35286.graph_c0;c36176.graph_c0;c31656.graph_c0;c25074.graph_c0
Biological Process: cyanidin 3-O-glucoside biosynthetic process (GO:0033485);	1	2	c19095.graph_c0
Biological Process: regulation of nucleobase-containing compound metabolic process (GO:0019219);	1	10	c30802.graph_c0
Biological Process: phosphorus metabolic process (GO:0006793);	1	1	c18426.graph_c0
Biological Process: mannose biosynthetic process (GO:0019307);	1	2	c10376.graph_c1
Biological Process: calcium ion transport (GO:0006816);	7	84	c36962.graph_c0;c25838.graph_c0;c6665.graph_c0;c18977.graph_c0;c39256.graph_c0;c32910.graph_c0;c30245.graph_c1
Biological Process: nucleolus organization (GO:0007000);	5	23	c17347.graph_c0;c27893.graph_c0;c35498.graph_c0;c31202.graph_c0;c26677.graph_c0
Biological Process: heterochromatin assembly (GO:0031507);	2	10	c19688.graph_c0;c26667.graph_c0
Biological Process: pyridine nucleotide salvage (GO:0019365);	1	1	c19273.graph_c0
Biological Process: maintenance of chromatin silencing (GO:0006344);	1	1	c32829.graph_c0
Biological Process: glutamate biosynthetic process (GO:0006537);	1	5	c32977.graph_c0
Biological Process: defense response to bacterium (GO:0042742);	45	282	c5911.graph_c0;c33867.graph_c0;c18571.graph_c0;c39276.graph_c0;c34516.graph_c1;c12632.graph_c0;c14249.graph_c0;c13571.graph_c0;c38917.graph_c0;c14663.graph_c0;c12676.graph_c0;c37750.graph_c0;c33674.graph_c0;c38686.graph_c0;c33737.graph_c1;c24346.graph_c0;c34218.graph_c0;c5733.graph_c0;c24529.graph_c0;c27164.graph_c1;c36600.graph_c0;c31331.graph_c0;c249.graph_c0;c27374.graph_c0;c24890.graph_c1;c21…
Biological Process: spermine biosynthetic process (GO:0006597);	1	10	c28576.graph_c0
Biological Process: mitochondrial DNA metabolic process (GO:0032042);	1	1	c34637.graph_c0
Biological Process: de-etiolation (GO:0009704);	5	10	c9631.graph_c1;c19107.graph_c0;c31210.graph_c0;c29054.graph_c0;c27217.graph_c0
Biological Process: acetyl-CoA metabolic process (GO:0006084);	15	61	c32006.graph_c1;c18613.graph_c0;c17289.graph_c0;c36512.graph_c1;c10244.graph_c0;c42256.graph_c0;c11120.graph_c0;c36512.graph_c0;c30421.graph_c2;c26677.graph_c0;c32006.graph_c0;c26227.graph_c0;c36176.graph_c0;c29710.graph_c0;c35498.graph_c0
Biological Process: carotenoid biosynthetic process (GO:0016117);	14	104	c36480.graph_c0;c27374.graph_c0;c30787.graph_c0;c27583.graph_c0;c7622.graph_c0;c28240.graph_c0;c26914.graph_c0;c35519.graph_c1;c34935.graph_c0;c13029.graph_c0;c34031.graph_c1;c37424.graph_c0;c25135.graph_c0;c19181.graph_c0
Biological Process: sugar mediated signaling pathway (GO:0010182);	4	89	c37380.graph_c0;c28047.graph_c0;c19297.graph_c0;c39746.graph_c0
Biological Process: response to endoplasmic reticulum stress (GO:0034976);	16	124	c36971.graph_c0;c29655.graph_c0;c20031.graph_c0;c29339.graph_c0;c35773.graph_c0;c8898.graph_c0;c32464.graph_c0;c10971.graph_c0;c6485.graph_c0;c28378.graph_c1;c31369.graph_c0;c36292.graph_c1;c19145.graph_c0;c12676.graph_c0;c36292.graph_c0;c24694.graph_c0
Biological Process: single-organism cellular process (GO:0044763);	15	164	c42102.graph_c0;c25009.graph_c0;c34939.graph_c1;c33100.graph_c0;c33371.graph_c0;c29811.graph_c0;c32134.graph_c0;c23444.graph_c0;c27424.graph_c1;c37254.graph_c1;c34324.graph_c1;c36921.graph_c0;c33291.graph_c0;c18981.graph_c0;c28807.graph_c0
Biological Process: photosystem I stabilization (GO:0042550);	1	6	c19885.graph_c0
Biological Process: protein glycosylation (GO:0006486);	3	106	c33990.graph_c0;c12529.graph_c0;c28649.graph_c1
Biological Process: gamma-aminobutyric acid catabolic process (GO:0009450);	1	1	c36962.graph_c0
Biological Process: microsporogenesis (GO:0009556);	8	43	c13029.graph_c0;c39381.graph_c0;c18735.graph_c0;c33457.graph_c1;c33457.graph_c0;c17709.graph_c0;c40674.graph_c0;c18352.graph_c0
Biological Process: actin filament-based movement (GO:0030048);	3	45	c35455.graph_c0;c18646.graph_c0;c32425.graph_c0
Biological Process: ncRNA metabolic process (GO:0034660);	3	30	c36480.graph_c0;c20115.graph_c0;c36500.graph_c1
Biological Process: negative regulation of reductive pentose-phosphate cycle (GO:0080153);	2	2	c23752.graph_c0;c38298.graph_c0
Biological Process: DNA catabolic process (GO:0006308);	1	4	c18844.graph_c0
Biological Process: plant-type hypersensitive response (GO:0009626);	6	37	c18766.graph_c2;c34777.graph_c0;c30393.graph_c0;c32555.graph_c0;c18766.graph_c1;c7351.graph_c0
Biological Process: zygote asymmetric cytokinesis in embryo sac (GO:0010069);	3	3	c30182.graph_c1;c30182.graph_c0;c36102.graph_c0
Biological Process: posttranscriptional gene silencing (GO:0016441);	1	8	c37717.graph_c0
Biological Process: macromolecule metabolic process (GO:0043170);	3	24	c36542.graph_c0;c10267.graph_c1;c34777.graph_c0
Biological Process: glucosinolate biosynthetic process from homomethionine (GO:0033506);	1	2	c37736.graph_c0
Biological Process: cellular response to abiotic stimulus (GO:0071214);	1	2	c37611.graph_c0
Biological Process: cell adhesion (GO:0007155);	11	74	c14372.graph_c0;c25091.graph_c1;c36906.graph_c1;c36906.graph_c0;c32952.graph_c0;c23469.graph_c0;c38890.graph_c0;c30108.graph_c0;c32961.graph_c0;c35894.graph_c0;c25091.graph_c0
Biological Process: gibberellin catabolic process (GO:0045487);	1	4	c30059.graph_c0
Biological Process: male gamete generation (GO:0048232);	1	7	c25356.graph_c2
Biological Process: maintenance of DNA methylation (GO:0010216);	2	9	c37380.graph_c0;c36102.graph_c0
Biological Process: reciprocal meiotic recombination (GO:0007131);	14	130	c37851.graph_c0;c18078.graph_c0;c32249.graph_c0;c36176.graph_c0;c32172.graph_c0;c24385.graph_c0;c37874.graph_c1;c29697.graph_c0;c34637.graph_c0;c36361.graph_c0;c35096.graph_c0;c37879.graph_c0;c25330.graph_c0;c17992.graph_c0
Biological Process: ammonium transport (GO:0015696);	1	35	c9927.graph_c0
Biological Process: cell wall pectin metabolic process (GO:0052546);	6	21	c18836.graph_c0;c31232.graph_c0;c27840.graph_c0;c18836.graph_c1;c19779.graph_c0;c17295.graph_c0
Biological Process: DNA-templated transcription, elongation (GO:0006354);	1	40	c36149.graph_c0
Biological Process: photosystem II stabilization (GO:0042549);	2	5	c21157.graph_c0;c24346.graph_c0
Biological Process: chloroplast-nucleus signaling pathway (GO:0010019);	1	7	c7622.graph_c0
Biological Process: organic cyclic compound biosynthetic process (GO:1901362);	4	13	c40060.graph_c0;c33501.graph_c0;c36177.graph_c0;c38555.graph_c0
Biological Process: proline catabolic process (GO:0006562);	1	4	c32977.graph_c0
Biological Process: plant-type cell wall biogenesis (GO:0009832);	12	83	c34491.graph_c0;c23985.graph_c0;c30421.graph_c2;c35068.graph_c0;c30421.graph_c1;c37374.graph_c1;c19741.graph_c1;c10244.graph_c0;c30421.graph_c0;c35479.graph_c0;c27167.graph_c0;c19422.graph_c0
Biological Process: brassinosteroid homeostasis (GO:0010268);	2	7	c27407.graph_c0;c17350.graph_c0
Biological Process: intra-Golgi vesicle-mediated transport (GO:0006891);	1	51	c30717.graph_c0
Biological Process: heterocycle biosynthetic process (GO:0018130);	3	6	c40060.graph_c0;c36177.graph_c0;c33501.graph_c0
Biological Process: aging (GO:0007568);	7	26	c30382.graph_c0;c18776.graph_c0;c18977.graph_c0;c30516.graph_c0;c24299.graph_c0;c27729.graph_c0;c25144.graph_c1
Biological Process: geranyl diphosphate biosynthetic process (GO:0033384);	1	4	c39069.graph_c0
Biological Process: triose phosphate transmembrane transport (GO:0035436);	1	7	c34003.graph_c0
Biological Process: negative regulation of isopentenyl diphosphate biosynthetic process, methylerythritol 4-phosphate pathway (GO:0010323);	1	1	c16695.graph_c0
Biological Process: anion homeostasis (GO:0055081);	2	4	c33737.graph_c0;c33737.graph_c1
Biological Process: phosphorylation (GO:0016310);	45	394	c36491.graph_c0;c36906.graph_c0;c33867.graph_c0;c19045.graph_c0;c34939.graph_c1;c40160.graph_c0;c18182.graph_c1;c36779.graph_c0;c33585.graph_c0;c29881.graph_c0;c38151.graph_c0;c279.graph_c0;c32891.graph_c0;c31190.graph_c0;c27553.graph_c0;c19968.graph_c0;c33108.graph_c0;c31905.graph_c0;c36730.graph_c0;c2353.graph_c0;c17543.graph_c0;c37253.graph_c0;c19013.graph_c1;c18204.graph_c0;c38591.graph_c0;c3…
Biological Process: protein ubiquitination (GO:0016567);	17	273	c35455.graph_c0;c24667.graph_c1;c19816.graph_c0;c31829.graph_c2;c17432.graph_c0;c25342.graph_c0;c39303.graph_c0;c34678.graph_c0;c34681.graph_c0;c29319.graph_c0;c27893.graph_c0;c17626.graph_c0;c36361.graph_c0;c37380.graph_c0;c18811.graph_c0;c24693.graph_c1;c31829.graph_c0
Biological Process: response to molecule of fungal origin (GO:0002238);	2	16	c8759.graph_c0;c24166.graph_c0
Biological Process: positive regulation of cell cycle (GO:0045787);	2	9	c19688.graph_c0;c26667.graph_c0
Biological Process: oxygen transport (GO:0015671);	1	6	c24233.graph_c0
Biological Process: circadian rhythm (GO:0007623);	11	69	c23435.graph_c0;c33782.graph_c0;c28063.graph_c0;c34712.graph_c0;c27225.graph_c0;c27583.graph_c0;c24574.graph_c0;c35349.graph_c0;c19107.graph_c0;c38840.graph_c0;c19115.graph_c0
Biological Process: response to chitin (GO:0010200);	35	205	c31883.graph_c0;c5911.graph_c0;c30393.graph_c0;c33867.graph_c0;c18571.graph_c0;c29319.graph_c0;c18648.graph_c0;c34516.graph_c1;c25358.graph_c0;c24537.graph_c0;c34777.graph_c0;c38917.graph_c0;c39184.graph_c0;c14663.graph_c0;c12676.graph_c0;c28444.graph_c0;c17076.graph_c0;c25494.graph_c0;c19304.graph_c0;c34444.graph_c1;c38908.graph_c0;c27648.graph_c0;c24992.graph_c1;c38686.graph_c0;c26209.graph_c0;…
Biological Process: coenzyme A biosynthetic process (GO:0015937);	1	9	c34485.graph_c0
Biological Process: histone acetylation (GO:0016573);	3	31	c39184.graph_c0;c38840.graph_c0;c36991.graph_c0
Biological Process: positive regulation of anion channel activity (GO:1901529);	1	4	c42790.graph_c0
Biological Process: chromosome condensation (GO:0030261);	2	6	c29015.graph_c0;c18078.graph_c0
Biological Process: regulation of inward rectifier potassium channel activity (GO:1901979);	1	4	c40671.graph_c0
Biological Process: response to lipid hydroperoxide (GO:0006982);	3	6	c18578.graph_c1;c32464.graph_c0;c33264.graph_c0
Biological Process: plastoquinone biosynthetic process (GO:0010236);	2	6	c39247.graph_c0;c39223.graph_c0
Biological Process: lipid metabolic process (GO:0006629);	26	120	c36901.graph_c0;c30476.graph_c0;c24204.graph_c0;c28166.graph_c0;c37373.graph_c0;c27114.graph_c0;c9965.graph_c0;c18404.graph_c0;c11246.graph_c0;c19407.graph_c0;c28708.graph_c0;c36936.graph_c0;c27693.graph_c0;c24083.graph_c0;c39526.graph_c0;c34401.graph_c0;c18999.graph_c0;c37340.graph_c0;c31279.graph_c0;c40529.graph_c0;c24204.graph_c1;c35023.graph_c0;c28166.graph_c1;c23753.graph_c0;c13223.graph_c0;…
Biological Process: terpene biosynthetic process (GO:0046246);	1	1	c36977.graph_c0
Biological Process: multicellular organismal development (GO:0007275);	7	63	c41073.graph_c0;c34505.graph_c0;c40062.graph_c0;c40060.graph_c0;c39773.graph_c0;c18981.graph_c0;c8957.graph_c0
Biological Process: response to ATP (GO:0033198);	1	2	c35320.graph_c0
Biological Process: S-methylmethionine cycle (GO:0033528);	1	2	c24097.graph_c0
Biological Process: ion transport (GO:0006811);	5	41	c33100.graph_c0;c38135.graph_c1;c39269.graph_c0;c35753.graph_c0;c32910.graph_c1
Biological Process: sucrose transport (GO:0015770);	2	6	c19533.graph_c0;c24286.graph_c0
Biological Process: positive regulation of translation (GO:0045727);	1	22	c22991.graph_c0
Biological Process: tricarboxylic acid cycle (GO:0006099);	5	60	c10383.graph_c0;c18057.graph_c0;c40093.graph_c0;c18758.graph_c0;c17893.graph_c0
Biological Process: isopentenyl diphosphate biosynthetic process, mevalonate pathway (GO:0019287);	1	3	c30245.graph_c1
Biological Process: vernalization response (GO:0010048);	5	65	c33666.graph_c0;c25508.graph_c0;c34602.graph_c0;c31519.graph_c0;c30665.graph_c0
Biological Process: PSII associated light-harvesting complex II catabolic process (GO:0010304);	7	23	c38758.graph_c0;c37424.graph_c0;c27766.graph_c0;c10489.graph_c0;c27516.graph_c0;c14249.graph_c0;c13571.graph_c0
Biological Process: UDP-D-galactose metabolic process (GO:0052573);	1	1	c28554.graph_c0
Biological Process: pyrimidine dimer repair (GO:0006290);	2	2	c32249.graph_c0;c26667.graph_c0
Biological Process: root system development (GO:0022622);	2	2	c23374.graph_c0;c23374.graph_c1
Biological Process: negative regulation of long-day photoperiodism, flowering (GO:0048579);	1	3	c32419.graph_c0
Biological Process: immune effector process (GO:0002252);	1	2	c38555.graph_c0
Biological Process: pollen tube reception (GO:0010483);	1	2	c18905.graph_c0
Biological Process: organic anion transport (GO:0015711);	1	17	c37374.graph_c1
Biological Process: lagging strand elongation (GO:0006273);	1	1	c32952.graph_c0
Biological Process: carbon fixation (GO:0015977);	4	8	c17893.graph_c0;c18057.graph_c0;c10383.graph_c0;c8214.graph_c0
Biological Process: response to carbohydrate (GO:0009743);	2	18	c38840.graph_c0;c32973.graph_c0
Biological Process: positive regulation of translational termination (GO:0045905);	1	10	c40396.graph_c0
Biological Process: root hair elongation (GO:0048767);	25	142	c32921.graph_c0;c33485.graph_c0;c31631.graph_c0;c32006.graph_c0;c38170.graph_c0;c38062.graph_c0;c35894.graph_c0;c39256.graph_c0;c35479.graph_c0;c27075.graph_c0;c35286.graph_c0;c32904.graph_c0;c34602.graph_c0;c39778.graph_c0;c30003.graph_c0;c32006.graph_c1;c38890.graph_c0;c35689.graph_c0;c30187.graph_c0;c27407.graph_c0;c27167.graph_c0;c32095.graph_c1;c35573.graph_c0;c8462.graph_c0;c41283.graph_c0
Biological Process: gene expression (GO:0010467);	1	23	c8723.graph_c0
Biological Process: proteolysis (GO:0006508);	51	386	c31524.graph_c0;c28685.graph_c0;c33446.graph_c0;c11450.graph_c0;c36098.graph_c0;c33197.graph_c0;c28166.graph_c1;c19304.graph_c0;c24448.graph_c0;c34190.graph_c0;c31573.graph_c0;c28309.graph_c0;c18929.graph_c0;c5518.graph_c0;c30417.graph_c0;c32253.graph_c0;c31232.graph_c0;c30525.graph_c0;c24708.graph_c0;c33054.graph_c0;c34248.graph_c0;c32195.graph_c0;c31373.graph_c1;c27766.graph_c0;c10489.graph_c0;…
Biological Process: aromatic amino acid family metabolic process (GO:0009072);	6	21	c37424.graph_c0;c33005.graph_c0;c25135.graph_c0;c43959.graph_c0;c18648.graph_c0;c19181.graph_c0
Biological Process: carbohydrate storage (GO:0052576);	2	2	c33387.graph_c1;c33387.graph_c0
Biological Process: multicellular organismal process (GO:0032501);	2	7	c29754.graph_c0;c14708.graph_c0
Biological Process: pyrimidine nucleotide biosynthetic process (GO:0006221);	2	8	c28999.graph_c0;c32060.graph_c0
Biological Process: heme oxidation (GO:0006788);	1	2	c7622.graph_c0
Biological Process: endocytic recycling (GO:0032456);	1	4	c34230.graph_c0
Biological Process: positive regulation of anthocyanin metabolic process (GO:0031539);	1	2	c19107.graph_c0
Biological Process: production of ta-siRNAs involved in RNA interference (GO:0010267);	15	97	c18078.graph_c0;c33295.graph_c0;c33457.graph_c1;c33457.graph_c0;c37380.graph_c0;c18568.graph_c0;c32172.graph_c0;c32448.graph_c1;c32204.graph_c0;c36149.graph_c0;c18735.graph_c0;c29096.graph_c0;c33664.graph_c0;c31576.graph_c0;c12904.graph_c0
Biological Process: epidermal cell fate specification (GO:0009957);	5	18	c35992.graph_c0;c3673.graph_c0;c35498.graph_c0;c26677.graph_c0;c2882.graph_c0
Biological Process: catabolic process (GO:0009056);	1	3	c34777.graph_c0
Biological Process: regulation of primary metabolic process (GO:0080090);	5	12	c36500.graph_c1;c37436.graph_c1;c33501.graph_c0;c37717.graph_c0;c28169.graph_c1
Biological Process: nuclear division (GO:0000280);	9	38	c43610.graph_c0;c31121.graph_c0;c27893.graph_c0;c26677.graph_c0;c23889.graph_c0;c36176.graph_c0;c17347.graph_c0;c35498.graph_c0;c31202.graph_c0
Biological Process: sexual reproduction (GO:0019953);	2	9	c35461.graph_c0;c39427.graph_c0
Biological Process: xylem development (GO:0010089);	16	58	c35932.graph_c1;c14372.graph_c0;c10646.graph_c0;c29853.graph_c0;c36906.graph_c1;c19209.graph_c0;c36906.graph_c0;c32777.graph_c0;c18776.graph_c0;c34709.graph_c0;c18894.graph_c0;c27890.graph_c0;c38604.graph_c0;c12823.graph_c0;c35932.graph_c0;c22000.graph_c1
Biological Process: cinnamic acid biosynthetic process (GO:0009800);	4	7	c38398.graph_c0;c30589.graph_c2;c30589.graph_c0;c30589.graph_c1
Biological Process: Golgi vesicle transport (GO:0048193);	13	129	c34444.graph_c1;c35508.graph_c0;c34230.graph_c0;c19127.graph_c0;c27722.graph_c0;c28538.graph_c2;c10973.graph_c0;c19816.graph_c0;c18649.graph_c0;c28538.graph_c0;c36809.graph_c0;c34555.graph_c0;c23916.graph_c1
Biological Process: protein import into peroxisome matrix (GO:0016558);	2	81	c37851.graph_c0;c19816.graph_c0
Biological Process: hydrogen peroxide mediated signaling pathway involved in stomatal movement (GO:1901528);	1	4	c42790.graph_c0
Biological Process: small GTPase mediated signal transduction (GO:0007264);	3	95	c23910.graph_c0;c30380.graph_c0;c19741.graph_c1
Biological Process: trichome morphogenesis (GO:0010090);	14	119	c33274.graph_c0;c14372.graph_c0;c25091.graph_c1;c36906.graph_c1;c36906.graph_c0;c32952.graph_c0;c32492.graph_c1;c23469.graph_c0;c38890.graph_c0;c30108.graph_c0;c35894.graph_c0;c37874.graph_c1;c8915.graph_c0;c25091.graph_c0
Biological Process: cellular response to red light (GO:0071491);	1	2	c25222.graph_c0
Biological Process: cell wall modification (GO:0042545);	14	60	c28919.graph_c0;c30076.graph_c0;c18288.graph_c0;c36926.graph_c0;c31429.graph_c0;c35151.graph_c0;c31647.graph_c0;c27586.graph_c0;c23705.graph_c0;c29710.graph_c0;c31429.graph_c1;c40856.graph_c0;c36406.graph_c0;c24187.graph_c0
Biological Process: defense response to fungus (GO:0050832);	42	201	c29419.graph_c0;c5911.graph_c0;c33867.graph_c0;c18571.graph_c0;c19059.graph_c0;c40711.graph_c0;c18648.graph_c0;c29339.graph_c0;c39276.graph_c0;c6485.graph_c0;c34516.graph_c1;c35863.graph_c0;c23501.graph_c1;c18770.graph_c0;c24932.graph_c1;c18520.graph_c0;c38917.graph_c0;c16993.graph_c0;c34555.graph_c0;c12676.graph_c0;c29251.graph_c2;c25494.graph_c0;c29251.graph_c1;c19304.graph_c0;c33295.graph_c0;c…
Biological Process: nucleic acid phosphodiester bond hydrolysis (GO:0090305);	2	26	c34637.graph_c0;c25144.graph_c1
Biological Process: cellular iron ion homeostasis (GO:0006879);	1	12	c19076.graph_c0
Biological Process: chloroplast fission (GO:0010020);	3	19	c26914.graph_c0;c25200.graph_c0;c28063.graph_c0
Biological Process: meristem structural organization (GO:0009933);	3	54	c35115.graph_c0;c29344.graph_c0;c37380.graph_c0
Biological Process: anthocyanin-containing compound biosynthetic process (GO:0009718);	12	32	c24831.graph_c0;c30378.graph_c0;c33139.graph_c0;c25222.graph_c0;c19144.graph_c0;c38186.graph_c0;c8193.graph_c0;c29583.graph_c0;c34341.graph_c0;c25144.graph_c1;c19095.graph_c0;c42276.graph_c0
Biological Process: phloem transport (GO:0010233);	2	4	c23374.graph_c0;c23374.graph_c1
Biological Process: response to stimulus (GO:0050896);	24	169	c24220.graph_c0;c32219.graph_c0;c39269.graph_c0;c29399.graph_c1;c25009.graph_c0;c34967.graph_c0;c41040.graph_c0;c28679.graph_c0;c6980.graph_c1;c27273.graph_c0;c41073.graph_c0;c37404.graph_c0;c32855.graph_c0;c35344.graph_c0;c31520.graph_c1;c33371.graph_c0;c15269.graph_c0;c37259.graph_c0;c19586.graph_c1;c30951.graph_c0;c35521.graph_c0;c37469.graph_c0;c34324.graph_c1;c34165.graph_c1
Biological Process: ATP catabolic process (GO:0006200);	45	319	c29511.graph_c1;c19409.graph_c0;c29511.graph_c0;c32249.graph_c0;c39660.graph_c0;c27007.graph_c1;c32348.graph_c1;c26667.graph_c0;c12988.graph_c0;c34862.graph_c0;c36504.graph_c1;c29370.graph_c0;c35096.graph_c0;c34218.graph_c0;c34602.graph_c0;c39098.graph_c0;c38742.graph_c0;c27566.graph_c0;c27766.graph_c0;c27154.graph_c0;c17291.graph_c0;c35981.graph_c0;c32829.graph_c0;c25851.graph_c0;c19532.graph_c0…
Biological Process: cell growth (GO:0016049);	12	84	c31116.graph_c0;c30014.graph_c0;c25091.graph_c1;c18367.graph_c0;c35508.graph_c0;c27954.graph_c0;c28538.graph_c2;c23786.graph_c2;c37374.graph_c1;c28538.graph_c0;c31543.graph_c1;c25091.graph_c0
Biological Process: mitotic recombination (GO:0006312);	5	58	c25330.graph_c0;c35992.graph_c0;c36361.graph_c0;c20607.graph_c0;c35096.graph_c0
Biological Process: negative regulation of MAP kinase activity (GO:0043407);	2	10	c18649.graph_c0;c18704.graph_c0
Biological Process: regulation of defense response to virus by host (GO:0050691);	1	3	c38686.graph_c0
Biological Process: floral organ development (GO:0048437);	2	9	c32871.graph_c0;c31116.graph_c0
Biological Process: response to gamma radiation (GO:0010332);	9	95	c37851.graph_c0;c43250.graph_c0;c35096.graph_c0;c36176.graph_c0;c25330.graph_c0;c12544.graph_c0;c37874.graph_c1;c29697.graph_c0;c16425.graph_c0
Biological Process: response to temperature stimulus (GO:0009266);	7	67	c29853.graph_c0;c28538.graph_c2;c5733.graph_c0;c34516.graph_c1;c10376.graph_c1;c28538.graph_c0;c28166.graph_c1
Biological Process: induction of tumor, nodule, or growth in other organism involved in symbiotic interaction (GO:0051819);	1	4	c34465.graph_c0
Biological Process: response to L-ascorbic acid (GO:0033591);	2	4	c31232.graph_c0;c34797.graph_c0
Biological Process: cell plate assembly (GO:0000919);	1	11	c30342.graph_c0
Biological Process: vitamin metabolic process (GO:0006766);	5	26	c37424.graph_c0;c33005.graph_c0;c25135.graph_c0;c18648.graph_c0;c19181.graph_c0
Biological Process: organelle organization (GO:0006996);	2	15	c26799.graph_c0;c40499.graph_c0
Biological Process: cation transport (GO:0006812);	3	52	c34341.graph_c0;c12988.graph_c0;c36834.graph_c0
Biological Process: response to gibberellin (GO:0009739);	10	48	c28257.graph_c0;c12632.graph_c0;c24537.graph_c0;c31824.graph_c0;c27954.graph_c0;c39184.graph_c0;c19767.graph_c0;c33354.graph_c0;c25603.graph_c0;c31656.graph_c0
Biological Process: response to water (GO:0009415);	4	8	c38528.graph_c0;c30701.graph_c0;c30520.graph_c0;c37611.graph_c0
Biological Process: fatty acid beta-oxidation (GO:0006635);	12	156	c37851.graph_c0;c29728.graph_c0;c23905.graph_c0;c19816.graph_c0;c34516.graph_c1;c31829.graph_c2;c30382.graph_c0;c8613.graph_c0;c36962.graph_c0;c12836.graph_c0;c23646.graph_c0;c8613.graph_c1
Biological Process: methylation (GO:0032259);	22	182	c39247.graph_c0;c20036.graph_c0;c38029.graph_c0;c29100.graph_c2;c34073.graph_c0;c39223.graph_c0;c36637.graph_c0;c31589.graph_c0;c39345.graph_c0;c27418.graph_c0;c27648.graph_c0;c31964.graph_c0;c36859.graph_c0;c19127.graph_c0;c18740.graph_c0;c31653.graph_c0;c24097.graph_c0;c28254.graph_c0;c35730.graph_c1;c17342.graph_c0;c40087.graph_c0;c6269.graph_c0
Biological Process: glyoxysome organization (GO:0010111);	1	2	c23905.graph_c0
Biological Process: lipid biosynthetic process (GO:0008610);	3	7	c36867.graph_c0;c37436.graph_c1;c33708.graph_c0
Biological Process: peptidyl-histidine phosphorylation (GO:0018106);	1	6	c34770.graph_c0
Biological Process: xyloglucan metabolic process (GO:0010411);	1	5	c35068.graph_c0
Biological Process: nectar secretion (GO:0071836);	1	1	c24499.graph_c0
Biological Process: phospholipid transport (GO:0015914);	1	8	c36834.graph_c0
Biological Process: regulation of gene silencing by miRNA (GO:0060964);	1	2	c30245.graph_c1
Biological Process: regulation of biosynthetic process (GO:0009889);	1	1	c33501.graph_c0
Biological Process: response to light stimulus (GO:0009416);	28	141	c26813.graph_c0;c27920.graph_c0;c38135.graph_c1;c18121.graph_c0;c23939.graph_c0;c5706.graph_c0;c6672.graph_c0;c17278.graph_c0;c19445.graph_c0;c11142.graph_c0;c23752.graph_c0;c26217.graph_c0;c33354.graph_c0;c19557.graph_c0;c39490.graph_c0;c11299.graph_c0;c34797.graph_c0;c39195.graph_c0;c21601.graph_c0;c31232.graph_c0;c26217.graph_c1;c23854.graph_c0;c12266.graph_c0;c36867.graph_c0;c25135.graph_c0;c…
Biological Process: regulation of ion homeostasis (GO:2000021);	1	1	c30187.graph_c0
Biological Process: single-organism process (GO:0044699);	14	118	c8951.graph_c0;c10174.graph_c0;c20453.graph_c0;c14708.graph_c0;c25281.graph_c0;c37259.graph_c0;c18030.graph_c0;c23596.graph_c0;c33732.graph_c0;c31129.graph_c0;c30704.graph_c0;c18375.graph_c0;c24262.graph_c0;c34790.graph_c1
Biological Process: DNA mediated transformation (GO:0009294);	2	22	c36102.graph_c0;c32829.graph_c0
Biological Process: geranylgeranyl diphosphate metabolic process (GO:0033385);	1	3	c23546.graph_c0
Biological Process: regulation of cell cycle process (GO:0010564);	2	35	c32172.graph_c0;c37879.graph_c0
Biological Process: regulation of mitosis (GO:0007088);	1	2	c21505.graph_c0
Biological Process: UMP salvage (GO:0044206);	1	5	c17373.graph_c0
Biological Process: cellular catabolic process (GO:0044248);	1	12	c28524.graph_c0
Biological Process: peroxisome fission (GO:0016559);	1	6	c28063.graph_c0
Biological Process: intracellular transport (GO:0046907);	1	9	c28646.graph_c0
Biological Process: phenylpropanoid metabolic process (GO:0009698);	9	31	c17063.graph_c0;c30378.graph_c0;c29405.graph_c0;c30421.graph_c1;c10973.graph_c0;c10244.graph_c0;c30421.graph_c0;c31589.graph_c0;c30421.graph_c2
Biological Process: cellular response to drug (GO:0035690);	1	7	c27395.graph_c0
Biological Process: somatic stem cell maintenance (GO:0035019);	1	1	c29096.graph_c0
Biological Process: peptidyl-tyrosine dephosphorylation (GO:0035335);	3	23	c18704.graph_c0;c18649.graph_c0;c32095.graph_c1
Biological Process: organophosphate metabolic process (GO:0019637);	1	2	c20453.graph_c0
Biological Process: capsule polysaccharide biosynthetic process (GO:0045227);	1	1	c23836.graph_c0
Biological Process: response to cold (GO:0009409);	52	311	c19380.graph_c0;c33485.graph_c0;c27920.graph_c0;c34712.graph_c0;c33867.graph_c0;c18571.graph_c0;c26063.graph_c0;c30495.graph_c0;c19445.graph_c0;c13571.graph_c0;c38917.graph_c0;c14663.graph_c0;c14809.graph_c0;c8613.graph_c0;c38767.graph_c0;c19076.graph_c0;c20055.graph_c2;c33644.graph_c0;c18051.graph_c0;c39438.graph_c0;c8416.graph_c0;c34198.graph_c0;c25222.graph_c0;c31251.graph_c0;c19380.graph_c2;c…
Biological Process: stamen filament development (GO:0080086);	2	4	c29054.graph_c0;c8661.graph_c0
Biological Process: methylation-dependent chromatin silencing (GO:0006346);	24	106	c18078.graph_c0;c33295.graph_c0;c34770.graph_c0;c32829.graph_c0;c34472.graph_c0;c33457.graph_c1;c12529.graph_c0;c33457.graph_c0;c36176.graph_c0;c3673.graph_c0;c31656.graph_c0;c43610.graph_c0;c32172.graph_c0;c33179.graph_c0;c10543.graph_c0;c26667.graph_c0;c29015.graph_c0;c36149.graph_c0;c18735.graph_c0;c29096.graph_c0;c27207.graph_c0;c26978.graph_c0;c33664.graph_c0;c12904.graph_c0
Biological Process: pectin biosynthetic process (GO:0045489);	1	4	c2949.graph_c0
Biological Process: very long-chain fatty acid metabolic process (GO:0000038);	6	33	c27920.graph_c0;c39585.graph_c0;c30820.graph_c0;c25200.graph_c0;c40534.graph_c0;c32994.graph_c0
Biological Process: cellular protein modification process (GO:0006464);	6	34	c21274.graph_c0;c14353.graph_c0;c27464.graph_c0;c37253.graph_c0;c31829.graph_c1;c14798.graph_c0
Biological Process: response to nitrogen compound (GO:1901698);	1	1	c8467.graph_c0
Biological Process: carbohydrate biosynthetic process (GO:0016051);	5	28	c19380.graph_c0;c27128.graph_c1;c37469.graph_c0;c19380.graph_c2;c27128.graph_c0
Biological Process: response to hormone (GO:0009725);	7	43	c30014.graph_c0;c25281.graph_c0;c37214.graph_c0;c26799.graph_c0;c28480.graph_c0;c37485.graph_c0;c27032.graph_c0
Biological Process: cellular response to far red light (GO:0071490);	1	2	c25222.graph_c0
Biological Process: galactose transport (GO:0015757);	3	5	c31023.graph_c2;c28537.graph_c0;c28537.graph_c1
Biological Process: transmembrane transport (GO:0055085);	55	342	c31631.graph_c0;c21880.graph_c0;c28603.graph_c0;c32348.graph_c1;c19763.graph_c1;c34464.graph_c0;c28537.graph_c1;c35102.graph_c0;c31303.graph_c0;c25626.graph_c0;c37214.graph_c0;c39584.graph_c0;c34602.graph_c0;c8898.graph_c0;c30320.graph_c0;c24286.graph_c0;c31023.graph_c0;c18051.graph_c0;c17068.graph_c0;c32624.graph_c0;c28537.graph_c0;c35753.graph_c0;c37822.graph_c1;c28236.graph_c0;c33546.graph_c0;…
Biological Process: synapsis (GO:0007129);	8	71	c18078.graph_c0;c36361.graph_c0;c36176.graph_c0;c37879.graph_c0;c25330.graph_c0;c32172.graph_c0;c37874.graph_c1;c29697.graph_c0
Biological Process: mRNA splicing, via spliceosome (GO:0000398);	4	87	c10308.graph_c0;c33295.graph_c0;c37380.graph_c0;c32148.graph_c0
Biological Process: DNA-templated transcription, termination (GO:0006353);	1	1	c37380.graph_c0
Biological Process: positive regulation of flower development (GO:0009911);	2	26	c27407.graph_c0;c19767.graph_c0
Biological Process: photoprotection (GO:0010117);	2	5	c25222.graph_c0;c15237.graph_c0
Biological Process: nucleocytoplasmic transport (GO:0006913);	2	20	c28965.graph_c0;c19825.graph_c0
Biological Process: phenylpropanoid biosynthetic process (GO:0009699);	2	8	c30599.graph_c0;c31264.graph_c0
Biological Process: G-protein coupled receptor signaling pathway (GO:0007186);	1	20	c38135.graph_c1
Biological Process: regulation of epidermal cell division (GO:0010482);	1	3	c8599.graph_c0
Biological Process: cysteine biosynthetic process from serine (GO:0006535);	1	14	c38708.graph_c0
Biological Process: protein transport (GO:0015031);	2	98	c23910.graph_c0;c32478.graph_c0
Biological Process: regulation of cytokinin-activated signaling pathway (GO:0080036);	1	4	c16425.graph_c0
Biological Process: chlororespiration (GO:0010478);	1	1	c27358.graph_c0
Biological Process: starch catabolic process (GO:0005983);	8	19	c19115.graph_c0;c33485.graph_c0;c30344.graph_c0;c24225.graph_c0;c39778.graph_c0;c35349.graph_c0;c34066.graph_c1;c34254.graph_c1
Biological Process: protein autoubiquitination (GO:0051865);	2	7	c32871.graph_c0;c39276.graph_c0
Biological Process: seed coat development (GO:0010214);	2	13	c23786.graph_c2;c18792.graph_c0
Biological Process: leaf senescence (GO:0010150);	6	63	c18520.graph_c0;c32204.graph_c0;c19209.graph_c0;c26209.graph_c0;c18571.graph_c0;c19533.graph_c0
Biological Process: lipid storage (GO:0019915);	3	74	c19731.graph_c0;c18404.graph_c0;c37380.graph_c0
Biological Process: chloride transport (GO:0006821);	1	13	c11083.graph_c0
Biological Process: regulation of defense response (GO:0031347);	7	48	c18742.graph_c1;c14870.graph_c0;c35312.graph_c0;c37717.graph_c0;c24531.graph_c1;c28202.graph_c0;c38555.graph_c0
Biological Process: L-serine metabolic process (GO:0006563);	1	11	c36859.graph_c0
Biological Process: long-chain fatty acid metabolic process (GO:0001676);	1	27	c28378.graph_c1
Biological Process: negative regulation of hydrogen peroxide biosynthetic process (GO:0010730);	1	2	c36516.graph_c2
Biological Process: maltose metabolic process (GO:0000023);	22	141	c34381.graph_c0;c27374.graph_c0;c33264.graph_c0;c36659.graph_c0;c42276.graph_c0;c32464.graph_c0;c34254.graph_c1;c33005.graph_c0;c33687.graph_c0;c9631.graph_c1;c29059.graph_c0;c14249.graph_c0;c31589.graph_c0;c32782.graph_c0;c25482.graph_c0;c18578.graph_c1;c35349.graph_c0;c25250.graph_c0;c21271.graph_c0;c34935.graph_c0;c27088.graph_c0;c33646.graph_c0
Biological Process: regulation of cell proliferation (GO:0042127);	7	25	c26227.graph_c0;c2885.graph_c0;c26978.graph_c0;c23889.graph_c0;c36512.graph_c1;c36176.graph_c0;c36512.graph_c0
Biological Process: regulation of stomatal movement (GO:0010119);	11	52	c17212.graph_c0;c12632.graph_c0;c18784.graph_c0;c35863.graph_c0;c27164.graph_c1;c8599.graph_c0;c41549.graph_c0;c27164.graph_c0;c33355.graph_c1;c857.graph_c0;c25603.graph_c0
Biological Process: covalent chromatin modification (GO:0016569);	1	14	c37380.graph_c0
Biological Process: potassium ion transmembrane transport (GO:0071805);	5	35	c31035.graph_c0;c34175.graph_c0;c33998.graph_c0;c31382.graph_c0;c36755.graph_c0
Biological Process: tricyclic triterpenoid biosynthetic process (GO:0010263);	1	3	c18551.graph_c1
Biological Process: D-cysteine catabolic process (GO:0019447);	1	2	c9325.graph_c0
Biological Process: regulation of shoot apical meristem development (GO:1902183);	1	1	c29096.graph_c0
Biological Process: photosystem II repair (GO:0010206);	3	9	c30787.graph_c0;c10489.graph_c0;c6797.graph_c0
Biological Process: alkane biosynthetic process (GO:0043447);	1	2	c30820.graph_c0
Biological Process: glycerol-3-phosphate catabolic process (GO:0046168);	1	3	c36563.graph_c0
Biological Process: auxin efflux (GO:0010315);	5	27	c33666.graph_c0;c25508.graph_c0;c34602.graph_c0;c38062.graph_c0;c13622.graph_c0
Biological Process: regulation of cellular process (GO:0050794);	15	90	c37436.graph_c1;c40550.graph_c0;c40499.graph_c0;c23596.graph_c0;c14798.graph_c0;c30063.graph_c0;c27603.graph_c0;c14353.graph_c0;c34022.graph_c0;c18086.graph_c0;c34324.graph_c1;c31520.graph_c0;c30260.graph_c2;c19825.graph_c0;c38790.graph_c0
Biological Process: root epidermal cell differentiation (GO:0010053);	2	11	c38234.graph_c0;c35320.graph_c0
Biological Process: photoperiodism, flowering (GO:0048573);	4	75	c32060.graph_c0;c36991.graph_c0;c24385.graph_c0;c38878.graph_c0
Biological Process: beta-alanine catabolic process (GO:0019484);	1	1	c36962.graph_c0
Biological Process: nucleobase-containing compound transport (GO:0015931);	1	7	c15953.graph_c0
Biological Process: translation (GO:0006412);	82	584	c40150.graph_c0;c16413.graph_c0;c16124.graph_c0;c12660.graph_c0;c40295.graph_c0;c40413.graph_c0;c40492.graph_c0;c16223.graph_c0;c40867.graph_c0;c40515.graph_c0;c12611.graph_c1;c18258.graph_c1;c16469.graph_c1;c13916.graph_c1;c40518.graph_c0;c40920.graph_c0;c26877.graph_c0;c26232.graph_c0;c42139.graph_c0;c40525.graph_c0;c20370.graph_c0;c14619.graph_c0;c14238.graph_c0;c40268.graph_c0;c15994.graph_c0…
Biological Process: cellular response to nitric oxide (GO:0071732);	1	7	c29853.graph_c0
Biological Process: microtubule cytoskeleton organization (GO:0000226);	15	114	c34472.graph_c0;c33457.graph_c1;c33457.graph_c0;c37879.graph_c0;c32172.graph_c0;c10543.graph_c0;c14381.graph_c0;c29015.graph_c0;c34022.graph_c0;c18735.graph_c0;c26933.graph_c0;c26227.graph_c0;c2441.graph_c1;c26978.graph_c0;c28578.graph_c0
Biological Process: megagametogenesis (GO:0009561);	2	15	c27391.graph_c0;c36520.graph_c0
Biological Process: ion transmembrane transport (GO:0034220);	1	8	c40168.graph_c0
Biological Process: embryo sac egg cell differentiation (GO:0009560);	5	95	c20607.graph_c0;c25330.graph_c0;c33179.graph_c0;c25025.graph_c0;c35564.graph_c0
Biological Process: fatty-acyl-CoA biosynthetic process (GO:0046949);	1	1	c30403.graph_c0
Biological Process: pollen development (GO:0009555);	22	131	c33274.graph_c0;c30849.graph_c0;c23939.graph_c0;c27333.graph_c0;c32172.graph_c0;c27893.graph_c0;c38922.graph_c0;c33664.graph_c0;c28554.graph_c0;c31589.graph_c0;c36755.graph_c0;c34637.graph_c0;c26317.graph_c0;c19855.graph_c0;c38928.graph_c0;c19688.graph_c0;c36991.graph_c0;c38840.graph_c0;c38398.graph_c0;c23836.graph_c0;c36410.graph_c0;c13622.graph_c0
Biological Process: response to photooxidative stress (GO:0080183);	1	2	c14488.graph_c0
Biological Process: reductive pentose-phosphate cycle (GO:0019253);	8	24	c33867.graph_c0;c27516.graph_c0;c27088.graph_c0;c36792.graph_c0;c27374.graph_c0;c14809.graph_c0;c13571.graph_c0;c38321.graph_c0
Biological Process: generation of precursor metabolites and energy (GO:0006091);	1	7	c41095.graph_c0
Biological Process: negative regulation of DNA recombination (GO:0045910);	2	4	c32249.graph_c0;c34637.graph_c0
Biological Process: cellular response to cold (GO:0070417);	4	10	c23752.graph_c0;c33387.graph_c1;c32268.graph_c0;c33387.graph_c0
Biological Process: S-adenosylmethioninamine biosynthetic process (GO:0006557);	1	8	c28576.graph_c0
Biological Process: cellular component organization or biogenesis (GO:0071840);	1	7	c39164.graph_c0
Biological Process: response to growth hormone (GO:0060416);	2	4	c31210.graph_c0;c27217.graph_c0
Biological Process: triglyceride catabolic process (GO:0019433);	1	2	c18520.graph_c0
Biological Process: farnesyl diphosphate biosynthetic process (GO:0045337);	1	5	c39069.graph_c0
Biological Process: leaf shaping (GO:0010358);	1	6	c28101.graph_c0
Biological Process: alcohol biosynthetic process (GO:0046165);	1	4	c18426.graph_c0
Biological Process: nucleotide transport (GO:0006862);	2	26	c9927.graph_c0;c33185.graph_c0
Biological Process: cellular calcium ion homeostasis (GO:0006874);	1	12	c38135.graph_c1
Biological Process: regulation of potassium ion transport (GO:0043266);	1	2	c30187.graph_c0
Biological Process: galactose biosynthetic process (GO:0046369);	1	1	c23836.graph_c0
Biological Process: response to hypoxia (GO:0001666);	15	59	c34746.graph_c0;c34810.graph_c0;c18724.graph_c0;c10646.graph_c0;c27983.graph_c0;c34381.graph_c0;c36516.graph_c3;c33185.graph_c0;c18776.graph_c0;c24657.graph_c0;c34709.graph_c0;c12676.graph_c0;c36358.graph_c0;c28306.graph_c0;c29142.graph_c0
Biological Process: stachyose biosynthetic process (GO:0033532);	1	1	c36832.graph_c0
Biological Process: detection of visible light (GO:0009584);	1	5	c34770.graph_c0
Biological Process: callose deposition in cell wall (GO:0052543);	4	15	c13029.graph_c0;c18735.graph_c0;c33457.graph_c0;c33457.graph_c1
Biological Process: protein metabolic process (GO:0019538);	3	17	c27566.graph_c0;c6359.graph_c0;c30757.graph_c0
Biological Process: defense response to bacterium, incompatible interaction (GO:0009816);	2	24	c16944.graph_c0;c9325.graph_c0
Biological Process: regulation of chlorophyll biosynthetic process (GO:0010380);	1	8	c25222.graph_c0
Biological Process: proximal/distal pattern formation (GO:0009954);	3	10	c36991.graph_c0;c30575.graph_c0;c39184.graph_c0
Biological Process: negative regulation of peptidase activity (GO:0010466);	1	6	c19023.graph_c0
Biological Process: steroid metabolic process (GO:0008202);	4	13	c18620.graph_c0;c18296.graph_c0;c39654.graph_c0;c35616.graph_c0
Biological Process: L-glutamate import (GO:0051938);	1	1	c30383.graph_c0
Biological Process: cellular response to phosphate starvation (GO:0016036);	18	101	c36901.graph_c0;c25364.graph_c1;c24166.graph_c0;c32765.graph_c1;c16695.graph_c0;c27058.graph_c0;c30717.graph_c0;c33644.graph_c0;c24529.graph_c0;c15487.graph_c0;c18376.graph_c0;c19013.graph_c2;c25144.graph_c1;c30382.graph_c0;c33354.graph_c0;c32555.graph_c0;c15247.graph_c0;c36132.graph_c0
Biological Process: NAD biosynthetic process (GO:0009435);	1	5	c18609.graph_c0
Biological Process: organ growth (GO:0035265);	2	11	c18367.graph_c0;c12823.graph_c0
Biological Process: regulation of abscisic acid biosynthetic process (GO:0010115);	1	3	c18643.graph_c1
Biological Process: miRNA metabolic process (GO:0010586);	2	2	c30303.graph_c0;c29096.graph_c0
Biological Process: positive regulation of microtubule polymerization (GO:0031116);	2	2	c27885.graph_c0;c36809.graph_c0
Biological Process: fatty acid transport (GO:0015908);	1	1	c36622.graph_c2
Biological Process: lactate transmembrane transport (GO:0035873);	1	1	c28306.graph_c0
Biological Process: regulation of gene expression, epigenetic (GO:0040029);	2	27	c31979.graph_c0;c33313.graph_c0
Biological Process: ovule development (GO:0048481);	8	96	c36520.graph_c0;c36361.graph_c0;c6416.graph_c0;c31519.graph_c0;c29344.graph_c0;c37047.graph_c0;c26607.graph_c0;c9325.graph_c0
Biological Process: regulation of plant-type hypersensitive response (GO:0010363);	38	207	c5911.graph_c0;c33867.graph_c0;c18571.graph_c0;c38491.graph_c0;c18648.graph_c0;c27611.graph_c1;c36253.graph_c0;c39276.graph_c0;c34516.graph_c1;c38708.graph_c0;c35863.graph_c0;c18977.graph_c0;c33185.graph_c0;c25112.graph_c0;c38917.graph_c0;c14663.graph_c0;c34555.graph_c0;c12676.graph_c0;c9927.graph_c0;c25494.graph_c0;c25364.graph_c1;c26588.graph_c0;c32765.graph_c1;c38686.graph_c0;c26209.graph_c0;c…
Biological Process: purine nucleobase transport (GO:0006863);	3	43	c27112.graph_c0;c28538.graph_c0;c28599.graph_c0
Biological Process: salicylic acid mediated signaling pathway (GO:0009863);	11	57	c25364.graph_c1;c38708.graph_c0;c34381.graph_c0;c23963.graph_c0;c16944.graph_c0;c32555.graph_c0;c10425.graph_c0;c27611.graph_c0;c27611.graph_c1;c25100.graph_c0;c38555.graph_c0
Biological Process: polysaccharide catabolic process (GO:0000272);	8	32	c35576.graph_c0;c34752.graph_c0;c19851.graph_c0;c23985.graph_c0;c36809.graph_c0;c35479.graph_c0;c35576.graph_c1;c33102.graph_c1
Biological Process: pectin catabolic process (GO:0045490);	8	21	c28919.graph_c0;c36926.graph_c0;c26673.graph_c0;c31429.graph_c0;c31429.graph_c1;c36406.graph_c0;c35151.graph_c0;c24187.graph_c0
Biological Process: response to herbicide (GO:0009635);	3	10	c39099.graph_c0;c39169.graph_c0;c39438.graph_c0
Biological Process: iron ion homeostasis (GO:0055072);	1	17	c29853.graph_c0
Biological Process: CTP salvage (GO:0044211);	1	4	c17373.graph_c0
Biological Process: formation of organ boundary (GO:0010160);	1	1	c34602.graph_c0
Biological Process: transport of virus in multicellular host (GO:0046739);	1	2	c39133.graph_c0
Biological Process: response to nitrate (GO:0010167);	23	83	c34768.graph_c0;c32921.graph_c0;c31191.graph_c0;c30393.graph_c0;c16143.graph_c0;c17063.graph_c0;c34516.graph_c1;c29328.graph_c1;c38840.graph_c0;c29405.graph_c0;c27906.graph_c0;c30966.graph_c0;c18649.graph_c0;c7812.graph_c0;c5424.graph_c0;c34777.graph_c0;c39256.graph_c0;c26607.graph_c0;c8048.graph_c0;c27840.graph_c0;c31456.graph_c1;c29440.graph_c0;c41283.graph_c0
Biological Process: RNA splicing, via endonucleolytic cleavage and ligation (GO:0000394);	1	97	c37750.graph_c0
Biological Process: regulation of root meristem growth (GO:0010082);	2	12	c36512.graph_c1;c36512.graph_c0
Biological Process: response to xenobiotic stimulus (GO:0009410);	1	30	c5911.graph_c0
Biological Process: cellular response to freezing (GO:0071497);	1	1	c28516.graph_c0
Biological Process: chloroplast RNA processing (GO:0031425);	1	12	c16695.graph_c0
Biological Process: UMP biosynthetic process (GO:0006222);	2	9	c17482.graph_c0;c31498.graph_c0
Biological Process: phosphoglycerate transport (GO:0015713);	1	11	c34003.graph_c0
Biological Process: xylem vessel member cell differentiation (GO:0048759);	1	1	c32904.graph_c0
Biological Process: L-phenylalanine catabolic process (GO:0006559);	5	10	c38398.graph_c0;c14053.graph_c0;c30589.graph_c2;c30589.graph_c0;c30589.graph_c1
Biological Process: lysine transport (GO:0015819);	1	6	c30383.graph_c0
Biological Process: pyridoxine biosynthetic process (GO:0008615);	3	11	c18578.graph_c1;c32464.graph_c0;c33264.graph_c0
Biological Process: cell wall organization or biogenesis (GO:0071554);	1	4	c14012.graph_c0
Biological Process: nitrogen compound metabolic process (GO:0006807);	1	27	c40060.graph_c0
Biological Process: macromolecule localization (GO:0033036);	1	6	c23444.graph_c0
Biological Process: thigmotropism (GO:0009652);	1	5	c17228.graph_c0
Biological Process: endocytosis (GO:0006897);	1	30	c34230.graph_c0
Biological Process: DNA replication (GO:0006260);	14	64	c31121.graph_c0;c18030.graph_c0;c41094.graph_c0;c19968.graph_c0;c26799.graph_c0;c17346.graph_c0;c36854.graph_c0;c33179.graph_c0;c32419.graph_c0;c36361.graph_c1;c14353.graph_c0;c8447.graph_c0;c18086.graph_c0;c17464.graph_c0
Biological Process: response to ionizing radiation (GO:0010212);	1	15	c32172.graph_c0
Biological Process: specification of carpel identity (GO:0010094);	1	2	c36176.graph_c0
Biological Process: regulation of pollen tube growth (GO:0080092);	2	15	c40671.graph_c0;c35573.graph_c0
Biological Process: meiotic gene conversion (GO:0006311);	1	1	c26667.graph_c0
Biological Process: embryo development ending in seed dormancy (GO:0009793);	29	359	c33552.graph_c3;c25557.graph_c0;c30383.graph_c0;c33932.graph_c0;c28999.graph_c0;c34358.graph_c0;c39381.graph_c0;c35600.graph_c0;c33375.graph_c0;c22085.graph_c0;c8545.graph_c0;c6416.graph_c0;c27391.graph_c0;c19128.graph_c0;c29344.graph_c0;c33552.graph_c1;c37047.graph_c0;c9325.graph_c0;c36734.graph_c0;c36480.graph_c0;c36361.graph_c0;c36331.graph_c0;c37380.graph_c0;c18352.graph_c0;c34797.graph_c0;c3…
Biological Process: nucleosome assembly (GO:0006334);	5	65	c24890.graph_c1;c40963.graph_c0;c19688.graph_c0;c19783.graph_c0;c19783.graph_c1
Biological Process: salicylic acid metabolic process (GO:0009696);	1	2	c34296.graph_c0
Biological Process: cellular phosphate ion homeostasis (GO:0030643);	1	6	c27058.graph_c0
Biological Process: GDP-fucose transport (GO:0015783);	1	2	c28599.graph_c0
Biological Process: dehiscence (GO:0009900);	1	3	c40062.graph_c0
Biological Process: protein N-linked glycosylation (GO:0006487);	5	74	c38021.graph_c0;c33727.graph_c2;c35508.graph_c0;c31829.graph_c2;c38332.graph_c0
Biological Process: protein targeting to membrane (GO:0006612);	39	204	c5911.graph_c0;c33867.graph_c0;c18571.graph_c0;c38491.graph_c0;c18648.graph_c0;c27611.graph_c1;c36253.graph_c0;c39276.graph_c0;c34516.graph_c1;c38708.graph_c0;c35863.graph_c0;c18977.graph_c0;c33185.graph_c0;c25112.graph_c0;c38917.graph_c0;c14663.graph_c0;c34555.graph_c0;c12676.graph_c0;c9927.graph_c0;c25494.graph_c0;c25364.graph_c1;c26588.graph_c0;c32765.graph_c1;c23963.graph_c0;c38686.graph_c0;c…
Biological Process: regulation of cellular metabolic process (GO:0031323);	6	14	c35312.graph_c0;c36500.graph_c1;c35683.graph_c2;c38555.graph_c0;c37717.graph_c0;c28169.graph_c1
Biological Process: borate transmembrane transport (GO:0035445);	2	11	c17896.graph_c0;c29328.graph_c1
Biological Process: ribosome biogenesis (GO:0042254);	6	83	c26245.graph_c0;c11238.graph_c0;c42620.graph_c0;c41486.graph_c0;c41824.graph_c0;c43248.graph_c0
Biological Process: translational elongation (GO:0006414);	17	110	c22991.graph_c0;c32409.graph_c0;c3553.graph_c0;c11238.graph_c0;c40816.graph_c0;c25353.graph_c0;c997.graph_c0;c39585.graph_c0;c41867.graph_c0;c40195.graph_c0;c40420.graph_c0;c41602.graph_c0;c40458.graph_c0;c11603.graph_c0;c41824.graph_c0;c17099.graph_c0;c43248.graph_c0
Biological Process: regulation of DNA endoreduplication (GO:0032875);	1	12	c36361.graph_c0
Biological Process: mitochondria-nucleus signaling pathway (GO:0031930);	1	2	c30495.graph_c0
Biological Process: respiratory burst involved in defense response (GO:0002679);	9	55	c35863.graph_c0;c28324.graph_c0;c31883.graph_c0;c27648.graph_c0;c38686.graph_c0;c34777.graph_c0;c30393.graph_c0;c16944.graph_c0;c39276.graph_c0
Biological Process: microtubule-based process (GO:0007017);	8	58	c26703.graph_c1;c21951.graph_c0;c26306.graph_c0;c35333.graph_c0;c27207.graph_c0;c28714.graph_c0;c32097.graph_c1;c2882.graph_c0
Biological Process: transition metal ion transport (GO:0000041);	5	28	c31720.graph_c0;c32921.graph_c0;c41592.graph_c0;c10514.graph_c0;c19194.graph_c0
Biological Process: cellular response to water deprivation (GO:0042631);	11	57	c25364.graph_c1;c24166.graph_c0;c18376.graph_c0;c39438.graph_c0;c32765.graph_c1;c30382.graph_c0;c41094.graph_c0;c32555.graph_c0;c39169.graph_c0;c18387.graph_c0;c30717.graph_c0
Biological Process: sister chromatid cohesion (GO:0007062);	16	136	c33274.graph_c0;c37851.graph_c0;c18078.graph_c0;c36176.graph_c0;c33179.graph_c0;c36823.graph_c0;c24385.graph_c0;c32448.graph_c1;c37874.graph_c1;c36851.graph_c0;c33664.graph_c0;c36361.graph_c0;c35096.graph_c0;c25330.graph_c0;c18317.graph_c0;c12904.graph_c0
Biological Process: purine nucleobase biosynthetic process (GO:0009113);	1	5	c28105.graph_c0
Biological Process: cell death (GO:0008219);	3	30	c33644.graph_c0;c9325.graph_c0;c32790.graph_c0
Biological Process: regulation of telomere maintenance (GO:0032204);	6	75	c37851.graph_c0;c35096.graph_c0;c36176.graph_c0;c25330.graph_c0;c37874.graph_c1;c29697.graph_c0
Biological Process: xenobiotic catabolic process (GO:0042178);	1	1	c18967.graph_c0
Biological Process: regulation of photomorphogenesis (GO:0010099);	1	10	c19144.graph_c0
Biological Process: regulation of defense response to bacterium (GO:1900424);	1	1	c18704.graph_c0
Biological Process: response to copper ion (GO:0046688);	1	13	c30177.graph_c0
Biological Process: abscisic acid biosynthetic process (GO:0009688);	3	20	c28983.graph_c0;c36278.graph_c0;c19297.graph_c0
Biological Process: photosynthesis, light reaction (GO:0019684);	14	60	c18977.graph_c0;c34003.graph_c0;c16141.graph_c0;c36500.graph_c1;c18649.graph_c0;c26209.graph_c0;c37424.graph_c0;c30839.graph_c0;c33366.graph_c0;c18571.graph_c0;c23546.graph_c0;c31371.graph_c0;c27583.graph_c0;c30598.graph_c0
Biological Process: flavonoid biosynthetic process (GO:0009813);	7	21	c28749.graph_c0;c28495.graph_c2;c7622.graph_c0;c12676.graph_c0;c15953.graph_c0;c23888.graph_c0;c24574.graph_c0
Biological Process: meiotic mismatch repair (GO:0000710);	4	8	c35096.graph_c0;c32249.graph_c0;c34637.graph_c0;c26667.graph_c0
Biological Process: fatty acid catabolic process (GO:0009062);	4	28	c36176.graph_c0;c32106.graph_c0;c16209.graph_c0;c30288.graph_c1
Biological Process: regulation of cell cycle (GO:0051726);	21	59	c36082.graph_c0;c30342.graph_c0;c33274.graph_c0;c34637.graph_c0;c21274.graph_c0;c23889.graph_c1;c10543.graph_c0;c36969.graph_c0;c36512.graph_c1;c27893.graph_c0;c6648.graph_c0;c36512.graph_c0;c31014.graph_c0;c32249.graph_c0;c39773.graph_c0;c26530.graph_c0;c27207.graph_c0;c35116.graph_c1;c33664.graph_c0;c17347.graph_c0;c35116.graph_c0
Biological Process: D-xylose metabolic process (GO:0042732);	4	29	c38367.graph_c0;c38605.graph_c0;c34396.graph_c0;c8599.graph_c0
Biological Process: oxidation-reduction process (GO:0055114);	280	1381	c33485.graph_c0;c35196.graph_c0;c32183.graph_c0;c35028.graph_c0;c31649.graph_c1;c32977.graph_c0;c33552.graph_c0;c33718.graph_c0;c33197.graph_c0;c40717.graph_c0;c24285.graph_c0;c14809.graph_c0;c27075.graph_c0;c18766.graph_c2;c31116.graph_c0;c14293.graph_c0;c27876.graph_c0;c19494.graph_c0;c35416.graph_c0;c19076.graph_c0;c39654.graph_c0;c33099.graph_c0;c35115.graph_c0;c38926.graph_c0;c30487.graph_c0…
Biological Process: response to oxidative stress (GO:0006979);	30	185	c31720.graph_c0;c31371.graph_c0;c33893.graph_c0;c38495.graph_c0;c23550.graph_c0;c9699.graph_c0;c32977.graph_c0;c29416.graph_c0;c34516.graph_c1;c32172.graph_c0;c37683.graph_c0;c23501.graph_c1;c23550.graph_c1;c39169.graph_c0;c18387.graph_c0;c36962.graph_c0;c14293.graph_c0;c33932.graph_c0;c26756.graph_c0;c20607.graph_c0;c35809.graph_c0;c5733.graph_c0;c29405.graph_c0;c38398.graph_c0;c24928.graph_c0;c…
Biological Process: Golgi localization (GO:0051645);	1	30	c32425.graph_c0
Biological Process: tetracyclic triterpenoid biosynthetic process (GO:0010686);	2	6	c18551.graph_c1;c18649.graph_c0
Biological Process: coenzyme A metabolic process (GO:0015936);	4	8	c30245.graph_c1;c30245.graph_c0;c19590.graph_c0;c26162.graph_c0
Biological Process: response to water deprivation (GO:0009414);	35	222	c17212.graph_c0;c19380.graph_c0;c31883.graph_c0;c31251.graph_c0;c19380.graph_c2;c31751.graph_c0;c27333.graph_c0;c6667.graph_c0;c27821.graph_c0;c19297.graph_c0;c33878.graph_c1;c12632.graph_c0;c35863.graph_c0;c27164.graph_c0;c33354.graph_c0;c28560.graph_c1;c14948.graph_c0;c31804.graph_c0;c19337.graph_c1;c16487.graph_c0;c39778.graph_c0;c35254.graph_c1;c24529.graph_c0;c38926.graph_c0;c27164.graph_c1;…
Biological Process: pentacyclic triterpenoid biosynthetic process (GO:0019745);	4	27	c36659.graph_c0;c28676.graph_c0;c18649.graph_c0;c18551.graph_c1
Biological Process: glycyl-tRNA aminoacylation (GO:0006426);	1	2	c37047.graph_c0
Biological Process: cell cycle arrest (GO:0007050);	1	4	c27464.graph_c0
Biological Process: response to fructose (GO:0009750);	12	89	c30403.graph_c0;c18836.graph_c0;c18836.graph_c1;c27729.graph_c0;c38367.graph_c0;c24529.graph_c0;c24928.graph_c0;c29208.graph_c0;c39256.graph_c0;c30190.graph_c0;c36358.graph_c0;c29021.graph_c0
Biological Process: cellular response to UV-A (GO:0071492);	2	4	c25222.graph_c0;c31519.graph_c0
Biological Process: reproductive structure development (GO:0048608);	4	25	c29728.graph_c0;c27273.graph_c0;c29811.graph_c0;c28169.graph_c1
Biological Process: cell division (GO:0051301);	11	144	c27766.graph_c0;c10308.graph_c0;c33052.graph_c0;c35061.graph_c0;c21765.graph_c0;c35970.graph_c0;c28386.graph_c0;c26799.graph_c0;c40414.graph_c0;c26914.graph_c0;c35515.graph_c0
Biological Process: single-organism developmental process (GO:0044767);	10	33	c27273.graph_c0;c37436.graph_c1;c35683.graph_c2;c33846.graph_c0;c38902.graph_c0;c24531.graph_c0;c19731.graph_c0;c28312.graph_c0;c37415.graph_c0;c26799.graph_c0
Biological Process: glycoprotein catabolic process (GO:0006516);	1	5	c19117.graph_c0
Biological Process: cellular response to auxin stimulus (GO:0071365);	4	6	c19972.graph_c0;c34681.graph_c0;c30776.graph_c0;c31543.graph_c1
Biological Process: oxylipin biosynthetic process (GO:0031408);	16	41	c28324.graph_c0;c9631.graph_c1;c37293.graph_c0;c32767.graph_c0;c32183.graph_c0;c13571.graph_c0;c21608.graph_c0;c37424.graph_c0;c35610.graph_c0;c25135.graph_c0;c27516.graph_c0;c18648.graph_c0;c5706.graph_c0;c36441.graph_c0;c28560.graph_c1;c19181.graph_c0
Biological Process: response to brassinosteroid (GO:0009741);	9	50	c31479.graph_c0;c38902.graph_c0;c12954.graph_c0;c19209.graph_c0;c18894.graph_c0;c23889.graph_c0;c39777.graph_c0;c28101.graph_c0;c23469.graph_c0
Biological Process: protein targeting to vacuole (GO:0006623);	9	102	c34444.graph_c1;c35508.graph_c0;c34230.graph_c0;c27722.graph_c0;c28538.graph_c2;c30380.graph_c0;c28538.graph_c0;c8599.graph_c0;c28166.graph_c1
Biological Process: cellulose catabolic process (GO:0030245);	1	4	c23864.graph_c0
Biological Process: response to molecule of bacterial origin (GO:0002237);	5	50	c32239.graph_c0;c28324.graph_c0;c42256.graph_c0;c38686.graph_c0;c25570.graph_c0
Biological Process: glycerol transport (GO:0015793);	4	6	c31023.graph_c2;c28537.graph_c0;c29328.graph_c1;c28537.graph_c1
Biological Process: amino acid transport (GO:0006865);	9	35	c34768.graph_c0;c40708.graph_c0;c33552.graph_c1;c33552.graph_c3;c32852.graph_c0;c33740.graph_c0;c38631.graph_c0;c33674.graph_c0;c34660.graph_c0
Biological Process: cellular nitrogen compound biosynthetic process (GO:0044271);	1	4	c36177.graph_c0
Biological Process: osmosensory signaling pathway (GO:0007231);	3	4	c28827.graph_c0;c24529.graph_c0;c35863.graph_c0
Biological Process: protein polymerization (GO:0051258);	7	53	c26703.graph_c1;c8360.graph_c0;c33185.graph_c0;c21951.graph_c0;c26306.graph_c0;c35333.graph_c0;c32097.graph_c1
Biological Process: putrescine biosynthetic process from arginine (GO:0033388);	1	2	c36600.graph_c0
Biological Process: plant-type cell wall modification (GO:0009827);	3	71	c40674.graph_c0;c31519.graph_c0;c18646.graph_c0
Biological Process: cellular response to stress (GO:0033554);	2	18	c37611.graph_c0;c38555.graph_c0
Biological Process: mRNA cleavage (GO:0006379);	1	2	c38106.graph_c0
Biological Process: regulation of protein localization (GO:0032880);	2	33	c35689.graph_c0;c9325.graph_c0
Biological Process: cellular response to iron ion starvation (GO:0010106);	9	48	c34768.graph_c0;c17063.graph_c0;c29328.graph_c1;c27906.graph_c0;c30966.graph_c0;c5424.graph_c0;c26607.graph_c0;c35254.graph_c1;c41283.graph_c0
Biological Process: cell morphogenesis (GO:0000902);	3	38	c28538.graph_c0;c35508.graph_c0;c28538.graph_c2
Biological Process: root development (GO:0048364);	14	93	c36962.graph_c0;c25803.graph_c0;c39641.graph_c0;c29605.graph_c0;c30107.graph_c0;c28202.graph_c0;c12823.graph_c0;c35566.graph_c0;c35130.graph_c0;c30382.graph_c0;c36883.graph_c1;c24531.graph_c1;c18551.graph_c1;c34465.graph_c0
Biological Process: heat acclimation (GO:0010286);	11	58	c38021.graph_c0;c31883.graph_c0;c34681.graph_c0;c29655.graph_c0;c16944.graph_c0;c18950.graph_c0;c20031.graph_c0;c34673.graph_c0;c24694.graph_c0;c35773.graph_c0;c36278.graph_c0
Biological Process: anthocyanin accumulation in tissues in response to UV light (GO:0043481);	23	66	c27075.graph_c0;c33485.graph_c0;c35286.graph_c0;c31631.graph_c0;c32006.graph_c0;c33666.graph_c0;c25508.graph_c0;c32904.graph_c0;c34602.graph_c0;c39778.graph_c0;c31519.graph_c0;c32006.graph_c1;c38890.graph_c0;c30187.graph_c0;c35894.graph_c0;c30665.graph_c0;c35479.graph_c0;c39256.graph_c0;c27407.graph_c0;c36883.graph_c1;c27167.graph_c0;c32095.graph_c1;c35573.graph_c0
Biological Process: skotomorphogenesis (GO:0009647);	1	4	c27876.graph_c0
Biological Process: mitotic G2 phase (GO:0000085);	1	65	c17432.graph_c0
Biological Process: proline transport (GO:0015824);	9	40	c27366.graph_c0;c24992.graph_c0;c30856.graph_c0;c15487.graph_c0;c24992.graph_c1;c34777.graph_c0;c25144.graph_c1;c30393.graph_c0;c24187.graph_c0
Biological Process: electron transport chain (GO:0022900);	14	76	c41937.graph_c0;c31284.graph_c0;c16143.graph_c0;c19297.graph_c0;c27070.graph_c0;c40026.graph_c0;c29427.graph_c0;c30495.graph_c0;c39637.graph_c0;c30975.graph_c0;c9325.graph_c0;c38605.graph_c0;c42918.graph_c0;c41783.graph_c0
Biological Process: negative regulation of secondary growth (GO:2000604);	1	1	c35196.graph_c0
Biological Process: RNA-dependent DNA replication (GO:0006278);	3	75	c32563.graph_c0;c31904.graph_c0;c36122.graph_c0
Biological Process: actin filament-based process (GO:0030029);	1	5	c24303.graph_c1
Biological Process: DNA repair (GO:0006281);	11	104	c18078.graph_c0;c36981.graph_c0;c43250.graph_c0;c40963.graph_c0;c17691.graph_c0;c36082.graph_c0;c36361.graph_c1;c14353.graph_c0;c39773.graph_c0;c35972.graph_c0;c12904.graph_c0
Biological Process: deoxyribonucleoside diphosphate metabolic process (GO:0009186);	1	2	c39773.graph_c0
Biological Process: spermidine biosynthetic process (GO:0008295);	1	25	c28576.graph_c0
Biological Process: stomatal complex formation (GO:0010376);	2	2	c33052.graph_c1;c33052.graph_c0
Biological Process: gamete generation (GO:0007276);	1	12	c36361.graph_c0
Biological Process: organ development (GO:0048513);	8	27	c26924.graph_c1;c37436.graph_c1;c26799.graph_c0;c31979.graph_c0;c30523.graph_c0;c24531.graph_c0;c28166.graph_c1;c26924.graph_c2
Biological Process: proton transport (GO:0015992);	5	30	c26317.graph_c0;c40168.graph_c0;c13622.graph_c0;c33546.graph_c0;c35983.graph_c0
Biological Process: negative regulation of seed germination (GO:0010187);	1	6	c34712.graph_c0
Biological Process: GTP catabolic process (GO:0006184);	20	213	c28063.graph_c0;c33033.graph_c0;c3553.graph_c0;c40816.graph_c0;c25353.graph_c0;c39585.graph_c0;c41129.graph_c0;c21951.graph_c0;c35333.graph_c0;c11603.graph_c0;c29251.graph_c2;c29251.graph_c1;c26703.graph_c1;c8360.graph_c0;c34230.graph_c0;c30980.graph_c0;c997.graph_c0;c40195.graph_c0;c26306.graph_c0;c32097.graph_c1
Biological Process: DNA methylation on cytosine within a CNG sequence (GO:0010425);	2	2	c30182.graph_c1;c30182.graph_c0
Biological Process: peptidyl-lysine modification to hypusine (GO:0008612);	1	13	c40396.graph_c0
Biological Process: proteasome assembly (GO:0043248);	4	38	c36361.graph_c0;c38170.graph_c0;c8462.graph_c0;c19816.graph_c0
Biological Process: uracil catabolic process (GO:0006212);	1	3	c31498.graph_c0
Biological Process: water transport (GO:0006833);	15	123	c34025.graph_c0;c29853.graph_c0;c27530.graph_c0;c39262.graph_c0;c28538.graph_c2;c5733.graph_c0;c35254.graph_c1;c34516.graph_c1;c10376.graph_c1;c24928.graph_c0;c28538.graph_c0;c39256.graph_c0;c36358.graph_c0;c28166.graph_c1;c38181.graph_c0
Cellular Component: cytosol (GO:0005829);	120	1375	c22999.graph_c0;c28566.graph_c1;c34516.graph_c1;c36809.graph_c0;c23642.graph_c0;c29605.graph_c0;c39654.graph_c0;c27164.graph_c1;c28538.graph_c0;c29853.graph_c0;c33264.graph_c0;c18620.graph_c0;c35773.graph_c0;c27164.graph_c0;c31576.graph_c0;c32785.graph_c0;c8608.graph_c0;c28538.graph_c2;c39778.graph_c0;c33447.graph_c0;c19221.graph_c0;c37108.graph_c0;c29142.graph_c0;c34650.graph_c0;c28554.graph_c0;…
Cellular Component: cytosolic ribosome (GO:0022626);	7	110	c27299.graph_c0;c35320.graph_c0;c2148.graph_c0;c33644.graph_c0;c41602.graph_c0;c18685.graph_c0;c14809.graph_c0
Cellular Component: chloroplast photosystem I (GO:0030093);	2	4	c9563.graph_c0;c19885.graph_c0
Cellular Component: nuclear speck (GO:0016607);	1	24	c19144.graph_c0
Cellular Component: nuclear envelope (GO:0005635);	1	36	c28965.graph_c0
Cellular Component: pollen tube tip (GO:0090404);	2	11	c8957.graph_c0;c30856.graph_c0
Cellular Component: plastoglobule (GO:0010287);	27	101	c27299.graph_c0;c18508.graph_c0;c38699.graph_c0;c33655.graph_c0;c18457.graph_c1;c24281.graph_c1;c26209.graph_c0;c18571.graph_c0;c24056.graph_c0;c24346.graph_c0;c21157.graph_c0;c37595.graph_c0;c28240.graph_c0;c21601.graph_c0;c25307.graph_c0;c14488.graph_c0;c18511.graph_c0;c11142.graph_c0;c34031.graph_c1;c24260.graph_c0;c38775.graph_c0;c24281.graph_c0;c31583.graph_c0;c19584.graph_c0;c18387.graph_c0…
Cellular Component: proton-transporting two-sector ATPase complex, proton-transporting domain (GO:0033177);	1	1	c40168.graph_c0
Cellular Component: viral envelope (GO:0019031);	1	6	c39223.graph_c0
Cellular Component: primosome complex (GO:1990077);	1	1	c36569.graph_c0
Cellular Component: integral component of endoplasmic reticulum membrane (GO:0030176);	1	8	c38922.graph_c0
Cellular Component: cytosolic large ribosomal subunit (GO:0022625);	4	128	c23705.graph_c0;c41486.graph_c0;c40856.graph_c0;c19922.graph_c0
Cellular Component: phosphopyruvate hydratase complex (GO:0000015);	2	15	c8416.graph_c0;c38622.graph_c0
Cellular Component: lateral plasma membrane (GO:0016328);	1	7	c29328.graph_c1
Cellular Component: proteasome core complex (GO:0005839);	1	16	c32785.graph_c0
Cellular Component: lipid particle (GO:0005811);	1	4	c18520.graph_c0
Cellular Component: mitochondrial nucleoid (GO:0042645);	1	11	c27007.graph_c1
Cellular Component: anchored component of plasma membrane (GO:0046658);	9	54	c34491.graph_c0;c38437.graph_c0;c31011.graph_c0;c29417.graph_c0;c34154.graph_c0;c30507.graph_c0;c38738.graph_c0;c35254.graph_c1;c36566.graph_c1
Cellular Component: small ribosomal subunit (GO:0015935);	9	50	c40150.graph_c0;c12118.graph_c0;c15599.graph_c0;c2148.graph_c0;c40032.graph_c0;c15994.graph_c0;c40171.graph_c0;c42139.graph_c0;c40406.graph_c0
Cellular Component: cell part (GO:0044464);	12	73	c16038.graph_c0;c37817.graph_c1;c27382.graph_c0;c12439.graph_c0;c31070.graph_c0;c14798.graph_c0;c27273.graph_c0;c30063.graph_c0;c36442.graph_c0;c30414.graph_c0;c32855.graph_c0;c32435.graph_c0
Cellular Component: heterotrimeric G-protein complex (GO:0005834);	2	43	c31479.graph_c0;c34688.graph_c0
Cellular Component: intracellular organelle part (GO:0044446);	1	28	c34115.graph_c0
Cellular Component: integral component of Golgi membrane (GO:0030173);	1	13	c38922.graph_c0
Cellular Component: anaphase-promoting complex (GO:0005680);	2	7	c33375.graph_c0;c36361.graph_c0
Cellular Component: ribosome (GO:0005840);	72	348	c40435.graph_c0;c16413.graph_c0;c26245.graph_c0;c16124.graph_c0;c12660.graph_c0;c40295.graph_c0;c26858.graph_c0;c40369.graph_c0;c40413.graph_c0;c40492.graph_c0;c16223.graph_c0;c40867.graph_c0;c40339.graph_c0;c41898.graph_c0;c40515.graph_c0;c12611.graph_c1;c18258.graph_c1;c40155.graph_c0;c40717.graph_c0;c13916.graph_c1;c40518.graph_c0;c31589.graph_c0;c19304.graph_c0;c40672.graph_c0;c40920.graph_c0…
Cellular Component: PSII associated light-harvesting complex II (GO:0009517);	3	7	c29059.graph_c0;c21271.graph_c0;c38699.graph_c0
Cellular Component: cytosolic small ribosomal subunit (GO:0022627);	8	83	c11357.graph_c0;c41909.graph_c0;c40525.graph_c0;c40420.graph_c0;c32431.graph_c0;c40458.graph_c0;c17099.graph_c0;c26599.graph_c0
Cellular Component: proton-transporting ATP synthase complex, catalytic core F(1) (GO:0045261);	2	14	c33005.graph_c0;c27007.graph_c0
Cellular Component: glyoxysome (GO:0009514);	1	7	c18758.graph_c0
Cellular Component: origin recognition complex (GO:0000808);	3	5	c25894.graph_c0;c33179.graph_c0;c17464.graph_c0
Cellular Component: MCM complex (GO:0042555);	10	11	c39746.graph_c0;c36512.graph_c1;c33741.graph_c0;c33274.graph_c0;c7125.graph_c1;c31954.graph_c0;c17347.graph_c0;c35116.graph_c0;c35116.graph_c1;c36512.graph_c0
Cellular Component: ubiquitin ligase complex (GO:0000151);	10	62	c35455.graph_c0;c25342.graph_c0;c29811.graph_c0;c24667.graph_c1;c24693.graph_c1;c39303.graph_c0;c29319.graph_c0;c34678.graph_c0;c17626.graph_c0;c39276.graph_c0
Cellular Component: mitochondrial proton-transporting ATP synthase complex, coupling factor F(o) (GO:0000276);	1	8	c18592.graph_c0
Cellular Component: chloroplast part (GO:0044434);	3	21	c30678.graph_c0;c30239.graph_c0;c37293.graph_c0
Cellular Component: photosystem II reaction center (GO:0009539);	1	2	c40534.graph_c0
Cellular Component: magnesium chelatase complex (GO:0010007);	2	6	c30598.graph_c0;c18977.graph_c0
Cellular Component: SCF ubiquitin ligase complex (GO:0019005);	3	15	c39238.graph_c0;c34681.graph_c0;c25100.graph_c0
Cellular Component: DNA-directed RNA polymerase IV complex (GO:0000418);	2	16	c30203.graph_c0;c36149.graph_c0
Cellular Component: CAF-1 complex (GO:0033186);	1	2	c19688.graph_c0
Cellular Component: chromocenter (GO:0010369);	1	7	c27893.graph_c0
Cellular Component: DNA-directed RNA polymerase V complex (GO:0000419);	1	11	c30203.graph_c0
Cellular Component: plant-type vacuole membrane (GO:0009705);	6	57	c27906.graph_c0;c30187.graph_c0;c12836.graph_c0;c33737.graph_c1;c20035.graph_c0;c33737.graph_c0
Cellular Component: spindle microtubule (GO:0005876);	1	8	c36176.graph_c0
Cellular Component: nucleolus organizer region (GO:0005731);	1	2	c36520.graph_c0
Cellular Component: small nucleolar ribonucleoprotein complex (GO:0005732);	1	17	c33375.graph_c0
Cellular Component: epsilon DNA polymerase complex (GO:0008622);	1	1	c32419.graph_c0
Cellular Component: endoplasmic reticulum (GO:0005783);	56	441	c17212.graph_c0;c27920.graph_c0;c35761.graph_c0;c19838.graph_c0;c26063.graph_c0;c40231.graph_c0;c29524.graph_c0;c30776.graph_c0;c30815.graph_c0;c28166.graph_c1;c19972.graph_c0;c18367.graph_c0;c7944.graph_c0;c27611.graph_c0;c25838.graph_c0;c35115.graph_c0;c24529.graph_c0;c28378.graph_c1;c28538.graph_c0;c19590.graph_c0;c10874.graph_c0;c23956.graph_c0;c29302.graph_c0;c33708.graph_c0;c28166.graph_c0;…
Cellular Component: autophagic vacuole membrane (GO:0000421);	1	2	c27847.graph_c0
Cellular Component: PcG protein complex (GO:0031519);	1	2	c30108.graph_c0
Cellular Component: chloroplast nucleoid (GO:0042644);	1	6	c32891.graph_c0
Cellular Component: stromule (GO:0010319);	11	58	c39195.graph_c0;c33644.graph_c0;c21601.graph_c0;c11142.graph_c0;c27374.graph_c0;c13571.graph_c0;c8474.graph_c0;c26209.graph_c0;c33867.graph_c0;c18571.graph_c0;c27516.graph_c0
Cellular Component: plastid envelope (GO:0009526);	2	6	c15953.graph_c0;c30678.graph_c0
Cellular Component: intracellular (GO:0005622);	11	150	c18223.graph_c1;c38635.graph_c0;c33501.graph_c0;c29912.graph_c0;c23723.graph_c0;c14353.graph_c0;c24531.graph_c1;c27395.graph_c0;c41232.graph_c0;c11083.graph_c0;c11721.graph_c0
Cellular Component: cytoskeletal part (GO:0044430);	4	17	c9031.graph_c0;c26978.graph_c0;c14381.graph_c0;c3673.graph_c0
Cellular Component: glycine cleavage complex (GO:0005960);	2	9	c39895.graph_c0;c30190.graph_c0
Cellular Component: endosome (GO:0005768);	16	201	c34746.graph_c0;c23910.graph_c0;c36424.graph_c0;c31191.graph_c0;c31714.graph_c0;c31649.graph_c1;c33333.graph_c0;c35894.graph_c0;c31714.graph_c1;c36637.graph_c0;c31964.graph_c0;c34230.graph_c0;c31653.graph_c0;c10971.graph_c0;c38890.graph_c0;c31649.graph_c0
Cellular Component: chloroplast ribulose bisphosphate carboxylase complex (GO:0009573);	1	1	c14809.graph_c0
Cellular Component: 1,3-beta-D-glucan synthase complex (GO:0000148);	5	21	c27817.graph_c0;c33457.graph_c3;c33457.graph_c0;c18735.graph_c0;c33457.graph_c1
Cellular Component: endosome membrane (GO:0010008);	2	5	c36906.graph_c1;c36906.graph_c0
Cellular Component: proplastid stroma (GO:0009571);	1	1	c29883.graph_c0
Cellular Component: intracellular non-membrane-bounded organelle (GO:0043232);	1	10	c31121.graph_c0
Cellular Component: apical plasma membrane (GO:0016324);	4	12	c23374.graph_c1;c35573.graph_c0;c23374.graph_c0;c34465.graph_c0
Cellular Component: caveola (GO:0005901);	1	4	c34465.graph_c0
Cellular Component: chloroplast outer membrane (GO:0009707);	3	20	c33354.graph_c0;c28063.graph_c0;c39440.graph_c0
Cellular Component: plasmodesma (GO:0009506);	88	617	c18078.graph_c0;c39553.graph_c0;c31631.graph_c0;c29339.graph_c0;c39390.graph_c0;c29273.graph_c0;c35566.graph_c0;c37874.graph_c1;c29710.graph_c0;c28166.graph_c1;c39377.graph_c0;c27075.graph_c0;c34325.graph_c0;c27243.graph_c1;c16555.graph_c0;c28370.graph_c0;c38926.graph_c0;c8416.graph_c0;c41283.graph_c0;c14732.graph_c0;c29853.graph_c0;c34580.graph_c0;c25122.graph_c0;c6648.graph_c0;c23705.graph_c0;c…
Cellular Component: photosynthetic membrane (GO:0034357);	1	2	c18110.graph_c0
Cellular Component: cell plate (GO:0009504);	4	32	c6795.graph_c0;c23910.graph_c0;c32478.graph_c0;c11120.graph_c0
Cellular Component: Golgi stack (GO:0005795);	2	15	c38234.graph_c0;c35687.graph_c0
Cellular Component: membrane coat (GO:0030117);	1	9	c27207.graph_c0
Cellular Component: chloroplast inner membrane (GO:0009706);	8	57	c25838.graph_c0;c18977.graph_c0;c7477.graph_c0;c39223.graph_c0;c35420.graph_c0;c30598.graph_c0;c9325.graph_c0;c5706.graph_c0
Cellular Component: cytoskeleton (GO:0005856);	3	38	c28928.graph_c0;c12552.graph_c0;c31889.graph_c2
Cellular Component: chloroplast starch grain (GO:0009569);	1	1	c30344.graph_c0
Cellular Component: cytoplasm (GO:0005737);	125	1053	c29701.graph_c0;c18078.graph_c0;c31954.graph_c0;c31631.graph_c0;c12552.graph_c0;c31429.graph_c1;c33387.graph_c0;c19422.graph_c0;c39104.graph_c0;c19741.graph_c1;c38926.graph_c0;c997.graph_c0;c39746.graph_c0;c8048.graph_c0;c30668.graph_c0;c33375.graph_c0;c32060.graph_c0;c34681.graph_c0;c31251.graph_c0;c39069.graph_c0;c33249.graph_c0;c27225.graph_c0;c38946.graph_c0;c40938.graph_c0;c34067.graph_c0;c3…
Cellular Component: MutSbeta complex (GO:0032302);	1	1	c26667.graph_c0
Cellular Component: light-harvesting complex (GO:0030076);	8	26	c24056.graph_c0;c38775.graph_c0;c33655.graph_c0;c24281.graph_c0;c19584.graph_c0;c24281.graph_c1;c32240.graph_c0;c24832.graph_c0
Cellular Component: large ribosomal subunit (GO:0015934);	5	39	c16703.graph_c0;c16469.graph_c0;c40341.graph_c0;c40446.graph_c0;c16469.graph_c1
Cellular Component: anchored component of membrane (GO:0031225);	12	47	c33793.graph_c0;c17289.graph_c0;c30340.graph_c0;c27017.graph_c0;c39939.graph_c0;c26720.graph_c0;c32852.graph_c0;c14561.graph_c0;c27586.graph_c0;c40193.graph_c0;c15306.graph_c0;c10279.graph_c0
Cellular Component: photosystem I reaction center (GO:0009538);	5	15	c24260.graph_c0;c39027.graph_c0;c25307.graph_c0;c18511.graph_c0;c18457.graph_c1
Cellular Component: nucleolus (GO:0005730);	16	431	c17219.graph_c0;c23905.graph_c0;c19783.graph_c0;c41486.graph_c0;c39585.graph_c0;c36819.graph_c0;c33295.graph_c0;c42620.graph_c0;c5733.graph_c0;c23361.graph_c0;c17228.graph_c0;c33375.graph_c0;c40420.graph_c0;c40856.graph_c0;c29358.graph_c0;c19013.graph_c2
Cellular Component: vacuolar membrane (GO:0005774);	22	345	c27366.graph_c0;c34515.graph_c0;c24091.graph_c0;c23905.graph_c0;c34984.graph_c1;c34868.graph_c0;c34464.graph_c0;c32780.graph_c0;c39777.graph_c0;c10973.graph_c0;c10971.graph_c0;c19532.graph_c0;c23705.graph_c0;c24848.graph_c1;c37152.graph_c0;c39184.graph_c0;c20000.graph_c0;c32785.graph_c0;c36637.graph_c0;c36962.graph_c0;c34583.graph_c0;c38775.graph_c0
Cellular Component: chloroplast membrane (GO:0031969);	3	22	c34003.graph_c0;c28282.graph_c1;c19181.graph_c0
Cellular Component: plant extracellular matrix (GO:0048196);	2	3	c31573.graph_c0;c18643.graph_c1
Cellular Component: chloroplast ATP synthase complex (GO:0009544);	1	6	c33005.graph_c0
Cellular Component: membrane (GO:0016020);	157	1023	c29511.graph_c1;c31631.graph_c0;c29511.graph_c0;c14012.graph_c0;c15953.graph_c0;c33858.graph_c0;c35649.graph_c0;c40160.graph_c0;c13029.graph_c0;c19445.graph_c0;c34175.graph_c0;c34627.graph_c0;c30776.graph_c0;c28037.graph_c0;c24688.graph_c0;c38332.graph_c0;c30146.graph_c0;c39377.graph_c0;c8575.graph_c0;c36901.graph_c0;c27299.graph_c0;c27075.graph_c0;c34325.graph_c0;c27876.graph_c0;c36504.graph_c1;…
Cellular Component: respiratory chain (GO:0070469);	5	35	c27070.graph_c0;c30495.graph_c0;c41937.graph_c0;c31284.graph_c0;c41783.graph_c0
Cellular Component: endoplasmic reticulum membrane (GO:0005789);	5	67	c30245.graph_c0;c36971.graph_c0;c8376.graph_c0;c19145.graph_c0;c30245.graph_c1
Cellular Component: chloroplast thylakoid (GO:0009534);	6	77	c34003.graph_c0;c20453.graph_c0;c31090.graph_c0;c20115.graph_c0;c9325.graph_c0;c18599.graph_c0
Cellular Component: amyloplast (GO:0009501);	1	11	c34381.graph_c0
Cellular Component: actin filament (GO:0005884);	1	8	c39464.graph_c0
Cellular Component: endomembrane system (GO:0012505);	8	24	c19618.graph_c0;c18578.graph_c1;c18905.graph_c0;c36906.graph_c1;c11120.graph_c0;c36906.graph_c0;c32464.graph_c0;c33264.graph_c0
Cellular Component: tubulin complex (GO:0045298);	1	6	c8360.graph_c0
Cellular Component: cytoplasmic part (GO:0044444);	9	97	c34319.graph_c0;c8467.graph_c0;c28934.graph_c0;c29865.graph_c0;c43959.graph_c0;c41095.graph_c0;c31129.graph_c0;c39477.graph_c0;c37253.graph_c0
Cellular Component: cohesin complex (GO:0008278);	1	3	c18078.graph_c0
Cellular Component: condensed chromosome (GO:0000793);	1	4	c29015.graph_c0
Cellular Component: late endosome (GO:0005770);	1	10	c25942.graph_c0
Cellular Component: phragmoplast (GO:0009524);	8	57	c30342.graph_c0;c11120.graph_c0;c37978.graph_c0;c26933.graph_c0;c36809.graph_c0;c27885.graph_c0;c36176.graph_c0;c17228.graph_c0
Cellular Component: nuclear lumen (GO:0031981);	1	6	c31121.graph_c0
Cellular Component: nitrite reductase complex [NAD(P)H] (GO:0009344);	1	2	c25482.graph_c0
Cellular Component: mismatch repair complex (GO:0032300);	1	4	c35096.graph_c0
Cellular Component: nucleosome (GO:0000786);	5	57	c32829.graph_c0;c24890.graph_c1;c40963.graph_c0;c19783.graph_c0;c19783.graph_c1
Cellular Component: intracellular membrane-bounded organelle (GO:0043231);	18	152	c6394.graph_c0;c31282.graph_c0;c14761.graph_c0;c30993.graph_c0;c21274.graph_c0;c43959.graph_c0;c31129.graph_c0;c26978.graph_c0;c8589.graph_c0;c34319.graph_c0;c23374.graph_c1;c8467.graph_c0;c36177.graph_c0;c29865.graph_c0;c37218.graph_c0;c41095.graph_c0;c39477.graph_c0;c37253.graph_c0
Cellular Component: minus-end kinesin complex (GO:0005872);	1	1	c36176.graph_c0
Cellular Component: chromatin silencing complex (GO:0005677);	1	5	c30108.graph_c0
Cellular Component: exocyst (GO:0000145);	1	17	c34768.graph_c0
Cellular Component: aleurone grain (GO:0033095);	1	5	c40351.graph_c0
Cellular Component: outer membrane-bounded periplasmic space (GO:0030288);	1	9	c38135.graph_c1
Cellular Component: kinesin complex (GO:0005871);	13	75	c28569.graph_c1;c24418.graph_c0;c27154.graph_c0;c34472.graph_c0;c37879.graph_c0;c31202.graph_c0;c18101.graph_c0;c18742.graph_c1;c17321.graph_c0;c35566.graph_c0;c36851.graph_c0;c31559.graph_c1;c35811.graph_c0
Cellular Component: integral component of membrane (GO:0016021);	219	1552	c32882.graph_c1;c34515.graph_c0;c33485.graph_c0;c29135.graph_c0;c38135.graph_c1;c35196.graph_c0;c21880.graph_c0;c31284.graph_c0;c38635.graph_c0;c35894.graph_c0;c29059.graph_c0;c33718.graph_c0;c9927.graph_c0;c26588.graph_c0;c31116.graph_c0;c35102.graph_c0;c34025.graph_c0;c16555.graph_c0;c39262.graph_c0;c30565.graph_c0;c37214.graph_c0;c35254.graph_c1;c30320.graph_c0;c38926.graph_c0;c30639.graph_c0;…
Cellular Component: microtubule cytoskeleton (GO:0015630);	3	16	c26978.graph_c0;c14381.graph_c0;c3673.graph_c0
Cellular Component: chromatin (GO:0000785);	2	15	c17981.graph_c0;c18078.graph_c0
Cellular Component: endoplasmic reticulum lumen (GO:0005788);	4	23	c41726.graph_c0;c40351.graph_c0;c18904.graph_c0;c36278.graph_c0
Cellular Component: mitochondrial outer membrane (GO:0005741);	1	14	c18445.graph_c0
Cellular Component: extracellular space (GO:0005615);	1	5	c25144.graph_c1
Cellular Component: cytoplasmic membrane-bounded vesicle (GO:0016023);	40	293	c5543.graph_c0;c15627.graph_c0;c19695.graph_c0;c42790.graph_c0;c32840.graph_c0;c33858.graph_c0;c6672.graph_c0;c32239.graph_c0;c32287.graph_c0;c33200.graph_c0;c14151.graph_c0;c35816.graph_c0;c27876.graph_c0;c20147.graph_c0;c32180.graph_c0;c30150.graph_c0;c31730.graph_c0;c23854.graph_c0;c30525.graph_c0;c38399.graph_c0;c19533.graph_c0;c34558.graph_c1;c32185.graph_c0;c36507.graph_c1;c27765.graph_c0;c…
Cellular Component: intrinsic component of endoplasmic reticulum membrane (GO:0031227);	1	13	c32287.graph_c0
Cellular Component: condensin complex (GO:0000796);	2	7	c12904.graph_c0;c2882.graph_c0
Cellular Component: plasma membrane (GO:0005886);	283	2427	c17212.graph_c0;c30923.graph_c0;c34515.graph_c0;c33485.graph_c0;c36906.graph_c0;c31284.graph_c0;c34516.graph_c1;c9927.graph_c0;c7679.graph_c0;c26588.graph_c0;c27418.graph_c0;c29605.graph_c0;c25626.graph_c0;c30003.graph_c0;c19741.graph_c1;c30639.graph_c0;c32106.graph_c0;c28538.graph_c0;c41549.graph_c0;c11427.graph_c0;c18374.graph_c0;c34558.graph_c1;c29853.graph_c0;c23985.graph_c0;c32006.graph_c0;c…
Cellular Component: voltage-gated potassium channel complex (GO:0008076);	1	4	c19154.graph_c0
Cellular Component: Arp2/3 protein complex (GO:0005885);	1	10	c32492.graph_c1
Cellular Component: chloroplast (GO:0009507);	160	1701	c32882.graph_c1;c19757.graph_c0;c36516.graph_c2;c37298.graph_c0;c25804.graph_c0;c24910.graph_c1;c24507.graph_c0;c31904.graph_c0;c34025.graph_c0;c39262.graph_c0;c35416.graph_c0;c25250.graph_c0;c30665.graph_c0;c19882.graph_c0;c31373.graph_c1;c36317.graph_c0;c18121.graph_c0;c33264.graph_c0;c33673.graph_c0;c34673.graph_c0;c35068.graph_c0;c35773.graph_c0;c41592.graph_c0;c36977.graph_c0;c38468.graph_c0…
Cellular Component: pollen tube (GO:0090406);	1	29	c28554.graph_c0
Cellular Component: photosystem II antenna complex (GO:0009783);	1	5	c38699.graph_c0
Cellular Component: MutLalpha complex (GO:0032389);	1	3	c40295.graph_c0
Cellular Component: thylakoid membrane (GO:0042651);	1	11	c27277.graph_c0
Cellular Component: plastid chromosome (GO:0009508);	3	17	c27583.graph_c0;c19882.graph_c0;c9563.graph_c0
Cellular Component: plastid membrane (GO:0042170);	2	5	c38758.graph_c0;c30245.graph_c0
Cellular Component: extrinsic component of mitochondrial inner membrane (GO:0031314);	2	4	c39542.graph_c0;c19939.graph_c0
Cellular Component: mitotic spindle (GO:0072686);	1	1	c36809.graph_c0
Cellular Component: Smc5-Smc6 complex (GO:0030915);	2	2	c33664.graph_c0;c32448.graph_c1
Cellular Component: thylakoid (GO:0009579);	6	74	c6416.graph_c0;c27358.graph_c0;c27088.graph_c0;c37293.graph_c0;c31038.graph_c0;c18387.graph_c0
Cellular Component: chloroplast thylakoid membrane (GO:0009535);	74	356	c27743.graph_c0;c39243.graph_c0;c32183.graph_c0;c33867.graph_c0;c18571.graph_c0;c23546.graph_c0;c31371.graph_c0;c39660.graph_c0;c37595.graph_c0;c5706.graph_c0;c31519.graph_c0;c25307.graph_c0;c39585.graph_c0;c9631.graph_c1;c14249.graph_c0;c13571.graph_c0;c38917.graph_c0;c24260.graph_c0;c14663.graph_c0;c14809.graph_c0;c38758.graph_c0;c24281.graph_c1;c27777.graph_c0;c12836.graph_c0;c24056.graph_c0;c…
Cellular Component: chromosome (GO:0005694);	2	29	c36082.graph_c0;c23469.graph_c0
Cellular Component: trans-Golgi network (GO:0005802);	13	197	c34746.graph_c0;c36424.graph_c0;c31191.graph_c0;c6795.graph_c0;c31714.graph_c0;c31649.graph_c1;c33333.graph_c0;c31714.graph_c1;c36637.graph_c0;c31964.graph_c0;c31653.graph_c0;c10971.graph_c0;c31649.graph_c0
Cellular Component: nuclear matrix (GO:0016363);	2	5	c24233.graph_c0;c18078.graph_c0
Cellular Component: DNA topoisomerase complex (ATP-hydrolyzing) (GO:0009330);	2	4	c23469.graph_c0;c35992.graph_c0
Cellular Component: mitochondrial proton-transporting ATP synthase, catalytic core (GO:0005754);	2	10	c11335.graph_c0;c27007.graph_c1
Cellular Component: nucleus (GO:0005634);	225	3022	c17212.graph_c0;c22999.graph_c0;c5911.graph_c0;c34712.graph_c0;c7678.graph_c0;c12345.graph_c0;c12823.graph_c0;c23814.graph_c0;c22000.graph_c1;c8431.graph_c0;c28037.graph_c0;c36851.graph_c0;c23889.graph_c0;c29697.graph_c0;c33782.graph_c0;c27418.graph_c0;c29605.graph_c0;c25626.graph_c0;c17973.graph_c0;c39746.graph_c0;c41549.graph_c0;c19882.graph_c0;c18317.graph_c0;c16007.graph_c0;c26924.graph_c1;c3…
Cellular Component: membrane part (GO:0044425);	7	24	c15278.graph_c0;c12817.graph_c0;c21274.graph_c0;c40026.graph_c0;c40759.graph_c0;c42918.graph_c0;c30975.graph_c0
Cellular Component: chloroplast envelope (GO:0009941);	74	544	c17212.graph_c0;c33274.graph_c0;c30377.graph_c0;c39247.graph_c0;c32183.graph_c0;c33867.graph_c0;c18571.graph_c0;c23546.graph_c0;c23814.graph_c0;c33005.graph_c0;c13029.graph_c0;c33718.graph_c0;c38917.graph_c0;c24260.graph_c0;c14809.graph_c0;c27299.graph_c0;c19557.graph_c0;c24056.graph_c0;c28240.graph_c0;c20055.graph_c2;c35254.graph_c1;c41549.graph_c0;c40109.graph_c0;c27566.graph_c0;c40087.graph_c0…
Cellular Component: thylakoid lumen (GO:0031977);	6	32	c27299.graph_c0;c39228.graph_c0;c249.graph_c0;c14663.graph_c0;c18685.graph_c0;c14809.graph_c0
Cellular Component: microtubule associated complex (GO:0005875);	2	20	c43610.graph_c0;c28714.graph_c0
Cellular Component: chloroplast stromal thylakoid (GO:0009533);	3	11	c38699.graph_c0;c28262.graph_c0;c28240.graph_c0
Cellular Component: mitochondrial respiratory chain complex IV (GO:0005751);	1	6	c39883.graph_c0
Cellular Component: monolayer-surrounded lipid storage body (GO:0012511);	1	10	c29584.graph_c0
Cellular Component: synaptonemal complex (GO:0000795);	2	6	c35096.graph_c0;c35992.graph_c0
Cellular Component: mitochondrial membrane (GO:0031966);	1	13	c30245.graph_c0
Cellular Component: intracellular organelle (GO:0043229);	3	38	c24201.graph_c0;c26202.graph_c0;c25450.graph_c0
Cellular Component: exon-exon junction complex (GO:0035145);	1	5	c17219.graph_c0
Cellular Component: nucleoid (GO:0009295);	2	14	c39585.graph_c0;c36361.graph_c1
Cellular Component: cell periphery (GO:0071944);	6	28	c36921.graph_c0;c38614.graph_c0;c37683.graph_c0;c37415.graph_c0;c34115.graph_c0;c34324.graph_c1
Cellular Component: peroxisome (GO:0005777);	18	169	c19939.graph_c0;c28063.graph_c0;c31331.graph_c0;c39542.graph_c0;c29728.graph_c0;c23905.graph_c0;c35419.graph_c0;c34516.graph_c1;c33699.graph_c0;c30245.graph_c1;c31771.graph_c0;c28560.graph_c1;c38582.graph_c0;c37680.graph_c0;c33644.graph_c0;c18649.graph_c0;c36358.graph_c0;c18762.graph_c0
Cellular Component: fatty acid elongase complex (GO:0009923);	1	2	c32095.graph_c1
Cellular Component: spindle (GO:0005819);	4	34	c18078.graph_c0;c2885.graph_c0;c26933.graph_c0;c17228.graph_c0
Cellular Component: cell wall (GO:0005618);	64	387	c28919.graph_c0;c5988.graph_c0;c24233.graph_c0;c18293.graph_c0;c18571.graph_c0;c40711.graph_c0;c24884.graph_c0;c8661.graph_c0;c9699.graph_c0;c28323.graph_c0;c23501.graph_c1;c37174.graph_c0;c39593.graph_c0;c6420.graph_c0;c34777.graph_c0;c25144.graph_c1;c33197.graph_c0;c39377.graph_c0;c31573.graph_c0;c33932.graph_c0;c8360.graph_c0;c29655.graph_c0;c7194.graph_c0;c38410.graph_c0;c19494.graph_c0;c5733…
Cellular Component: chloroplast photosystem II (GO:0030095);	4	13	c19820.graph_c0;c28262.graph_c0;c6797.graph_c0;c25482.graph_c0
Cellular Component: plant-type vacuole (GO:0000325);	1	24	c27877.graph_c0
Cellular Component: mitochondrial inner membrane (GO:0005743);	9	130	c32624.graph_c0;c35102.graph_c0;c34611.graph_c0;c21880.graph_c0;c41937.graph_c0;c31284.graph_c0;c27070.graph_c0;c41783.graph_c0;c35971.graph_c0
Cellular Component: nuclear body (GO:0016604);	1	12	c17219.graph_c0
Cellular Component: cell surface (GO:0009986);	3	27	c38890.graph_c0;c27058.graph_c0;c35894.graph_c0
Cellular Component: ER body (GO:0010168);	1	1	c30516.graph_c0
Cellular Component: 6-phosphofructokinase complex (GO:0005945);	3	15	c31190.graph_c2;c7183.graph_c0;c31190.graph_c0
Cellular Component: Cul4-RING ubiquitin ligase complex (GO:0080008);	5	75	c33375.graph_c0;c34688.graph_c0;c22991.graph_c0;c35972.graph_c0;c30801.graph_c0
Cellular Component: Golgi apparatus (GO:0005794);	60	670	c30483.graph_c0;c31714.graph_c0;c14012.graph_c0;c27128.graph_c1;c34984.graph_c1;c31649.graph_c1;c30380.graph_c0;c32263.graph_c0;c35894.graph_c0;c38332.graph_c0;c39377.graph_c0;c27418.graph_c0;c16555.graph_c0;c10971.graph_c0;c27128.graph_c0;c38890.graph_c0;c31232.graph_c0;c28538.graph_c0;c23836.graph_c0;c40109.graph_c0;c36574.graph_c0;c14732.graph_c0;c36424.graph_c0;c8759.graph_c0;c27983.graph_c0;…
Cellular Component: cytochrome b6f complex (GO:0009512);	4	4	c25494.graph_c0;c27743.graph_c0;c38917.graph_c0;c33366.graph_c0
Cellular Component: apoplast (GO:0048046);	83	386	c34491.graph_c0;c18293.graph_c0;c33867.graph_c0;c18571.graph_c0;c40711.graph_c0;c37595.graph_c0;c24884.graph_c0;c31429.graph_c1;c8661.graph_c0;c16143.graph_c0;c37863.graph_c1;c9699.graph_c0;c28323.graph_c0;c23501.graph_c1;c18977.graph_c0;c39585.graph_c0;c39464.graph_c0;c13571.graph_c0;c14663.graph_c0;c18685.graph_c0;c30177.graph_c0;c14809.graph_c0;c8575.graph_c0;c36901.graph_c0;c27299.graph_c0;c1…
Cellular Component: ribonucleoside-diphosphate reductase complex (GO:0005971);	2	4	c36331.graph_c0;c39773.graph_c0
Cellular Component: nuclear origin of replication recognition complex (GO:0005664);	1	2	c30719.graph_c0
Cellular Component: proton-transporting ATP synthase complex, coupling factor F(o) (GO:0045263);	1	9	c34611.graph_c0
Cellular Component: mitochondrion (GO:0005739);	151	1741	c17212.graph_c0;c30923.graph_c0;c33513.graph_c0;c27697.graph_c0;c26493.graph_c0;c40084.graph_c0;c31649.graph_c1;c32977.graph_c0;c25804.graph_c0;c34516.graph_c1;c34514.graph_c1;c28427.graph_c0;c9631.graph_c1;c33483.graph_c0;c24507.graph_c0;c14293.graph_c0;c18030.graph_c0;c8111.graph_c0;c19076.graph_c0;c35254.graph_c1;c34891.graph_c0;c41549.graph_c0;c24024.graph_c0;c33313.graph_c0;c29853.graph_c0;c…
Cellular Component: Cvt vesicle membrane (GO:0033110);	1	2	c27847.graph_c0
Cellular Component: preprophase band (GO:0009574);	3	15	c27885.graph_c0;c35566.graph_c0;c36809.graph_c0
Cellular Component: extrinsic component of membrane (GO:0019898);	7	36	c39228.graph_c0;c34444.graph_c1;c25482.graph_c0;c249.graph_c0;c24346.graph_c0;c21157.graph_c0;c23719.graph_c0
Cellular Component: integral component of plasma membrane (GO:0005887);	8	28	c16742.graph_c0;c35863.graph_c0;c19533.graph_c0;c35320.graph_c0;c19779.graph_c0;c28827.graph_c0;c29524.graph_c0;c24286.graph_c0
Cellular Component: Casparian strip (GO:0048226);	1	2	c30076.graph_c0
Cellular Component: intracellular part (GO:0044424);	11	85	c31804.graph_c0;c36890.graph_c0;c37611.graph_c0;c19731.graph_c0;c38288.graph_c0;c33196.graph_c0;c29754.graph_c0;c6980.graph_c1;c30802.graph_c0;c32828.graph_c1;c18204.graph_c0
Cellular Component: photosystem I (GO:0009522);	8	38	c39868.graph_c0;c13571.graph_c0;c27670.graph_c0;c11634.graph_c0;c38775.graph_c0;c37595.graph_c0;c27516.graph_c0;c19584.graph_c0
Cellular Component: vacuolar lumen (GO:0005775);	2	3	c27847.graph_c0;c34660.graph_c0
Cellular Component: mitochondrial respiratory chain complex I (GO:0005747);	2	46	c19075.graph_c0;c23784.graph_c0
Cellular Component: protein complex (GO:0043234);	6	32	c14381.graph_c0;c23752.graph_c0;c39381.graph_c0;c26978.graph_c0;c18352.graph_c0;c3673.graph_c0
Cellular Component: external side of plasma membrane (GO:0009897);	1	4	c36622.graph_c2
Cellular Component: vacuole (GO:0005773);	53	433	c17212.graph_c0;c33990.graph_c0;c34432.graph_c0;c34639.graph_c0;c19107.graph_c0;c30380.graph_c0;c36823.graph_c0;c35566.graph_c0;c30382.graph_c0;c28166.graph_c1;c34375.graph_c1;c29251.graph_c1;c34190.graph_c0;c34325.graph_c0;c14293.graph_c0;c35320.graph_c0;c34025.graph_c0;c16555.graph_c0;c27798.graph_c0;c39262.graph_c0;c35254.graph_c1;c19158.graph_c0;c33644.graph_c0;c40008.graph_c0;c37736.graph_c0…
Cellular Component: microtubule (GO:0005874);	22	137	c27154.graph_c0;c31202.graph_c0;c2885.graph_c0;c18742.graph_c1;c35566.graph_c0;c21951.graph_c0;c26933.graph_c0;c36851.graph_c0;c35333.graph_c0;c31559.graph_c1;c28569.graph_c1;c24418.graph_c0;c26703.graph_c1;c8360.graph_c0;c34472.graph_c0;c27847.graph_c0;c37879.graph_c0;c18101.graph_c0;c17321.graph_c0;c26306.graph_c0;c35811.graph_c0;c32097.graph_c1
Cellular Component: nuclear heterochromatin (GO:0005720);	1	3	c30203.graph_c0
Cellular Component: plant-type cell wall (GO:0009505);	53	210	c10308.graph_c0;c34491.graph_c0;c18784.graph_c0;c6991.graph_c0;c29337.graph_c0;c34035.graph_c0;c23939.graph_c0;c18992.graph_c0;c35068.graph_c0;c28085.graph_c0;c33362.graph_c1;c27877.graph_c0;c31429.graph_c1;c25603.graph_c0;c19838.graph_c0;c27983.graph_c0;c28307.graph_c0;c29710.graph_c0;c36637.graph_c0;c25086.graph_c0;c14959.graph_c0;c24187.graph_c0;c8575.graph_c0;c27075.graph_c0;c34325.graph_c0;c…
Cellular Component: eukaryotic translation elongation factor 1 complex (GO:0005853);	2	8	c41824.graph_c0;c41867.graph_c0
Cellular Component: protein body (GO:0042735);	1	1	c39635.graph_c0
Cellular Component: plastid (GO:0009536);	38	397	c36491.graph_c0;c36404.graph_c0;c19783.graph_c0;c6672.graph_c0;c29000.graph_c0;c34650.graph_c0;c30245.graph_c1;c24688.graph_c0;c17464.graph_c0;c31971.graph_c0;c19783.graph_c1;c26378.graph_c0;c36971.graph_c0;c34751.graph_c0;c17347.graph_c0;c39623.graph_c0;c8214.graph_c0;c23854.graph_c0;c14053.graph_c0;c18974.graph_c0;c25894.graph_c0;c34678.graph_c0;c37921.graph_c0;c38445.graph_c0;c32973.graph_c0;c…
Cellular Component: nuclear replisome (GO:0043601);	1	1	c33274.graph_c0
Cellular Component: chloroplast stroma (GO:0009570);	72	565	c33485.graph_c0;c33552.graph_c3;c32183.graph_c0;c16695.graph_c0;c33867.graph_c0;c34516.graph_c1;c33552.graph_c0;c38616.graph_c0;c19076.graph_c0;c29161.graph_c0;c27566.graph_c0;c30384.graph_c0;c28060.graph_c0;c28105.graph_c0;c34381.graph_c0;c249.graph_c0;c6416.graph_c0;c27516.graph_c0;c29883.graph_c0;c34254.graph_c1;c24034.graph_c0;c16774.graph_c0;c33552.graph_c1;c24225.graph_c0;c18520.graph_c0;c3…
Cellular Component: mitochondrial intermembrane space (GO:0005758);	3	15	c39542.graph_c0;c19939.graph_c0;c30261.graph_c0
Cellular Component: photosystem II (GO:0009523);	9	38	c21271.graph_c0;c39243.graph_c0;c39099.graph_c0;c29059.graph_c0;c27670.graph_c0;c33366.graph_c0;c38775.graph_c0;c37595.graph_c0;c19584.graph_c0
Cellular Component: glycerol-3-phosphate dehydrogenase complex (GO:0009331);	1	5	c36563.graph_c0
Cellular Component: mitochondrial envelope (GO:0005740);	2	15	c8416.graph_c0;c23361.graph_c0
Cellular Component: nuclear chromosome (GO:0000228);	3	6	c32249.graph_c0;c34637.graph_c0;c26667.graph_c0
Cellular Component: Ku70:Ku80 complex (GO:0043564);	1	2	c37540.graph_c2
Cellular Component: integral component of mitochondrial inner membrane (GO:0031305);	1	3	c7453.graph_c0
Cellular Component: extracellular region (GO:0005576);	127	576	c28146.graph_c0;c39390.graph_c0;c25899.graph_c0;c31149.graph_c0;c32287.graph_c0;c15986.graph_c0;c24578.graph_c0;c35479.graph_c0;c40529.graph_c0;c38614.graph_c0;c33197.graph_c0;c30146.graph_c0;c28166.graph_c1;c23920.graph_c0;c24448.graph_c0;c27075.graph_c0;c32279.graph_c0;c30565.graph_c0;c28737.graph_c0;c19697.graph_c0;c10971.graph_c0;c32253.graph_c0;c24045.graph_c0;c31232.graph_c0;c997.graph_c0;c…
Cellular Component: peroxisomal membrane (GO:0005778);	1	15	c18554.graph_c0
Cellular Component: cortical microtubule, transverse to long axis (GO:0010005);	1	8	c36809.graph_c0
Cellular Component: macromolecular complex (GO:0032991);	1	2	c25450.graph_c0
Cellular Component: MutSalpha complex (GO:0032301);	3	4	c32249.graph_c0;c34637.graph_c0;c26667.graph_c0
Cellular Component: clathrin-coated vesicle (GO:0030136);	3	5	c17212.graph_c0;c857.graph_c0;c41549.graph_c0
Cellular Component: protein serine/threonine phosphatase complex (GO:0008287);	4	21	c30345.graph_c2;c37397.graph_c1;c19218.graph_c0;c30345.graph_c3
Cellular Component: chloroplast thylakoid lumen (GO:0009543);	10	63	c10489.graph_c0;c25482.graph_c0;c30787.graph_c0;c24346.graph_c0;c31371.graph_c0;c21157.graph_c0;c6797.graph_c0;c32708.graph_c0;c19820.graph_c0;c23719.graph_c0
Cellular Component: photosystem II oxygen evolving complex (GO:0009654);	8	28	c39228.graph_c0;c24346.graph_c0;c21157.graph_c0;c40534.graph_c0;c25482.graph_c0;c249.graph_c0;c40949.graph_c0;c23719.graph_c0
Molecular Function: 2-acylglycerol O-acyltransferase activity (GO:0003846);	1	1	c39553.graph_c0
Molecular Function: maltose alpha-glucosidase activity (GO:0032450);	2	5	c35804.graph_c0;c35068.graph_c0
Molecular Function: L-galactose dehydrogenase activity (GO:0010349);	1	2	c10973.graph_c0
Molecular Function: (+)-abscisic acid 8'-hydroxylase activity (GO:0010295);	4	4	c34346.graph_c0;c24370.graph_c0;c33760.graph_c0;c31008.graph_c0
Molecular Function: delta4-3-oxosteroid 5beta-reductase activity (GO:0047787);	3	7	c18620.graph_c0;c18296.graph_c0;c39654.graph_c0
Molecular Function: geranyltranstransferase activity (GO:0004337);	1	4	c39069.graph_c0
Molecular Function: squalene synthase activity (GO:0051996);	1	1	c33708.graph_c0
Molecular Function: 1-aminocyclopropane-1-carboxylate deaminase activity (GO:0008660);	1	2	c9325.graph_c0
Molecular Function: aromatic-amino-acid:2-oxoglutarate aminotransferase activity (GO:0008793);	1	2	c35092.graph_c0
Molecular Function: annealing helicase activity (GO:0036310);	1	1	c36457.graph_c0
Molecular Function: gibberellin 3-beta-dioxygenase activity (GO:0016707);	2	7	c28786.graph_c0;c38268.graph_c0
Molecular Function: isoflavone 2'-hydroxylase activity (GO:0033773);	2	5	c40095.graph_c0;c19267.graph_c0
Molecular Function: endoribonuclease activity, producing 5'-phosphomonoesters (GO:0016891);	1	3	c37490.graph_c0
Molecular Function: very long-chain fatty acid-CoA ligase activity (GO:0031957);	1	3	c28378.graph_c1
Molecular Function: 3-hydroxyisobutyrate dehydrogenase activity (GO:0008442);	2	7	c42790.graph_c0;c33829.graph_c0
Molecular Function: microtubule-severing ATPase activity (GO:0008568);	3	39	c27766.graph_c0;c17291.graph_c0;c25851.graph_c0
Molecular Function: magnesium ion transmembrane transporter activity (GO:0015095);	1	18	c33223.graph_c0
Molecular Function: protein histidine kinase binding (GO:0043424);	2	18	c24529.graph_c0;c16425.graph_c0
Molecular Function: NAD+ diphosphatase activity (GO:0000210);	1	5	c36404.graph_c0
Molecular Function: unfolded protein binding (GO:0051082);	7	127	c39780.graph_c0;c7944.graph_c0;c38946.graph_c0;c28737.graph_c0;c20031.graph_c0;c39164.graph_c0;c17177.graph_c0
Molecular Function: electron transporter, transferring electrons within cytochrome b6/f complex of photosystem II activity (GO:0045158);	3	5	c25494.graph_c0;c38917.graph_c0;c33366.graph_c0
Molecular Function: protein dimerization activity (GO:0046983);	33	166	c14158.graph_c0;c38194.graph_c0;c19862.graph_c0;c34213.graph_c5;c30377.graph_c0;c34213.graph_c7;c34712.graph_c0;c8403.graph_c0;c20036.graph_c0;c19337.graph_c0;c38029.graph_c0;c14244.graph_c0;c14559.graph_c0;c38234.graph_c0;c45955.graph_c0;c19986.graph_c1;c36809.graph_c0;c26607.graph_c0;c30523.graph_c0;c29054.graph_c1;c25605.graph_c0;c19855.graph_c0;c19337.graph_c1;c18575.graph_c1;c34751.graph_c0;…
Molecular Function: G-protein coupled GABA receptor activity (GO:0004965);	1	9	c38135.graph_c1
Molecular Function: metallochaperone activity (GO:0016530);	1	4	c33033.graph_c0
Molecular Function: ent-kaur-16-en-19-ol oxidase activity (GO:0052616);	1	1	c39440.graph_c0
Molecular Function: anthocyanidin 3-O-glucosyltransferase activity (GO:0047213);	6	30	c33740.graph_c0;c32328.graph_c0;c34695.graph_c0;c19095.graph_c0;c34994.graph_c0;c35993.graph_c0
Molecular Function: cysteine desulfurase activity (GO:0031071);	1	5	c33218.graph_c0
Molecular Function: tryptophan synthase activity (GO:0004834);	1	7	c37750.graph_c0
Molecular Function: metalloendopeptidase activity (GO:0004222);	2	53	c27766.graph_c0;c36830.graph_c0
Molecular Function: thioglucosidase activity (GO:0019137);	1	2	c18649.graph_c0
Molecular Function: anion binding (GO:0043168);	1	30	c36969.graph_c0
Molecular Function: cellulase activity (GO:0008810);	5	16	c23864.graph_c0;c34035.graph_c0;c33802.graph_c0;c32442.graph_c0;c27091.graph_c0
Molecular Function: geranylgeranyl-diphosphate geranylgeranyltransferase activity (GO:0016767);	1	2	c34031.graph_c1
Molecular Function: oxidoreductase activity, acting on paired donors, with incorporation or reduction of molecular oxygen (GO:0016705);	18	97	c31392.graph_c0;c36480.graph_c0;c37454.graph_c1;c23598.graph_c0;c6394.graph_c0;c34199.graph_c0;c21707.graph_c0;c37083.graph_c0;c36956.graph_c2;c41486.graph_c0;c19194.graph_c0;c17453.graph_c0;c37538.graph_c0;c27407.graph_c0;c35501.graph_c0;c27625.graph_c0;c28742.graph_c0;c24922.graph_c0
Molecular Function: phosphatidylinositol-4,5-bisphosphate binding (GO:0005546);	3	7	c17212.graph_c0;c857.graph_c0;c41549.graph_c0
Molecular Function: 1,3-beta-D-glucan synthase activity (GO:0003843);	5	21	c27817.graph_c0;c33457.graph_c3;c33457.graph_c0;c18735.graph_c0;c33457.graph_c1
Molecular Function: signal transducer activity (GO:0004871);	8	68	c38856.graph_c0;c26813.graph_c0;c11299.graph_c0;c17278.graph_c0;c26217.graph_c1;c26217.graph_c0;c12443.graph_c0;c34198.graph_c0
Molecular Function: alcohol dehydrogenase (NAD) activity (GO:0004022);	3	7	c34067.graph_c0;c34067.graph_c1;c36516.graph_c3
Molecular Function: baruol synthase activity (GO:0080011);	2	5	c18551.graph_c1;c18649.graph_c0
Molecular Function: asparagine synthase (glutamine-hydrolyzing) activity (GO:0004066);	1	5	c23642.graph_c0
Molecular Function: mannitol dehydrogenase activity (GO:0046029);	1	10	c18766.graph_c1
Molecular Function: phosphate ion transmembrane transporter activity (GO:0015114);	2	12	c40008.graph_c0;c16555.graph_c0
Molecular Function: hydrolase activity, acting on glycosyl bonds (GO:0016798);	3	25	c30150.graph_c0;c35406.graph_c0;c15755.graph_c0
Molecular Function: peroxiredoxin activity (GO:0051920);	1	9	c28240.graph_c0
Molecular Function: catechol O-methyltransferase activity (GO:0016206);	1	1	c38029.graph_c0
Molecular Function: beta-amyrin synthase activity (GO:0042300);	1	3	c18551.graph_c1
Molecular Function: mRNA 5'-UTR binding (GO:0048027);	1	3	c29853.graph_c0
Molecular Function: galactolipase activity (GO:0047714);	3	9	c25364.graph_c1;c18520.graph_c0;c23753.graph_c0
Molecular Function: 4-methylthiopropyl glucosinolate S-oxygenase activity (GO:0080103);	1	2	c37736.graph_c0
Molecular Function: symporter activity (GO:0015293);	4	6	c32006.graph_c1;c35894.graph_c0;c32006.graph_c0;c38890.graph_c0
Molecular Function: D-aminoacyl-tRNA deacylase activity (GO:0051499);	1	1	c31635.graph_c0
Molecular Function: FMN reductase activity (GO:0008752);	1	3	c34516.graph_c1
Molecular Function: ribonuclease T2 activity (GO:0033897);	2	5	c30516.graph_c0;c25144.graph_c1
Molecular Function: glucuronate-1-phosphate uridylyltransferase activity (GO:0047350);	1	1	c28554.graph_c0
Molecular Function: phosphopyruvate hydratase activity (GO:0004634);	2	15	c8416.graph_c0;c38622.graph_c0
Molecular Function: phosphate ion transmembrane-transporting ATPase activity (GO:0015415);	2	11	c38062.graph_c0;c19532.graph_c0
Molecular Function: triose-phosphate transmembrane transporter activity (GO:0071917);	1	7	c34003.graph_c0
Molecular Function: gamma-aminobutyric acid transmembrane transporter activity (GO:0015185);	1	3	c35738.graph_c0
Molecular Function: G-protein coupled photoreceptor activity (GO:0008020);	1	3	c34770.graph_c0
Molecular Function: indole-3-acetaldehyde oxidase activity (GO:0050302);	1	3	c28983.graph_c0
Molecular Function: structural molecule activity (GO:0005198);	1	51	c17163.graph_c0
Molecular Function: terpene synthase activity (GO:0010333);	1	8	c23966.graph_c0
Molecular Function: nucleoside-triphosphatase activity (GO:0017111);	5	75	c20147.graph_c0;c23815.graph_c0;c40231.graph_c0;c35966.graph_c1;c17464.graph_c0
Molecular Function: jasmonoyl-isoleucine-12-hydroxylase activity (GO:0052694);	1	2	c36410.graph_c0
Molecular Function: phosphoethanolamine N-methyltransferase activity (GO:0000234);	1	6	c31589.graph_c0
Molecular Function: 2'-hydroxyisoflavone reductase activity (GO:0047526);	1	2	c30599.graph_c0
Molecular Function: gamma-glutamyltransferase activity (GO:0003840);	1	3	c36358.graph_c0
Molecular Function: histone acetyltransferase activity (GO:0004402);	3	29	c39184.graph_c0;c38840.graph_c0;c36991.graph_c0
Molecular Function: electron transporter, transferring electrons from cytochrome b6/f complex of photosystem II activity (GO:0046028);	2	2	c25494.graph_c0;c38917.graph_c0
Molecular Function: glucan 1,4-alpha-maltotetraohydrolase activity (GO:0033910);	1	5	c19115.graph_c0
Molecular Function: O-methyltransferase activity (GO:0008171);	3	11	c28254.graph_c0;c31264.graph_c0;c35384.graph_c0
Molecular Function: galacturonate binding (GO:0048032);	1	2	c18364.graph_c1
Molecular Function: poly(U) RNA binding (GO:0008266);	5	25	c39228.graph_c0;c24346.graph_c0;c14663.graph_c0;c21157.graph_c0;c249.graph_c0
Molecular Function: 12-oxophytodienoate reductase activity (GO:0016629);	1	4	c28560.graph_c1
Molecular Function: oxidoreductase activity, acting on the CH-OH group of donors, NAD or NADP as acceptor (GO:0016616);	1	18	c33099.graph_c0
Molecular Function: L-valine transaminase activity (GO:0052655);	2	3	c38468.graph_c0;c29208.graph_c0
Molecular Function: flavonol synthase activity (GO:0045431);	2	14	c30059.graph_c0;c38676.graph_c0
Molecular Function: malate dehydrogenase (decarboxylating) (NAD+) activity (GO:0016619);	2	10	c36711.graph_c2;c36711.graph_c0
Molecular Function: zeaxanthin epoxidase activity (GO:0052662);	1	5	c19297.graph_c0
Molecular Function: 5'-3' exoribonuclease activity (GO:0004534);	1	3	c37851.graph_c0
Molecular Function: isomerase activity (GO:0016853);	3	41	c18671.graph_c0;c18387.graph_c0;c29326.graph_c0
Molecular Function: calcium:sodium antiporter activity (GO:0005432);	1	4	c39306.graph_c0
Molecular Function: aldo-keto reductase (NADP) activity (GO:0004033);	1	4	c10973.graph_c0
Molecular Function: ADP binding (GO:0043531);	7	105	c37560.graph_c2;c26209.graph_c0;c18571.graph_c0;c21601.graph_c0;c11142.graph_c0;c32078.graph_c0;c38127.graph_c3
Molecular Function: oligosaccharide transmembrane transporter activity (GO:0015157);	1	1	c39549.graph_c0
Molecular Function: trans-zeatin O-beta-D-glucosyltransferase activity (GO:0050403);	3	14	c32328.graph_c2;c19749.graph_c1;c34695.graph_c0
Molecular Function: voltage-gated potassium channel activity (GO:0005249);	3	19	c37214.graph_c0;c19154.graph_c0;c36039.graph_c0
Molecular Function: delta24-sterol reductase activity (GO:0050614);	1	1	c12266.graph_c0
Molecular Function: pyruvate kinase activity (GO:0004743);	2	16	c36491.graph_c0;c19045.graph_c0
Molecular Function: transmembrane histidine kinase cytokinin receptor activity (GO:0009885);	1	1	c24529.graph_c0
Molecular Function: actin filament binding (GO:0051015);	2	19	c36812.graph_c0;c11829.graph_c0
Molecular Function: DNA helicase activity (GO:0003678);	11	17	c7125.graph_c1;c31954.graph_c0;c35116.graph_c1;c36361.graph_c1;c36512.graph_c1;c39746.graph_c0;c33741.graph_c0;c17347.graph_c0;c35116.graph_c0;c31656.graph_c0;c36512.graph_c0
Molecular Function: 5S rRNA binding (GO:0008097);	1	10	c17048.graph_c0
Molecular Function: cycloartenol synthase activity (GO:0016871);	1	3	c18551.graph_c1
Molecular Function: enzyme activator activity (GO:0008047);	1	9	c29427.graph_c0
Molecular Function: hydroxycinnamoyltransferase activity (GO:0050734);	1	1	c8048.graph_c0
Molecular Function: 6-phosphofructokinase activity (GO:0003872);	3	15	c31190.graph_c2;c7183.graph_c0;c31190.graph_c0
Molecular Function: thiamine pyrophosphate binding (GO:0030976);	3	9	c34810.graph_c0;c33625.graph_c0;c33625.graph_c1
Molecular Function: voltage-gated chloride channel activity (GO:0005247);	1	11	c11083.graph_c0
Molecular Function: steroid 22-alpha hydroxylase activity (GO:0010012);	2	2	c27876.graph_c0;c28101.graph_c0
Molecular Function: lysophospholipase activity (GO:0004622);	2	3	c39553.graph_c0;c37214.graph_c0
Molecular Function: phosphatase activity (GO:0016791);	2	13	c34030.graph_c1;c35761.graph_c0
Molecular Function: xenobiotic-transporting ATPase activity (GO:0008559);	2	37	c38062.graph_c0;c34602.graph_c0
Molecular Function: ethylene binding (GO:0051740);	1	3	c8376.graph_c0
Molecular Function: sphingomyelin phosphodiesterase activity (GO:0004767);	1	9	c19741.graph_c1
Molecular Function: manganese ion binding (GO:0030145);	4	23	c28262.graph_c0;c36468.graph_c0;c40711.graph_c0;c32704.graph_c0
Molecular Function: methyltransferase activity (GO:0008168);	12	142	c34073.graph_c0;c26447.graph_c0;c36637.graph_c0;c27418.graph_c0;c27648.graph_c0;c31964.graph_c0;c36859.graph_c0;c19127.graph_c0;c31653.graph_c0;c35730.graph_c1;c17342.graph_c0;c6269.graph_c0
Molecular Function: cation-transporting ATPase activity (GO:0019829);	1	24	c36834.graph_c0
Molecular Function: squalene monooxygenase activity (GO:0004506);	2	7	c33878.graph_c1;c10310.graph_c1
Molecular Function: sesquiterpene synthase activity (GO:0010334);	1	1	c35503.graph_c0
Molecular Function: metal ion transmembrane transporter activity (GO:0046873);	1	8	c39584.graph_c0
Molecular Function: quinone binding (GO:0048038);	3	19	c34735.graph_c0;c30507.graph_c0;c18762.graph_c0
Molecular Function: serine-type peptidase activity (GO:0008236);	6	31	c17785.graph_c0;c5518.graph_c0;c37556.graph_c0;c34248.graph_c0;c32708.graph_c0;c32828.graph_c1
Molecular Function: glycerol-3-phosphate 2-O-acyltransferase activity (GO:0090447);	2	6	c34030.graph_c1;c35761.graph_c0
Molecular Function: oxalate oxidase activity (GO:0050162);	1	2	c32704.graph_c0
Molecular Function: hydrolase activity (GO:0016787);	43	291	c8951.graph_c0;c18413.graph_c0;c24204.graph_c0;c30380.graph_c0;c38622.graph_c0;c38580.graph_c0;c40529.graph_c0;c31533.graph_c0;c30837.graph_c2;c39490.graph_c0;c35411.graph_c0;c36542.graph_c0;c18643.graph_c1;c37176.graph_c0;c10514.graph_c0;c24204.graph_c1;c40599.graph_c0;c29302.graph_c0;c4099.graph_c1;c23910.graph_c0;c29568.graph_c0;c31090.graph_c0;c35047.graph_c0;c33249.graph_c0;c33556.graph_c0;c…
Molecular Function: fucosyltransferase activity (GO:0008417);	1	1	c14012.graph_c0
Molecular Function: alditol:NADP+ 1-oxidoreductase activity (GO:0004032);	2	7	c35416.graph_c0;c35416.graph_c1
Molecular Function: 4,8,12-trimethyltrideca-1,3,7,11-tetraene synthase activity (GO:0097007);	1	1	c36977.graph_c0
Molecular Function: thiosulfate sulfurtransferase activity (GO:0004792);	1	2	c18776.graph_c0
Molecular Function: tyrosine N-monooxygenase activity (GO:0050370);	1	1	c35979.graph_c0
Molecular Function: glycopeptide alpha-N-acetylgalactosaminidase activity (GO:0033926);	2	10	c29605.graph_c0;c35130.graph_c0
Molecular Function: pullulanase activity (GO:0051060);	1	1	c34254.graph_c1
Molecular Function: zeaxanthin epoxidase [overall] activity (GO:0009540);	1	5	c19297.graph_c0
Molecular Function: glycogenin glucosyltransferase activity (GO:0008466);	2	14	c39261.graph_c0;c39377.graph_c0
Molecular Function: inorganic anion exchanger activity (GO:0005452);	1	9	c17896.graph_c0
Molecular Function: hydroxymethylglutaryl-CoA reductase (NADPH) activity (GO:0004420);	4	7	c19590.graph_c0;c30245.graph_c1;c30245.graph_c0;c26162.graph_c0
Molecular Function: 4-hydroxy-3-methylbut-2-en-1-yl diphosphate synthase activity (GO:0046429);	1	2	c37424.graph_c0
Molecular Function: very-long-chain-(S)-2-hydroxy-acid oxidase activity (GO:0052852);	1	5	c31331.graph_c0
Molecular Function: polysaccharide binding (GO:0030247);	7	28	c39256.graph_c0;c37415.graph_c0;c13274.graph_c0;c19697.graph_c0;c35349.graph_c0;c12545.graph_c0;c35071.graph_c0
Molecular Function: water channel activity (GO:0015250);	3	19	c29328.graph_c1;c35254.graph_c1;c38181.graph_c0
Molecular Function: desacetoxyvindoline 4-hydroxylase activity (GO:0050590);	4	7	c36374.graph_c0;c23545.graph_c0;c19221.graph_c0;c19217.graph_c0
Molecular Function: linoleate 13S-lipoxygenase activity (GO:0016165);	6	19	c35610.graph_c0;c37293.graph_c0;c32767.graph_c0;c36441.graph_c0;c32183.graph_c0;c21608.graph_c0
Molecular Function: nutrient reservoir activity (GO:0045735);	8	32	c27513.graph_c0;c28324.graph_c0;c24932.graph_c1;c40529.graph_c0;c39635.graph_c0;c36468.graph_c0;c40711.graph_c0;c32704.graph_c0
Molecular Function: mannan endo-1,4-beta-mannosidase activity (GO:0016985);	1	1	c38614.graph_c0
Molecular Function: undecaprenyldiphospho-muramoylpentapeptide beta-N-acetylglucosaminyltransferase activity (GO:0050511);	1	1	c30805.graph_c0
Molecular Function: adenosine deaminase activity (GO:0004000);	1	2	c39799.graph_c0
Molecular Function: siRNA binding (GO:0035197);	1	8	c36520.graph_c0
Molecular Function: arabidiol synthase activity (GO:0034075);	1	3	c18551.graph_c1
Molecular Function: pectinesterase inhibitor activity (GO:0046910);	1	6	c43572.graph_c0
Molecular Function: cyclin-dependent protein serine/threonine kinase regulator activity (GO:0016538);	2	10	c23889.graph_c0;c28386.graph_c0
Molecular Function: xylan 1,4-beta-xylosidase activity (GO:0009044);	2	5	c19158.graph_c0;c35068.graph_c0
Molecular Function: DNA primase activity (GO:0003896);	3	7	c36569.graph_c0;c6648.graph_c0;c32952.graph_c0
Molecular Function: beta-glucuronidase activity (GO:0004566);	1	2	c37959.graph_c0
Molecular Function: protein tag (GO:0031386);	1	8	c23280.graph_c0
Molecular Function: ubiquinol-cytochrome-c reductase activity (GO:0008121);	2	15	c38917.graph_c0;c25494.graph_c0
Molecular Function: small protein activating enzyme activity (GO:0008641);	2	5	c31829.graph_c0;c31829.graph_c1
Molecular Function: phosphatidylethanolamine binding (GO:0008429);	1	2	c25308.graph_c0
Molecular Function: phytoene synthase activity (GO:0046905);	1	1	c34031.graph_c1
Molecular Function: protein self-association (GO:0043621);	1	20	c39778.graph_c0
Molecular Function: leucocyanidin oxygenase activity (GO:0050589);	2	4	c29476.graph_c0;c29583.graph_c0
Molecular Function: beta-galactosidase activity (GO:0004565);	7	31	c35689.graph_c0;c35073.graph_c0;c30421.graph_c1;c10244.graph_c0;c30421.graph_c0;c39593.graph_c0;c30421.graph_c2
Molecular Function: protein homodimerization activity (GO:0042803);	12	85	c30164.graph_c0;c28676.graph_c0;c34770.graph_c0;c39641.graph_c0;c33033.graph_c0;c33264.graph_c0;c18578.graph_c1;c32464.graph_c0;c30076.graph_c0;c16209.graph_c0;c27566.graph_c0;c31456.graph_c1
Molecular Function: glycine hydroxymethyltransferase activity (GO:0004372);	1	9	c36859.graph_c0
Molecular Function: lipase activity (GO:0016298);	5	21	c35312.graph_c0;c28324.graph_c0;c23646.graph_c0;c34847.graph_c0;c34296.graph_c0
Molecular Function: extracellular-glutamate-gated ion channel activity (GO:0005234);	1	27	c38135.graph_c1
Molecular Function: IgE binding (GO:0019863);	1	2	c35645.graph_c0
Molecular Function: 3-oxoacyl-[acyl-carrier-protein] reductase (NADPH) activity (GO:0004316);	3	12	c31470.graph_c0;c18673.graph_c0;c31771.graph_c0
Molecular Function: sucrose 1F-fructosyltransferase activity (GO:0050306);	1	1	c27877.graph_c0
Molecular Function: 6-methylthiopropyl glucosinolate S-oxygenase activity (GO:0080105);	1	2	c37736.graph_c0
Molecular Function: transcription regulatory region sequence-specific DNA binding (GO:0000976);	7	10	c31456.graph_c1;c31456.graph_c0;c34316.graph_c0;c31751.graph_c0;c19054.graph_c0;c16007.graph_c0;c39641.graph_c0
Molecular Function: nucleic acid binding (GO:0003676);	33	574	c42102.graph_c0;c18844.graph_c0;c39464.graph_c0;c31971.graph_c0;c33295.graph_c0;c33375.graph_c0;c41094.graph_c0;c34036.graph_c0;c31340.graph_c0;c8723.graph_c0;c28355.graph_c0;c39786.graph_c0;c27433.graph_c0;c17219.graph_c0;c33998.graph_c0;c28965.graph_c0;c36253.graph_c0;c35160.graph_c0;c18059.graph_c0;c36823.graph_c0;c37490.graph_c0;c23850.graph_c0;c28983.graph_c0;c34354.graph_c0;c28241.graph_c2;…
Molecular Function: acetyl-CoA C-acyltransferase activity (GO:0003988);	1	4	c23905.graph_c0
Molecular Function: borate efflux transmembrane transporter activity (GO:0080139);	1	5	c17896.graph_c0
Molecular Function: long-chain-(S)-2-hydroxy-long-chain-acid oxidase activity (GO:0052853);	1	5	c31331.graph_c0
Molecular Function: acetyl CoA:(Z)-3-hexen-1-ol acetyltransferase activity (GO:0010327);	1	1	c37694.graph_c2
Molecular Function: fructokinase activity (GO:0008865);	2	4	c30384.graph_c0;c32891.graph_c0
Molecular Function: DNA-directed DNA polymerase activity (GO:0003887);	5	21	c32952.graph_c0;c32419.graph_c0;c34484.graph_c0;c8447.graph_c0;c34396.graph_c0
Molecular Function: protein serine/threonine phosphatase activity (GO:0004722);	13	107	c28146.graph_c1;c28146.graph_c0;c27058.graph_c0;c38288.graph_c0;c33196.graph_c0;c19107.graph_c0;c30345.graph_c3;c32822.graph_c0;c35602.graph_c0;c30345.graph_c2;c34555.graph_c0;c37397.graph_c1;c19218.graph_c0
Molecular Function: histidine phosphotransfer kinase activity (GO:0009927);	2	6	c30164.graph_c0;c16425.graph_c0
Molecular Function: organic cyclic compound binding (GO:0097159);	11	114	c37468.graph_c0;c37248.graph_c0;c37717.graph_c0;c30951.graph_c0;c25450.graph_c0;c31519.graph_c0;c36473.graph_c0;c14381.graph_c0;c37538.graph_c0;c17098.graph_c0;c36837.graph_c2
Molecular Function: glutamate-ammonia ligase activity (GO:0004356);	1	6	c38515.graph_c0
Molecular Function: sucrose alpha-glucosidase activity (GO:0004575);	4	13	c29605.graph_c0;c27877.graph_c0;c35130.graph_c0;c24499.graph_c0
Molecular Function: L-alanine:2-oxoglutarate aminotransferase activity (GO:0004021);	1	7	c36358.graph_c0
Molecular Function: galactosylgalactosylxylosylprotein 3-beta-glucuronosyltransferase activity (GO:0015018);	1	4	c32135.graph_c0
Molecular Function: alpha,alpha-trehalose-phosphate synthase (UDP-forming) activity (GO:0003825);	2	14	c33413.graph_c1;c29021.graph_c0
Molecular Function: sugar transmembrane transporter activity (GO:0051119);	1	3	c29524.graph_c0
Molecular Function: antheraxanthin epoxidase activity (GO:0052663);	1	5	c19297.graph_c0
Molecular Function: pyrophosphatase activity (GO:0016462);	1	5	c23642.graph_c0
Molecular Function: glucuronyl-galactosyl-proteoglycan 4-alpha-N-acetylglucosaminyltransferase activity (GO:0001888);	1	3	c32287.graph_c0
Molecular Function: protein disulfide isomerase activity (GO:0003756);	3	12	c36971.graph_c0;c23974.graph_c0;c19145.graph_c0
Molecular Function: beta-amylase activity (GO:0016161);	5	10	c24225.graph_c0;c39778.graph_c0;c34752.graph_c0;c33485.graph_c0;c33102.graph_c1
Molecular Function: extracellular ligand-gated ion channel activity (GO:0005230);	3	18	c37259.graph_c0;c30776.graph_c0;c35649.graph_c0
Molecular Function: receptor activity (GO:0004872);	2	12	c16209.graph_c0;c40271.graph_c0
Molecular Function: sedoheptulose-bisphosphatase activity (GO:0050278);	1	5	c27088.graph_c0
Molecular Function: ion transmembrane transporter activity (GO:0015075);	1	1	c35753.graph_c0
Molecular Function: electron carrier activity (GO:0009055);	66	329	c37977.graph_c0;c36659.graph_c0;c39780.graph_c0;c35028.graph_c0;c31284.graph_c0;c40587.graph_c0;c41486.graph_c0;c39637.graph_c0;c17453.graph_c0;c14561.graph_c0;c23974.graph_c0;c35430.graph_c0;c38186.graph_c0;c37454.graph_c1;c19930.graph_c0;c27876.graph_c0;c28983.graph_c0;c19267.graph_c0;c39883.graph_c0;c16494.graph_c0;c28742.graph_c0;c31392.graph_c0;c23956.graph_c0;c34346.graph_c0;c25083.graph_c0…
Molecular Function: 1,4-alpha-glucan branching enzyme activity (GO:0003844);	1	3	c10637.graph_c0
Molecular Function: magnesium protoporphyrin IX methyltransferase activity (GO:0046406);	1	1	c40087.graph_c0
Molecular Function: ADP-ribose pyrophosphohydrolase activity (GO:0080041);	1	2	c33646.graph_c0
Molecular Function: jasmonate O-methyltransferase activity (GO:0030795);	2	7	c29100.graph_c2;c39345.graph_c0
Molecular Function: serine-type endopeptidase activity (GO:0004252);	10	112	c10489.graph_c0;c36890.graph_c0;c31573.graph_c0;c35409.graph_c1;c36361.graph_c1;c30525.graph_c0;c24708.graph_c0;c36098.graph_c0;c33197.graph_c0;c38287.graph_c0
Molecular Function: 10-deacetylbaccatin III 10-O-acetyltransferase activity (GO:0050643);	1	2	c37694.graph_c2
Molecular Function: 4-hydroxyphenylacetaldehyde oxime monooxygenase activity (GO:0050592);	1	4	c14761.graph_c0
Molecular Function: telomeric DNA binding (GO:0042162);	1	3	c37540.graph_c2
Molecular Function: oxidoreductase activity, acting on paired donors, with incorporation or reduction of molecular oxygen, 2-oxoglutarate as one donor, and incorporation of one atom each of oxygen into both donors (GO:0016706);	13	45	c29476.graph_c1;c39703.graph_c0;c29853.graph_c0;c31813.graph_c0;c36395.graph_c0;c38858.graph_c0;c33642.graph_c0;c19221.graph_c1;c18846.graph_c0;c31649.graph_c0;c34639.graph_c0;c24285.graph_c0;c28696.graph_c0
Molecular Function: S-(hydroxymethyl)glutathione dehydrogenase activity (GO:0051903);	3	7	c34067.graph_c0;c34067.graph_c1;c36516.graph_c3
Molecular Function: glycylpeptide N-tetradecanoyltransferase activity (GO:0004379);	1	4	c31589.graph_c0
Molecular Function: transferase activity, transferring acyl groups (GO:0016746);	9	41	c34596.graph_c0;c17976.graph_c0;c39477.graph_c0;c35307.graph_c0;c35162.graph_c0;c36102.graph_c0;c40093.graph_c0;c37384.graph_c2;c39545.graph_c0
Molecular Function: (iso)eugenol O-methyltransferase activity (GO:0050630);	1	4	c20036.graph_c0
Molecular Function: cellulose synthase (UDP-forming) activity (GO:0016760);	8	47	c37217.graph_c1;c33333.graph_c0;c31251.graph_c0;c23786.graph_c2;c14948.graph_c0;c38016.graph_c0;c23786.graph_c0;c23786.graph_c1
Molecular Function: naringenin-chalcone synthase activity (GO:0016210);	1	5	c37054.graph_c0
Molecular Function: lipid binding (GO:0008289);	8	31	c39256.graph_c0;c39189.graph_c0;c23760.graph_c0;c24651.graph_c0;c23513.graph_c0;c25091.graph_c1;c39390.graph_c0;c25091.graph_c0
Molecular Function: phosphatidate phosphatase activity (GO:0008195);	1	5	c36901.graph_c0
Molecular Function: myo-inositol transmembrane transporter activity (GO:0005365);	3	3	c31023.graph_c2;c28537.graph_c0;c28537.graph_c1
Molecular Function: magnesium ion binding (GO:0000287);	11	112	c36491.graph_c0;c36258.graph_c0;c33625.graph_c0;c23966.graph_c0;c33625.graph_c1;c36834.graph_c0;c19045.graph_c0;c38622.graph_c0;c34810.graph_c0;c30980.graph_c0;c8416.graph_c0
Molecular Function: thalianol synthase activity (GO:0051746);	1	3	c18551.graph_c1
Molecular Function: 3-beta-hydroxy-delta5-steroid dehydrogenase activity (GO:0003854);	6	18	c28060.graph_c0;c18620.graph_c0;c25765.graph_c0;c28495.graph_c2;c18296.graph_c0;c39654.graph_c0
Molecular Function: 1,2-diacylglycerol 3-beta-galactosyltransferase activity (GO:0046509);	1	2	c33354.graph_c0
Molecular Function: serine-type endopeptidase inhibitor activity (GO:0004867);	2	5	c33054.graph_c0;c39389.graph_c0
Molecular Function: phosphatidic acid binding (GO:0070300);	1	5	c18649.graph_c0
Molecular Function: hydrogen-exporting ATPase activity, phosphorylative mechanism (GO:0008553);	1	20	c12988.graph_c0
Molecular Function: L-aspartate:2-oxoglutarate aminotransferase activity (GO:0004069);	2	15	c29493.graph_c0;c35092.graph_c0
Molecular Function: secologanin synthase activity (GO:0050616);	4	11	c31392.graph_c0;c34199.graph_c0;c21707.graph_c0;c37454.graph_c1
Molecular Function: hydroquinone glucosyltransferase activity (GO:0050505);	1	3	c18967.graph_c0
Molecular Function: galactinol-raffinose galactosyltransferase activity (GO:0047268);	2	9	c25122.graph_c0;c36832.graph_c0
Molecular Function: drug transmembrane transporter activity (GO:0015238);	14	52	c27366.graph_c0;c25802.graph_c1;c32743.graph_c1;c34868.graph_c0;c32106.graph_c0;c19586.graph_c0;c41024.graph_c0;c20000.graph_c0;c27135.graph_c0;c29817.graph_c0;c29450.graph_c0;c35796.graph_c0;c25802.graph_c2;c25251.graph_c0
Molecular Function: abscisic aldehyde oxidase activity (GO:0010293);	1	1	c28983.graph_c0
Molecular Function: nucleoside binding (GO:0001882);	1	1	c32952.graph_c0
Molecular Function: androstan-3-alpha,17-beta-diol dehydrogenase activity (GO:0047044);	1	2	c18894.graph_c0
Molecular Function: diphosphate-fructose-6-phosphate 1-phosphotransferase activity (GO:0047334);	2	8	c31190.graph_c2;c31190.graph_c0
Molecular Function: APG8-specific protease activity (GO:0019786);	1	2	c27847.graph_c0
Molecular Function: rRNA binding (GO:0019843);	4	58	c40150.graph_c0;c17115.graph_c0;c19922.graph_c0;c40336.graph_c0
Molecular Function: acireductone dioxygenase [iron(II)-requiring] activity (GO:0010309);	1	2	c18996.graph_c0
Molecular Function: RNA-directed RNA polymerase activity (GO:0003968);	3	6	c33295.graph_c0;c36253.graph_c0;c37717.graph_c0
Molecular Function: RNA polymerase II carboxy-terminal domain kinase activity (GO:0008353);	5	28	c37119.graph_c0;c35071.graph_c0;c12545.graph_c0;c33052.graph_c1;c33052.graph_c0
Molecular Function: pectate lyase activity (GO:0030570);	3	7	c27017.graph_c0;c26673.graph_c0;c19029.graph_c0
Molecular Function: abscisic acid glucosyltransferase activity (GO:0010294);	1	4	c37978.graph_c0
Molecular Function: cyclin binding (GO:0030332);	2	2	c33052.graph_c1;c33052.graph_c0
Molecular Function: ketoreductase activity (GO:0045703);	1	1	c18880.graph_c0
Molecular Function: glutamate dehydrogenase [NAD(P)+] activity (GO:0004353);	1	3	c10973.graph_c0
Molecular Function: oxidized purine nucleobase lesion DNA N-glycosylase activity (GO:0008534);	1	1	c20607.graph_c0
Molecular Function: nucleobase transmembrane transporter activity (GO:0015205);	1	1	c15953.graph_c0
Molecular Function: ferredoxin-nitrite reductase activity (GO:0048307);	1	2	c16143.graph_c0
Molecular Function: calcium-transporting ATPase activity (GO:0005388);	3	29	c25838.graph_c0;c33737.graph_c0;c33737.graph_c1
Molecular Function: taxane 10-beta-hydroxylase activity (GO:0050597);	1	1	c28101.graph_c0
Molecular Function: carbohydrate binding (GO:0030246);	26	113	c11666.graph_c0;c30421.graph_c2;c36065.graph_c2;c5523.graph_c0;c32563.graph_c1;c36870.graph_c0;c33802.graph_c0;c32563.graph_c0;c35068.graph_c0;c30421.graph_c1;c32561.graph_c0;c17025.graph_c0;c35804.graph_c0;c30805.graph_c0;c35689.graph_c0;c10244.graph_c0;c30421.graph_c0;c39593.graph_c0;c19497.graph_c0;c26252.graph_c1;c33354.graph_c0;c30249.graph_c1;c35724.graph_c2;c29986.graph_c0;c37972.graph_c0;…
Molecular Function: Rac GTPase activator activity (GO:0030675);	1	3	c34022.graph_c0
Molecular Function: transmembrane receptor protein serine/threonine kinase activity (GO:0004675);	3	10	c18352.graph_c0;c39381.graph_c0;c35566.graph_c0
Molecular Function: L-iditol 2-dehydrogenase activity (GO:0003939);	2	3	c27243.graph_c1;c27243.graph_c0
Molecular Function: protein serine/threonine/tyrosine kinase activity (GO:0004712);	2	33	c33767.graph_c0;c19422.graph_c0
Molecular Function: cytochrome-b5 reductase activity, acting on NAD(P)H (GO:0004128);	1	3	c38605.graph_c0
Molecular Function: GTPase binding (GO:0051020);	2	7	c36906.graph_c1;c36906.graph_c0
Molecular Function: oxidoreductase activity, acting on the aldehyde or oxo group of donors, NAD or NADP as acceptor (GO:0016620);	1	3	c34115.graph_c0
Molecular Function: phosphatidylcholine phospholipase C activity (GO:0034480);	1	2	c14377.graph_c0
Molecular Function: magnesium chelatase activity (GO:0016851);	2	7	c30598.graph_c0;c18977.graph_c0
Molecular Function: limit dextrinase activity (GO:0010303);	1	1	c34254.graph_c1
Molecular Function: ATP-dependent DNA helicase activity (GO:0004003);	5	24	c33313.graph_c0;c32829.graph_c0;c29697.graph_c0;c37346.graph_c0;c37540.graph_c2
Molecular Function: mRNA binding (GO:0003729);	1	22	c32782.graph_c0
Molecular Function: antioxidant activity (GO:0016209);	2	5	c15247.graph_c0;c2885.graph_c0
Molecular Function: kinase activity (GO:0016301);	25	210	c36640.graph_c0;c34580.graph_c0;c27225.graph_c0;c37644.graph_c0;c32623.graph_c0;c40160.graph_c0;c32855.graph_c0;c26662.graph_c0;c36779.graph_c0;c33031.graph_c0;c29881.graph_c0;c34688.graph_c0;c36848.graph_c2;c33108.graph_c0;c2353.graph_c0;c41837.graph_c0;c34765.graph_c0;c17543.graph_c0;c19013.graph_c2;c24793.graph_c0;c19013.graph_c1;c15351.graph_c0;c38074.graph_c0;c18204.graph_c0;c27549.graph_c0
Molecular Function: sedoheptulose-7-phosphate:D-glyceraldehyde-3-phosphate glyceronetransferase activity (GO:0004801);	1	3	c24034.graph_c0
Molecular Function: protein disulfide oxidoreductase activity (GO:0015035);	4	60	c29427.graph_c0;c19913.graph_c1;c16494.graph_c0;c23974.graph_c0
Molecular Function: hydroxymethylglutaryl-CoA reductase activity (GO:0042282);	1	2	c30245.graph_c1
Molecular Function: NADP+ binding (GO:0070401);	1	3	c35416.graph_c0
Molecular Function: fatty acid transporter activity (GO:0015245);	1	1	c36622.graph_c2
Molecular Function: 1-deoxy-D-xylulose-5-phosphate synthase activity (GO:0008661);	3	4	c16287.graph_c0;c39443.graph_c0;c40084.graph_c0
Molecular Function: glycine:2-oxoglutarate aminotransferase activity (GO:0047958);	1	3	c36358.graph_c0
Molecular Function: protein-disulfide reductase activity (GO:0047134);	4	7	c15247.graph_c0;c27806.graph_c0;c39055.graph_c0;c38934.graph_c0
Molecular Function: dephospho-CoA kinase activity (GO:0004140);	2	4	c34485.graph_c0;c18404.graph_c0
Molecular Function: heme-transporting ATPase activity (GO:0015439);	3	11	c27536.graph_c0;c38027.graph_c0;c27936.graph_c2
Molecular Function: translation factor activity, nucleic acid binding (GO:0008135);	1	1	c22991.graph_c0
Molecular Function: ADP-ribose diphosphatase activity (GO:0047631);	1	1	c36404.graph_c0
Molecular Function: lupeol synthase activity (GO:0042299);	1	5	c18551.graph_c1
Molecular Function: methyl salicylate esterase activity (GO:0080031);	8	26	c39655.graph_c0;c28121.graph_c1;c33411.graph_c0;c32558.graph_c0;c36788.graph_c1;c31809.graph_c0;c35879.graph_c0;c34296.graph_c0
Molecular Function: O-hydroxycinnamoyltransferase activity (GO:0050737);	1	3	c29619.graph_c0
Molecular Function: L-glutamate transmembrane transporter activity (GO:0005313);	1	4	c30383.graph_c0
Molecular Function: metallopeptidase activity (GO:0008237);	1	26	c8447.graph_c0
Molecular Function: electron transporter, transferring electrons within the noncyclic electron transport pathway of photosynthesis activity (GO:0045157);	1	4	c14663.graph_c0
Molecular Function: SNAP receptor activity (GO:0005484);	3	27	c6795.graph_c0;c32478.graph_c0;c11120.graph_c0
Molecular Function: chlorophyll(ide) b reductase activity (GO:0034256);	1	2	c38758.graph_c0
Molecular Function: phosphoribulokinase activity (GO:0008974);	1	1	c33867.graph_c0
Molecular Function: 3'-5' exonuclease activity (GO:0008408);	1	11	c32952.graph_c0
Molecular Function: oxidoreductase activity (GO:0016491);	51	278	c7369.graph_c0;c36278.graph_c0;c12823.graph_c0;c6980.graph_c1;c33718.graph_c0;c18766.graph_c0;c30820.graph_c0;c14151.graph_c0;c19168.graph_c0;c24459.graph_c0;c19855.graph_c0;c33714.graph_c0;c19076.graph_c0;c32619.graph_c0;c33382.graph_c0;c17931.graph_c0;c31023.graph_c0;c40109.graph_c0;c23923.graph_c0;c37253.graph_c0;c7061.graph_c0;c16550.graph_c0;c27225.graph_c0;c29728.graph_c0;c32183.graph_c1;c3…
Molecular Function: high-affinity hydrogen:glucose symporter activity (GO:0005358);	2	2	c33545.graph_c0;c38926.graph_c0
Molecular Function: sucrose synthase activity (GO:0016157);	2	15	c39760.graph_c0;c10682.graph_c0
Molecular Function: methylenetetrahydrofolate reductase (NAD(P)H) activity (GO:0004489);	1	4	c40717.graph_c0
Molecular Function: L-lysine transmembrane transporter activity (GO:0015189);	1	6	c30383.graph_c0
Molecular Function: carboxypeptidase activity (GO:0004180);	3	13	c15065.graph_c0;c30107.graph_c0;c35405.graph_c0
Molecular Function: ionotropic glutamate receptor activity (GO:0004970);	1	27	c38135.graph_c1
Molecular Function: pyruvate dehydrogenase (acetyl-transferring) kinase activity (GO:0004740);	1	1	c30164.graph_c0
Molecular Function: oxidoreductase activity, acting on single donors with incorporation of molecular oxygen, incorporation of two atoms of oxygen (GO:0016702);	14	42	c29476.graph_c1;c39703.graph_c0;c30059.graph_c0;c29476.graph_c0;c25083.graph_c0;c29583.graph_c0;c38676.graph_c0;c31950.graph_c0;c24965.graph_c0;c23888.graph_c0;c18846.graph_c0;c38268.graph_c0;c30750.graph_c0;c24285.graph_c0
Molecular Function: protein methyltransferase activity (GO:0008276);	1	8	c35564.graph_c0
Molecular Function: ribulose-1,5-bisphosphate carboxylase/oxygenase activator activity (GO:0046863);	4	8	c26209.graph_c0;c11142.graph_c0;c18571.graph_c0;c21601.graph_c0
Molecular Function: auxin efflux transmembrane transporter activity (GO:0010329);	3	15	c34602.graph_c0;c33666.graph_c0;c25508.graph_c0
Molecular Function: ATPase activity, coupled to transmembrane movement of substances (GO:0042626);	8	46	c36754.graph_c0;c27179.graph_c0;c26882.graph_c0;c33666.graph_c0;c25508.graph_c0;c32348.graph_c0;c32348.graph_c1;c36689.graph_c0
Molecular Function: 5'-nucleotidase activity (GO:0008253);	2	6	c32337.graph_c0;c8608.graph_c0
Molecular Function: enoyl-CoA hydratase activity (GO:0004300);	2	10	c8613.graph_c0;c32095.graph_c1
Molecular Function: D-xylose transmembrane transporter activity (GO:0015148);	3	3	c31023.graph_c2;c28537.graph_c0;c28537.graph_c1
Molecular Function: N-acetyltransferase activity (GO:0008080);	1	18	c15773.graph_c0
Molecular Function: alpha-N-arabinofuranosidase activity (GO:0046556);	3	3	c18792.graph_c0;c19158.graph_c0;c35068.graph_c0
Molecular Function: phosphoglucan, water dikinase activity (GO:0051752);	1	2	c34066.graph_c1
Molecular Function: estradiol 17-beta-dehydrogenase activity (GO:0004303);	1	3	c18880.graph_c0
Molecular Function: dihydrokaempferol 4-reductase activity (GO:0045552);	6	17	c19073.graph_c0;c35115.graph_c0;c25765.graph_c0;c24831.graph_c0;c28495.graph_c2;c38767.graph_c0
Molecular Function: phosphoglycerate transmembrane transporter activity (GO:0015120);	1	11	c34003.graph_c0
Molecular Function: ATP-dependent peptidase activity (GO:0004176);	3	17	c27766.graph_c0;c36361.graph_c1;c33446.graph_c0
Molecular Function: retinyl-palmitate esterase activity (GO:0050253);	8	25	c36734.graph_c0;c39655.graph_c0;c28121.graph_c1;c33411.graph_c0;c32558.graph_c0;c36788.graph_c1;c31809.graph_c0;c35879.graph_c0
Molecular Function: amino acid transmembrane transporter activity (GO:0015171);	10	32	c32006.graph_c1;c38890.graph_c0;c34515.graph_c0;c35894.graph_c0;c32243.graph_c0;c36660.graph_c0;c32006.graph_c0;c17396.graph_c0;c36736.graph_c0;c9927.graph_c0
Molecular Function: diphosphomevalonate decarboxylase activity (GO:0004163);	1	1	c28676.graph_c0
Molecular Function: spermine synthase activity (GO:0016768);	1	2	c32904.graph_c0
Molecular Function: phosphatidylinositol phosphate phosphatase activity (GO:0052866);	1	1	c18649.graph_c0
Molecular Function: ferulate 5-hydroxylase activity (GO:0046424);	1	1	c36956.graph_c2
Molecular Function: serine-type carboxypeptidase activity (GO:0004185);	7	30	c24448.graph_c0;c34190.graph_c0;c30417.graph_c0;c28685.graph_c0;c30455.graph_c0;c19484.graph_c1;c24448.graph_c1
Molecular Function: 2-C-methyl-D-erythritol 4-phosphate cytidylyltransferase activity (GO:0050518);	1	1	c25135.graph_c0
Molecular Function: monooxygenase activity (GO:0004497);	19	94	c31392.graph_c0;c36480.graph_c0;c37454.graph_c1;c6394.graph_c0;c34199.graph_c0;c21707.graph_c0;c37083.graph_c0;c33878.graph_c0;c36792.graph_c0;c8214.graph_c0;c19194.graph_c0;c17453.graph_c0;c38321.graph_c0;c27407.graph_c0;c35501.graph_c0;c27625.graph_c0;c28742.graph_c0;c24922.graph_c0;c14809.graph_c0
Molecular Function: oxygen transporter activity (GO:0005344);	1	5	c24233.graph_c0
Molecular Function: L-tyrosine:2-oxoglutarate aminotransferase activity (GO:0004838);	1	2	c14053.graph_c0
Molecular Function: transmembrane signaling receptor activity (GO:0004888);	1	5	c35649.graph_c0
Molecular Function: fatty-acyl-CoA reductase (alcohol-forming) activity (GO:0080019);	1	6	c30898.graph_c0
Molecular Function: phosphoenolpyruvate carboxylase activity (GO:0008964);	3	7	c17893.graph_c0;c18057.graph_c0;c10383.graph_c0
Molecular Function: osmosensor activity (GO:0005034);	1	3	c24529.graph_c0
Molecular Function: bilirubin oxidase activity (GO:0047705);	1	1	c36132.graph_c0
Molecular Function: glucuronosyltransferase activity (GO:0015020);	1	1	c33466.graph_c0
Molecular Function: glycolate oxidase activity (GO:0008891);	1	7	c31331.graph_c0
Molecular Function: 3'-5' DNA helicase activity (GO:0043138);	1	3	c36457.graph_c0
Molecular Function: aminopeptidase activity (GO:0004177);	1	22	c32195.graph_c0
Molecular Function: delta12-fatty acid dehydrogenase activity (GO:0016720);	2	5	c28282.graph_c1;c18999.graph_c0
Molecular Function: L-ascorbate peroxidase activity (GO:0016688);	1	13	c31371.graph_c0
Molecular Function: galacturan 1,4-alpha-galacturonidase activity (GO:0047911);	3	9	c32253.graph_c0;c28569.graph_c0;c27798.graph_c0
Molecular Function: tetraacyldisaccharide 4'-kinase activity (GO:0009029);	1	1	c37469.graph_c0
Molecular Function: oxidoreductase activity, acting on paired donors, with incorporation or reduction of molecular oxygen, NAD(P)H as one donor, and incorporation of one atom of oxygen (GO:0016709);	5	14	c43959.graph_c0;c17350.graph_c0;c15260.graph_c0;c1427.graph_c0;c19930.graph_c0
Molecular Function: amine transmembrane transporter activity (GO:0005275);	1	3	c35738.graph_c0
Molecular Function: UTP:xylose-1-phosphate uridylyltransferase activity (GO:0047338);	1	1	c28554.graph_c0
Molecular Function: protein serine/threonine kinase activity (GO:0004674);	78	537	c39602.graph_c0;c35196.graph_c0;c36870.graph_c0;c18568.graph_c0;c35932.graph_c1;c32239.graph_c0;c27585.graph_c1;c12632.graph_c0;c11894.graph_c0;c37874.graph_c1;c29710.graph_c0;c19422.graph_c0;c33342.graph_c0;c37840.graph_c1;c36906.graph_c1;c35335.graph_c0;c30565.graph_c0;c32563.graph_c0;c27585.graph_c0;c19751.graph_c1;c37774.graph_c0;c27881.graph_c0;c37106.graph_c0;c6752.graph_c0;c38591.graph_c0;…
Molecular Function: ligase activity (GO:0016874);	7	71	c30023.graph_c0;c19557.graph_c0;c29811.graph_c0;c32534.graph_c0;c33778.graph_c1;c37680.graph_c0;c31829.graph_c1
Molecular Function: xyloglucan:xyloglucosyl transferase activity (GO:0016762);	14	26	c16742.graph_c0;c7194.graph_c0;c28323.graph_c2;c28323.graph_c0;c30842.graph_c0;c38410.graph_c0;c6667.graph_c0;c24884.graph_c1;c24884.graph_c0;c8661.graph_c0;c37930.graph_c1;c17194.graph_c0;c8575.graph_c0;c18293.graph_c0
Molecular Function: anthranilate synthase activity (GO:0004049);	1	3	c38446.graph_c0
Molecular Function: aconitate hydratase activity (GO:0003994);	1	2	c29853.graph_c0
Molecular Function: zinc ion binding (GO:0008270);	86	893	c27453.graph_c0;c18288.graph_c0;c27806.graph_c0;c26319.graph_c0;c23814.graph_c0;c34516.graph_c1;c29912.graph_c0;c39464.graph_c0;c19393.graph_c0;c33829.graph_c0;c33782.graph_c0;c27243.graph_c1;c18766.graph_c2;c27418.graph_c0;c36906.graph_c1;c11829.graph_c0;c41532.graph_c0;c20607.graph_c0;c33099.graph_c0;c39303.graph_c0;c40109.graph_c0;c40319.graph_c0;c23786.graph_c0;c27766.graph_c0;c18766.graph_c1…
Molecular Function: flavanone 4-reductase activity (GO:0047890);	1	1	c24831.graph_c0
Molecular Function: glyceraldehyde-3-phosphate dehydrogenase (NAD+) (phosphorylating) activity (GO:0004365);	4	16	c27516.graph_c0;c5733.graph_c0;c25881.graph_c0;c13571.graph_c0
Molecular Function: low affinity phosphate transmembrane transporter activity (GO:0009673);	1	1	c13029.graph_c0
Molecular Function: trehalose-phosphatase activity (GO:0004805);	5	20	c33413.graph_c1;c33754.graph_c0;c18657.graph_c0;c31337.graph_c0;c29021.graph_c0
Molecular Function: glycerol transmembrane transporter activity (GO:0015168);	4	6	c31023.graph_c2;c28537.graph_c0;c29328.graph_c1;c28537.graph_c1
Molecular Function: calcium ion binding (GO:0005509);	40	240	c17212.graph_c0;c19939.graph_c0;c249.graph_c0;c30623.graph_c0;c39542.graph_c0;c21157.graph_c0;c15370.graph_c0;c28017.graph_c0;c34835.graph_c1;c23719.graph_c0;c12572.graph_c0;c39228.graph_c0;c35863.graph_c0;c39325.graph_c0;c14880.graph_c0;c24303.graph_c1;c19115.graph_c0;c37415.graph_c0;c41824.graph_c0;c37485.graph_c0;c28413.graph_c0;c35320.graph_c0;c25482.graph_c0;c32425.graph_c0;c7944.graph_c0;c3…
Molecular Function: Y-form DNA binding (GO:0000403);	1	1	c26667.graph_c0
Molecular Function: high affinity secondary active ammonium transmembrane transporter activity (GO:0015398);	1	2	c33185.graph_c0
Molecular Function: 4-coumarate-CoA ligase activity (GO:0016207);	1	10	c30378.graph_c0
Molecular Function: structural constituent of cell wall (GO:0005199);	6	16	c10308.graph_c0;c19019.graph_c0;c38987.graph_c0;c38170.graph_c0;c6420.graph_c0;c8462.graph_c0
Molecular Function: polyribonucleotide nucleotidyltransferase activity (GO:0004654);	1	2	c16695.graph_c0
Molecular Function: cation binding (GO:0043169);	15	69	c34752.graph_c0;c39939.graph_c0;c30421.graph_c2;c30421.graph_c1;c29270.graph_c0;c34254.graph_c1;c30344.graph_c0;c35689.graph_c0;c24225.graph_c0;c10244.graph_c0;c30421.graph_c0;c39593.graph_c0;c10637.graph_c0;c27890.graph_c0;c36566.graph_c1
Molecular Function: uridine kinase activity (GO:0004849);	1	10	c17373.graph_c0
Molecular Function: (1->3)-beta-D-glucan binding (GO:0001872);	1	1	c34154.graph_c0
Molecular Function: histone binding (GO:0042393);	2	19	c19688.graph_c0;c27893.graph_c0
Molecular Function: heterocyclic compound binding (GO:1901363);	11	114	c37468.graph_c0;c37248.graph_c0;c37717.graph_c0;c30951.graph_c0;c25450.graph_c0;c31519.graph_c0;c36473.graph_c0;c14381.graph_c0;c37538.graph_c0;c17098.graph_c0;c36837.graph_c2
Molecular Function: calmodulin-dependent protein kinase activity (GO:0004683);	8	55	c30448.graph_c0;c28413.graph_c0;c39435.graph_c0;c32492.graph_c2;c19059.graph_c1;c19059.graph_c0;c26444.graph_c0;c40671.graph_c0
Molecular Function: heme binding (GO:0020037);	71	295	c24233.graph_c0;c37977.graph_c0;c35028.graph_c0;c31284.graph_c0;c31371.graph_c0;c33893.graph_c0;c38495.graph_c0;c16143.graph_c0;c9699.graph_c0;c41486.graph_c0;c23501.graph_c1;c17453.graph_c0;c35430.graph_c0;c32575.graph_c0;c38186.graph_c0;c37454.graph_c1;c19930.graph_c0;c27876.graph_c0;c26756.graph_c0;c7622.graph_c0;c19267.graph_c0;c19494.graph_c0;c39883.graph_c0;c33644.graph_c0;c16494.graph_c0;c…
Molecular Function: protochlorophyllide reductase activity (GO:0016630);	4	10	c30839.graph_c0;c29425.graph_c0;c18612.graph_c0;c9325.graph_c0
Molecular Function: transmembrane receptor protein tyrosine kinase activity (GO:0004714);	1	19	c32563.graph_c1
Molecular Function: 9,9'-dicis-carotene:quinone oxidoreductase activity (GO:0052886);	1	3	c35519.graph_c1
Molecular Function: 1-aminocyclopropane-1-carboxylate synthase activity (GO:0016847);	4	12	c14053.graph_c0;c40708.graph_c0;c29493.graph_c0;c35092.graph_c0
Molecular Function: L-ascorbate oxidase activity (GO:0008447);	6	31	c27075.graph_c0;c32309.graph_c0;c33362.graph_c1;c25086.graph_c0;c29337.graph_c0;c37863.graph_c1
Molecular Function: purine nucleotide binding (GO:0017076);	1	2	c35115.graph_c0
Molecular Function: transferase activity, transferring acyl groups other than amino-acyl groups (GO:0016747);	8	44	c28465.graph_c0;c29610.graph_c0;c39909.graph_c0;c29619.graph_c1;c36426.graph_c0;c32994.graph_c0;c41524.graph_c0;c25112.graph_c1
Molecular Function: endochitinase activity (GO:0008843);	1	2	c19851.graph_c0
Molecular Function: xyloglucan-specific endo-beta-1,4-glucanase activity (GO:0033946);	1	1	c6667.graph_c0
Molecular Function: 1-phosphatidylinositol-3-phosphate 5-kinase activity (GO:0000285);	1	2	c37874.graph_c1
Molecular Function: glucose transmembrane transporter activity (GO:0005355);	3	4	c31023.graph_c2;c28537.graph_c0;c28537.graph_c1
Molecular Function: translation initiation factor activity (GO:0003743);	8	157	c30793.graph_c0;c30303.graph_c0;c19358.graph_c0;c29096.graph_c0;c31557.graph_c0;c36520.graph_c0;c42137.graph_c0;c40396.graph_c0
Molecular Function: structural constituent of cytoskeleton (GO:0005200);	6	63	c26703.graph_c1;c8360.graph_c0;c21951.graph_c0;c26306.graph_c0;c35333.graph_c0;c32097.graph_c1
Molecular Function: quercetin 3-O-glucosyltransferase activity (GO:0080043);	1	5	c18967.graph_c0
Molecular Function: NAD binding (GO:0051287);	10	74	c36563.graph_c0;c36404.graph_c0;c27516.graph_c0;c5733.graph_c0;c39195.graph_c0;c32172.graph_c0;c36711.graph_c2;c25881.graph_c0;c13571.graph_c0;c36711.graph_c0
Molecular Function: long-chain fatty acid-CoA ligase activity (GO:0004467);	1	12	c28378.graph_c1
Molecular Function: polynucleotide adenylyltransferase activity (GO:0004652);	1	4	c31258.graph_c0
Molecular Function: hydroxymethylglutaryl-CoA synthase activity (GO:0004421);	1	1	c10273.graph_c0
Molecular Function: amino acid binding (GO:0016597);	3	27	c28652.graph_c0;c30665.graph_c0;c25832.graph_c0
Molecular Function: 2-alkenal reductase [NAD(P)] activity (GO:0032440);	64	294	c19862.graph_c0;c37246.graph_c1;c33485.graph_c0;c35196.graph_c0;c15370.graph_c0;c34984.graph_c1;c32348.graph_c1;c32239.graph_c0;c26607.graph_c0;c6980.graph_c0;c28537.graph_c1;c33197.graph_c0;c29710.graph_c0;c33342.graph_c0;c31116.graph_c0;c29655.graph_c0;c33108.graph_c0;c38926.graph_c0;c30487.graph_c0;c27881.graph_c0;c30525.graph_c0;c17543.graph_c0;c33311.graph_c0;c7054.graph_c0;c10383.graph_c0;c…
Molecular Function: transcription cofactor activity (GO:0003712);	3	17	c39184.graph_c0;c38840.graph_c0;c36991.graph_c0
Molecular Function: carbohydrate transmembrane transporter activity (GO:0015144);	1	2	c35753.graph_c0
Molecular Function: DNA topoisomerase type II (ATP-hydrolyzing) activity (GO:0003918);	2	9	c23469.graph_c0;c35992.graph_c0
Molecular Function: 8-methylthiopropyl glucosinolate S-oxygenase activity (GO:0080107);	1	2	c37736.graph_c0
Molecular Function: 4 iron, 4 sulfur cluster binding (GO:0051539);	2	35	c37424.graph_c0;c16143.graph_c0
Molecular Function: phosphogluconate dehydrogenase (decarboxylating) activity (GO:0004616);	4	16	c18836.graph_c1;c33829.graph_c0;c18836.graph_c0;c42790.graph_c0
Molecular Function: adenosylmethionine-8-amino-7-oxononanoate transaminase activity (GO:0004015);	1	2	c36969.graph_c0
Molecular Function: pantetheine-phosphate adenylyltransferase activity (GO:0004595);	1	1	c18404.graph_c0
Molecular Function: pyridoxal phosphate binding (GO:0030170);	12	112	c40708.graph_c0;c36962.graph_c0;c32921.graph_c0;c19135.graph_c0;c33218.graph_c0;c38445.graph_c0;c36859.graph_c0;c35092.graph_c0;c29493.graph_c0;c34601.graph_c0;c39703.graph_c0;c14053.graph_c0
Molecular Function: potassium ion transmembrane transporter activity (GO:0015079);	5	17	c31035.graph_c0;c34175.graph_c0;c31382.graph_c0;c33998.graph_c0;c36755.graph_c0
Molecular Function: DNA topoisomerase type I activity (GO:0003917);	1	4	c36082.graph_c0
Molecular Function: UDP-glucosyltransferase activity (GO:0035251);	2	25	c37739.graph_c0;c26762.graph_c0
Molecular Function: flavonoid 3',5'-hydroxylase activity (GO:0033772);	3	13	c25083.graph_c0;c24965.graph_c0;c32537.graph_c0
Molecular Function: ribonuclease III activity (GO:0004525);	1	12	c37380.graph_c0
Molecular Function: cinnamyl-alcohol dehydrogenase activity (GO:0045551);	2	12	c18766.graph_c1;c18766.graph_c2
Molecular Function: spermidine synthase activity (GO:0004766);	2	8	c8865.graph_c0;c32904.graph_c0
Molecular Function: oxygen evolving activity (GO:0010242);	2	3	c21157.graph_c0;c24346.graph_c0
Molecular Function: iron ion transmembrane transporter activity (GO:0005381);	4	10	c11779.graph_c0;c27906.graph_c0;c11318.graph_c0;c32575.graph_c0
Molecular Function: lyase activity (GO:0016829);	9	52	c29568.graph_c0;c17453.graph_c0;c38610.graph_c0;c11666.graph_c0;c30249.graph_c1;c29271.graph_c0;c8613.graph_c1;c18960.graph_c0;c30249.graph_c2
Molecular Function: cycloeucalenol cycloisomerase activity (GO:0047793);	1	1	c18613.graph_c0
Molecular Function: nucleotide binding (GO:0000166);	71	722	c36906.graph_c0;c1774.graph_c0;c34939.graph_c1;c33829.graph_c0;c38151.graph_c0;c38758.graph_c0;c24459.graph_c0;c33295.graph_c0;c27243.graph_c1;c39654.graph_c0;c31166.graph_c0;c23836.graph_c0;c40109.graph_c0;c32570.graph_c0;c28060.graph_c0;c33375.graph_c0;c38031.graph_c0;c30856.graph_c0;c18620.graph_c0;c27583.graph_c0;c32492.graph_c1;c24831.graph_c0;c18673.graph_c0;c28714.graph_c0;c35547.graph_c2;…
Molecular Function: ATP binding (GO:0005524);	263	2127	c18078.graph_c0;c30923.graph_c0;c33485.graph_c0;c40295.graph_c0;c25804.graph_c0;c23814.graph_c0;c40160.graph_c0;c36851.graph_c0;c29697.graph_c0;c26588.graph_c0;c31116.graph_c0;c31190.graph_c0;c37840.graph_c1;c36906.graph_c1;c36504.graph_c1;c19968.graph_c0;c32563.graph_c0;c27585.graph_c0;c39746.graph_c0;c19013.graph_c1;c27566.graph_c0;c19888.graph_c0;c34558.graph_c1;c33313.graph_c0;c23985.graph_c0…
Molecular Function: tyramine N-feruloyltransferase activity (GO:0050366);	1	2	c8048.graph_c0
Molecular Function: CTP synthase activity (GO:0003883);	1	5	c28999.graph_c0
Molecular Function: oligopeptide transporter activity (GO:0015198);	6	14	c23616.graph_c0;c11779.graph_c0;c11318.graph_c0;c31631.graph_c0;c29129.graph_c0;c32575.graph_c0
Molecular Function: methylated histone residue binding (GO:0035064);	1	8	c30108.graph_c0
Molecular Function: Rho guanyl-nucleotide exchange factor activity (GO:0005089);	1	13	c35573.graph_c0
Molecular Function: cytokine binding (GO:0019955);	1	1	c24529.graph_c0
Molecular Function: magnesium-protoporphyrin IX monomethyl ester (oxidative) cyclase activity (GO:0048529);	1	1	c5706.graph_c0
Molecular Function: GTPase activity (GO:0003924);	20	217	c28063.graph_c0;c33033.graph_c0;c3553.graph_c0;c40816.graph_c0;c25353.graph_c0;c39585.graph_c0;c41129.graph_c0;c21951.graph_c0;c35333.graph_c0;c11603.graph_c0;c29251.graph_c2;c29251.graph_c1;c26703.graph_c1;c8360.graph_c0;c34230.graph_c0;c30980.graph_c0;c997.graph_c0;c40195.graph_c0;c26306.graph_c0;c32097.graph_c1
Molecular Function: nicotinamidase activity (GO:0008936);	1	2	c19273.graph_c0
Molecular Function: methionine adenosyltransferase activity (GO:0004478);	1	12	c30927.graph_c1
Molecular Function: auxin:hydrogen symporter activity (GO:0009672);	5	9	c37313.graph_c0;c26317.graph_c0;c13622.graph_c0;c33546.graph_c0;c35983.graph_c0
Molecular Function: L-phenylalanine:2-oxoglutarate aminotransferase activity (GO:0080130);	2	18	c14053.graph_c0;c29493.graph_c0
Molecular Function: microtubule motor activity (GO:0003777);	13	79	c28569.graph_c1;c24418.graph_c0;c27154.graph_c0;c37879.graph_c0;c31202.graph_c0;c18101.graph_c0;c18742.graph_c1;c17321.graph_c0;c35566.graph_c0;c36851.graph_c0;c31559.graph_c1;c35811.graph_c0;c28714.graph_c0
Molecular Function: NADH dehydrogenase (ubiquinone) activity (GO:0008137);	3	41	c19939.graph_c0;c10652.graph_c0;c23784.graph_c0
Molecular Function: starch binding (GO:2001070);	1	8	c34066.graph_c1
Molecular Function: D-ribose transmembrane transporter activity (GO:0015591);	3	3	c31023.graph_c2;c28537.graph_c0;c28537.graph_c1
Molecular Function: protein kinase activity (GO:0004672);	34	262	c30923.graph_c0;c36906.graph_c0;c42790.graph_c0;c27464.graph_c0;c37248.graph_c0;c34939.graph_c1;c18182.graph_c1;c39241.graph_c0;c14151.graph_c0;c33585.graph_c0;c38151.graph_c0;c279.graph_c0;c30214.graph_c0;c39699.graph_c0;c36730.graph_c0;c14488.graph_c0;c36026.graph_c0;c33311.graph_c0;c36715.graph_c1;c37253.graph_c0;c12699.graph_c0;c38142.graph_c0;c37817.graph_c1;c789.graph_c1;c36344.graph_c0;c37…
Molecular Function: ribonuclease activity (GO:0004540);	2	8	c29440.graph_c0;c7812.graph_c0
Molecular Function: ubiquitin-specific protease activity (GO:0004843);	1	13	c25803.graph_c0
Molecular Function: double-stranded DNA binding (GO:0003690);	1	17	c37540.graph_c2
Molecular Function: Atg8 ligase activity (GO:0019776);	1	2	c27847.graph_c0
Molecular Function: IMP dehydrogenase activity (GO:0003938);	1	7	c27007.graph_c0
Molecular Function: acid phosphatase activity (GO:0003993);	10	44	c8608.graph_c0;c28146.graph_c0;c28146.graph_c1;c27225.graph_c0;c30787.graph_c0;c27058.graph_c0;c32468.graph_c0;c34639.graph_c0;c37397.graph_c1;c19107.graph_c0
Molecular Function: catechol oxidase activity (GO:0004097);	1	9	c37921.graph_c0
Molecular Function: ATP-dependent helicase activity (GO:0008026);	7	109	c42137.graph_c0;c41094.graph_c0;c17691.graph_c0;c37380.graph_c0;c36823.graph_c0;c36457.graph_c0;c31971.graph_c0
Molecular Function: lactoylglutathione lyase activity (GO:0004462);	6	30	c31210.graph_c0;c37469.graph_c0;c17314.graph_c0;c39438.graph_c0;c14338.graph_c1;c27217.graph_c0
Molecular Function: naringenin 3-dioxygenase activity (GO:0045486);	4	6	c12676.graph_c0;c38676.graph_c0;c23888.graph_c0;c31949.graph_c0
Molecular Function: ubiquitin conjugating enzyme binding (GO:0031624);	1	1	c32871.graph_c0
Molecular Function: identical protein binding (GO:0042802);	13	111	c40708.graph_c0;c28063.graph_c0;c31573.graph_c0;c27553.graph_c0;c35409.graph_c1;c19107.graph_c0;c23469.graph_c0;c30108.graph_c0;c33179.graph_c0;c30525.graph_c0;c24708.graph_c0;c33197.graph_c0;c38287.graph_c0
Molecular Function: proton-transporting ATPase activity, rotational mechanism (GO:0046961);	3	41	c33005.graph_c0;c27007.graph_c1;c27007.graph_c0
Molecular Function: sucrose transmembrane transporter activity (GO:0008515);	2	3	c19533.graph_c0;c24286.graph_c0
Molecular Function: chlorophyllase activity (GO:0047746);	1	2	c7494.graph_c0
Molecular Function: nitrate transmembrane transporter activity (GO:0015112);	2	5	c17063.graph_c0;c27840.graph_c0
Molecular Function: metalloexopeptidase activity (GO:0008235);	1	7	c32195.graph_c0
Molecular Function: glycerol-3-phosphate O-acyltransferase activity (GO:0004366);	1	8	c35761.graph_c0
Molecular Function: nuclease activity (GO:0004518);	3	21	c34637.graph_c0;c38153.graph_c0;c34702.graph_c0
Molecular Function: catalytic activity (GO:0003824);	23	243	c33264.graph_c0;c36507.graph_c1;c29873.graph_c0;c18648.graph_c0;c32464.graph_c0;c32437.graph_c0;c40026.graph_c0;c34325.graph_c0;c11386.graph_c0;c32180.graph_c0;c27788.graph_c0;c18578.graph_c1;c24033.graph_c0;c26174.graph_c0;c34601.graph_c0;c18487.graph_c0;c36507.graph_c0;c26914.graph_c0;c7827.graph_c0;c30187.graph_c0;c34555.graph_c1;c30146.graph_c1;c35354.graph_c0
Molecular Function: aldehyde dehydrogenase (NAD) activity (GO:0004029);	1	13	c25804.graph_c0
Molecular Function: UTP:galactose-1-phosphate uridylyltransferase activity (GO:0017103);	1	2	c28554.graph_c0
Molecular Function: GMP synthase (glutamine-hydrolyzing) activity (GO:0003922);	1	3	c23642.graph_c0
Molecular Function: transmembrane receptor protein kinase activity (GO:0019199);	1	12	c27574.graph_c0
Molecular Function: intracellular ligand-gated ion channel activity (GO:0005217);	1	9	c38135.graph_c1
Molecular Function: molybdate ion transmembrane transporter activity (GO:0015098);	1	2	c19618.graph_c0
Molecular Function: indole-3-acetic acid amido synthetase activity (GO:0010279);	2	6	c23854.graph_c0;c6672.graph_c0
Molecular Function: iron-sulfur cluster binding (GO:0051536);	3	35	c39780.graph_c0;c32952.graph_c0;c33646.graph_c0
Molecular Function: 7-methylthiopropyl glucosinolate S-oxygenase activity (GO:0080106);	1	2	c37736.graph_c0
Molecular Function: farnesyl-diphosphate farnesyltransferase activity (GO:0004310);	1	1	c33708.graph_c0
Molecular Function: omega-3 fatty acid desaturase activity (GO:0042389);	3	7	c28282.graph_c1;c26063.graph_c0;c20055.graph_c2
Molecular Function: procollagen-proline 4-dioxygenase activity (GO:0004656);	3	7	c31649.graph_c1;c17089.graph_c0;c10971.graph_c0
Molecular Function: phosphotransferase activity, alcohol group as acceptor (GO:0016773);	1	34	c17373.graph_c0
Molecular Function: uracil phosphoribosyltransferase activity (GO:0004845);	1	4	c17373.graph_c0
Molecular Function: transferase activity, transferring hexosyl groups (GO:0016758);	8	64	c34994.graph_c1;c34535.graph_c0;c39787.graph_c0;c33140.graph_c0;c38251.graph_c0;c28600.graph_c0;c36317.graph_c0;c36942.graph_c0
Molecular Function: steroid dehydrogenase activity (GO:0016229);	1	3	c35416.graph_c0
Molecular Function: chalcone isomerase activity (GO:0045430);	2	3	c8193.graph_c0;c28749.graph_c0
Molecular Function: glycine dehydrogenase (decarboxylating) activity (GO:0004375);	2	6	c39895.graph_c0;c30190.graph_c0
Molecular Function: protein tyrosine/serine/threonine phosphatase activity (GO:0008138);	3	18	c18649.graph_c0;c35349.graph_c0;c6420.graph_c0
Molecular Function: glucose 1-dehydrogenase [NAD(P)] activity (GO:0047936);	1	1	c38758.graph_c0
Molecular Function: auxin influx transmembrane transporter activity (GO:0010328);	4	10	c32006.graph_c1;c32006.graph_c0;c38890.graph_c0;c35894.graph_c0
Molecular Function: RNA-directed DNA polymerase activity (GO:0003964);	3	80	c32563.graph_c0;c31904.graph_c0;c36122.graph_c0
Molecular Function: oxidoreductase activity, acting on the CH-OH group of donors, quinone or similar compound as acceptor (GO:0016901);	1	2	c30507.graph_c0
Molecular Function: S-methyl-5-thioribose kinase activity (GO:0046522);	1	2	c27553.graph_c0
Molecular Function: galactosyltransferase activity (GO:0008378);	2	9	c28649.graph_c1;c35687.graph_c0
Molecular Function: 3-chloroallyl aldehyde dehydrogenase activity (GO:0004028);	1	21	c25804.graph_c0
Molecular Function: fructan beta-fructosidase activity (GO:0051669);	1	1	c27877.graph_c0
Molecular Function: four-way junction DNA binding (GO:0000400);	3	4	c32249.graph_c0;c34637.graph_c0;c26667.graph_c0
Molecular Function: cysteamine dioxygenase activity (GO:0047800);	2	6	c6717.graph_c1;c10646.graph_c0
Molecular Function: dipeptidase activity (GO:0016805);	1	4	c30107.graph_c0
Molecular Function: DNA (cytosine-5-)-methyltransferase activity (GO:0003886);	3	5	c30182.graph_c1;c30182.graph_c0;c36102.graph_c0
Molecular Function: mannose-6-phosphate isomerase activity (GO:0004476);	1	3	c34797.graph_c0
Molecular Function: calcium-dependent protein serine/threonine kinase activity (GO:0009931);	2	2	c27164.graph_c0;c27164.graph_c1
Molecular Function: alternative oxidase activity (GO:0009916);	1	4	c30495.graph_c0
Molecular Function: carotene 7,8-desaturase activity (GO:0016719);	1	3	c35519.graph_c1
Molecular Function: cobalt ion transmembrane transporter activity (GO:0015087);	1	2	c27906.graph_c0
Molecular Function: iron ion binding (GO:0005506);	84	329	c24233.graph_c0;c32767.graph_c0;c32183.graph_c0;c37977.graph_c0;c21608.graph_c0;c36659.graph_c0;c39780.graph_c0;c35028.graph_c0;c31284.graph_c0;c34639.graph_c0;c31649.graph_c1;c41486.graph_c0;c29476.graph_c0;c17453.graph_c0;c31950.graph_c0;c30820.graph_c0;c35610.graph_c0;c35430.graph_c0;c18846.graph_c0;c24285.graph_c0;c38186.graph_c0;c37454.graph_c1;c19930.graph_c0;c27876.graph_c0;c28983.graph_c0…
Molecular Function: hydrolase activity, acting on ester bonds (GO:0016788);	14	66	c30473.graph_c0;c35519.graph_c1;c39526.graph_c0;c34401.graph_c0;c24523.graph_c0;c37340.graph_c0;c9965.graph_c0;c36837.graph_c2;c32197.graph_c0;c35600.graph_c0;c25146.graph_c0;c18982.graph_c0;c28708.graph_c0;c45090.graph_c0
Molecular Function: ubiquitin activating enzyme activity (GO:0004839);	1	3	c31829.graph_c2
Molecular Function: adenyl nucleotide binding (GO:0030554);	1	35	c11083.graph_c0
Molecular Function: myo-inositol:hydrogen symporter activity (GO:0005366);	1	8	c24607.graph_c0
Molecular Function: hydroxyphenylacetonitrile 2-monooxygenase activity (GO:0047085);	1	4	c14761.graph_c0
Molecular Function: taxadien-5-alpha-ol O-acetyltransferase activity (GO:0050638);	2	4	c40938.graph_c0;c32496.graph_c1
[truncated: 372 more rows]
