# Supplementary material for: Identification of Candidate Anthocyanin-Related Genes by Transcriptomic Analysis of ‘Furongli’ Plum (Prunus salicina Lindl.) during Fruit Ripening Using RNA-Seq
Source: Front Plant Sci. 2016 Aug 31;7:1338. doi: 10.3389/fpls.2016.01338 (PMC5005409; doi:10.3389/fpls.2016.01338)
Supplement: Supplementary file 5 [file Table5.XLSX]

## Sheet: All transcription factors
Table S5. List of 791 transcription factor genes
Unigene ID	Family	Best hit in A. thaliana	Blast e-value	Description for the best hit
c10038.graph_c0	GRAS	AT1G66350.1	6e-58	RGA-like 1
c10048.graph_c0	bHLH	AT1G69010.1	1e-121	BES1-interacting Myc-like protein 2
c10109.graph_c0	B3	AT2G30470.1	0	high-level expression of sugar-inducible gene 2
c10321.graph_c1	WOX	AT4G35550.1	4e-78	WUSCHEL related homeobox 13
c10354.graph_c0	WOX	AT4G35550.1	5e-75	WUSCHEL related homeobox 13
c10402.graph_c0	WRKY	AT4G04450.1	1e-124	WRKY family transcription factor
c10496.graph_c0	NF-YB	AT2G37060.3	6e-95	nuclear factor Y, subunit B8
c10704.graph_c0	BBR-BPC	AT2G21240.2	1e-135	basic pentacysteine 4
c10882.graph_c0	DBB	AT1G06040.1	1e-104	B-box zinc finger family protein
c10990.graph_c0	GRAS	AT1G07530.1	1e-158	SCARECROW-like 14
c10999.graph_c0	GeBP	AT1G11510.1	1e-10	DNA-binding storekeeper protein-related transcriptional regulator
c11096.graph_c0	bHLH	AT4G20970.1	8e-51	basic helix-loop-helix (bHLH) DNA-binding superfamily protein
c11331.graph_c0	ZF-HD	AT2G18350.1	1e-68	homeobox protein 24
c11363.graph_c0	GATA	AT4G24470.2	2e-94	GATA-type zinc finger protein with TIFY domain
c1207.graph_c0	bHLH	AT4G36930.1	1e-45	basic helix-loop-helix (bHLH) DNA-binding superfamily protein
c12202.graph_c0	E2F/DP	AT1G47870.1	2e-99	winged-helix DNA-binding transcription factor family protein
c12224.graph_c0	SBP	AT1G53160.2	8e-47	squamosa promoter binding protein-like 4
c12354.graph_c0	SBP	AT2G33810.1	8e-41	squamosa promoter binding protein-like 3
c12359.graph_c0	LBD	AT1G31320.1	4e-15	LOB domain-containing protein 4
c12823.graph_c0	AP2	AT5G10510.1	1e-156	AINTEGUMENTA-like 6
c13133.graph_c0	ERF	AT5G47220.1	3e-41	ethylene responsive element binding factor 2
c13212.graph_c0	C2H2	AT5G56200.1	2e-19	C2H2 type zinc finger transcription factor family
c13623.graph_c0	MYB_related	AT2G46410.1	6e-43	Homeodomain-like superfamily protein
c14148.graph_c0	NF-YA	AT5G12840.3	3e-88	nuclear factor Y, subunit A1
c14158.graph_c0	bHLH	AT5G65640.1	5e-92	beta HLH protein 93
c14420.graph_c0	NAC	AT5G08790.1	6e-09	NAC (No Apical Meristem) domain transcriptional regulator superfamily protein
c14559.graph_c0	bZIP	AT5G24800.1	4e-78	basic leucine zipper 9
c14708.graph_c0	AP2	AT4G37750.1	1e-153	Integrase-type DNA-binding superfamily protein
c14753.graph_c0	NAC	AT4G29230.1	0	NAC domain containing protein 75
c14824.graph_c0	FAR1	AT4G38180.1	1e-111	FAR1-related sequence 5
c1494.graph_c0	C3H	No hit	-	-
c14990.graph_c0	CO-like	AT5G57660.1	1e-121	CONSTANS-like 5
c1507.graph_c0	MYB	AT1G09540.1	4e-97	myb domain protein 61
c15136.graph_c0	MYB_related	AT3G21430.2	1e-119	DNA binding
c15249.graph_c0	Trihelix	AT1G21200.1	0	sequence-specific DNA binding transcription factors
c15269.graph_c0	TCP	AT3G47620.1	7e-57	TEOSINTE BRANCHED, cycloidea and PCF (TCP) 14
c15270.graph_c0	FAR1	AT4G12850.1	1e-74	Far-red impaired responsive (FAR1) family protein
c15385.graph_c0	FAR1	AT1G52520.1	0	FAR1-related sequence 6
c15425.graph_c1	ERF	AT3G23230.1	5e-41	Integrase-type DNA-binding superfamily protein
c1549.graph_c0	bHLH	AT1G49770.1	2e-31	basic helix-loop-helix (bHLH) DNA-binding superfamily protein
c1557.graph_c0	MYB_related	AT4G32730.2	2e-24	Homeodomain-like protein
c15683.graph_c0	MIKC	AT5G15800.1	3e-87	K-box region and MADS-box transcription factor family protein
c15788.graph_c0	WRKY	AT5G13080.1	1e-56	WRKY DNA-binding protein 75
c16007.graph_c0	HD-ZIP	AT4G36740.1	6e-80	homeobox protein 40
c16109.graph_c0	G2-like	AT5G16560.1	7e-19	Homeodomain-like superfamily protein
c16222.graph_c0	Trihelix	AT2G38250.1	5e-76	Homeodomain-like superfamily protein
c16554.graph_c0	MYB	AT5G04760.1	3e-87	Duplicated homeodomain-like superfamily protein
c16638.graph_c0	ERF	AT4G27950.1	9e-47	cytokinin response factor 4
c16749.graph_c0	M-type	AT5G10140.2	6e-20	K-box region and MADS-box transcription factor family protein
c17051.graph_c0	MYB	AT5G14750.1	1e-66	myb domain protein 66
c17132.graph_c0	MYB_related	AT5G35550.1	5e-45	Duplicated homeodomain-like superfamily protein
c17188.graph_c0	MYB_related	AT4G38620.1	4e-38	myb domain protein 4
c17254.graph_c0	Trihelix	AT3G24860.1	7e-32	Homeodomain-like superfamily protein
c17258.graph_c0	FAR1	AT1G80010.1	0	FAR1-related sequence 8
c17262.graph_c0	STAT	AT1G78540.1	0	SH2 domain protein B
c17331.graph_c0	NAC	AT4G27410.2	2e-25	NAC (No Apical Meristem) domain transcriptional regulator superfamily protein
c17397.graph_c0	MIKC	AT3G54340.1	1e-70	K-box region and MADS-box transcription factor family protein
c17481.graph_c0	WRKY	AT3G58710.2	5e-37	WRKY DNA-binding protein 69
c1763.graph_c0	NAC	AT1G65910.1	6e-15	NAC domain containing protein 28
c17630.graph_c1	MYB	AT4G38620.1	8e-75	myb domain protein 4
c17632.graph_c0	bHLH	AT5G41315.1	0	basic helix-loop-helix (bHLH) DNA-binding superfamily protein
c17723.graph_c0	WRKY	AT3G56400.1	2e-34	WRKY DNA-binding protein 70
c17858.graph_c0	GRAS	AT1G07530.1	0	SCARECROW-like 14
c17897.graph_c0	GATA	AT5G49300.1	8e-27	GATA transcription factor 16
c18073.graph_c0	NAC	AT2G17040.1	1e-118	NAC domain containing protein 36
c18340.graph_c0	GATA	AT1G51600.2	2e-75	ZIM-LIKE 2
c18378.graph_c0	bZIP	AT2G40620.1	1e-100	Basic-leucine zipper (bZIP) transcription factor family protein
c18383.graph_c0	HB-other	AT4G03250.1	1e-101	Homeodomain-like superfamily protein
c18384.graph_c0	GATA	AT3G06740.1	2e-57	GATA transcription factor 15
c18396.graph_c0	Trihelix	AT1G13450.1	1e-154	Homeodomain-like superfamily protein
c18397.graph_c0	C3H	AT5G06770.1	3e-60	KH domain-containing protein / zinc finger (CCCH type) family protein
c18411.graph_c0	ARF	AT4G30080.1	0	auxin response factor 16
c18430.graph_c0	bHLH	AT4G14410.2	3e-83	basic helix-loop-helix (bHLH) DNA-binding superfamily protein
c18439.graph_c0	TALE	AT4G34610.2	1e-148	BEL1-like homeodomain 6
c18454.graph_c0	C2H2	AT5G14140.1	8e-94	zinc ion binding;nucleic acid binding;zinc ion binding
c18459.graph_c0	YABBY	AT1G08465.1	2e-80	Plant-specific transcription factor YABBY family protein
c18488.graph_c0	C2H2	AT1G34370.2	0	C2H2 and C2HC zinc fingers superfamily protein
c18531.graph_c0	C3H	AT2G41900.1	0	CCCH-type zinc finger protein with ARM repeat domain
c18575.graph_c1	bHLH	AT1G26945.1	4e-40	basic helix-loop-helix (bHLH) DNA-binding superfamily protein
c18588.graph_c0	MYB_related	AT3G23250.2	4e-23	myb domain protein 15
c18590.graph_c1	ARF	AT4G30080.1	0	auxin response factor 16
c18647.graph_c0	B3	AT3G18990.1	7e-21	AP2/B3-like transcriptional factor family protein
c18774.graph_c0	WRKY	AT4G01250.1	5e-84	WRKY family transcription factor
c18777.graph_c0	NAC	AT1G69490.1	4e-93	NAC-like, activated by AP3/PI
c18787.graph_c0	C3H	AT2G20280.1	1e-173	Zinc finger C-x8-C-x5-C-x3-H type family protein
c18812.graph_c0	ERF	AT1G78080.1	7e-86	related to AP2 4
c18816.graph_c0	NAC	AT1G52890.1	2e-93	NAC domain containing protein 19
c18924.graph_c0	ERF	AT5G52020.1	5e-49	Integrase-type DNA-binding superfamily protein
c18927.graph_c0	ERF	AT4G34410.1	8e-42	redox responsive transcription factor 1
c18932.graph_c0	bZIP	AT1G75390.1	1e-52	basic leucine-zipper 44
c18966.graph_c0	GRAS	AT5G41920.1	0	GRAS family transcription factor
c18970.graph_c0	TALE	AT2G35940.3	0	BEL1-like homeodomain 1
c19007.graph_c0	MIKC	AT5G60910.1	1e-106	AGAMOUS-like 8
c19054.graph_c0	HD-ZIP	AT3G01470.1	1e-42	homeobox 1
c19087.graph_c0	NAC	AT3G15510.1	1e-124	NAC domain containing protein 2
c19089.graph_c1	bHLH	AT4G20970.1	3e-40	basic helix-loop-helix (bHLH) DNA-binding superfamily protein
c19140.graph_c0	bZIP	AT1G75390.1	3e-49	basic leucine-zipper 44
c19164.graph_c0	ARF	AT5G37020.1	0	auxin response factor 8
c19165.graph_c0	bZIP	AT1G19490.1	2e-79	Basic-leucine zipper (bZIP) transcription factor family protein
c19175.graph_c1	bZIP	AT2G35530.1	1e-177	basic region/leucine zipper transcription factor 16
c19178.graph_c0	CAMTA	AT1G67310.1	0	Calmodulin-binding transcription activator protein with CG-1 and Ankyrin domains
c19187.graph_c1	bHLH	AT4G02590.2	4e-88	basic helix-loop-helix (bHLH) DNA-binding superfamily protein
c19197.graph_c0	G2-like	AT3G10760.1	1e-102	Homeodomain-like superfamily protein
c19209.graph_c0	NAC	AT5G13180.1	4e-88	NAC domain containing protein 83
c19215.graph_c0	C3H	AT2G33835.1	1e-43	Zinc finger C-x8-C-x5-C-x3-H type family protein
c19309.graph_c1	C3H	AT2G20280.1	1e-114	Zinc finger C-x8-C-x5-C-x3-H type family protein
c19311.graph_c0	C2H2	AT2G41835.1	1e-129	zinc finger (C2H2 type, AN1-like) family protein
c19319.graph_c0	bZIP	AT2G40620.1	1e-125	Basic-leucine zipper (bZIP) transcription factor family protein
c19364.graph_c0	HSF	AT1G67970.1	1e-106	heat shock transcription factor A8
c19506.graph_c0	FAR1	AT2G43280.1	9e-42	Far-red impaired responsive (FAR1) family protein
c19511.graph_c0	C3H	AT5G26749.1	3e-50	C2H2 and C2HC zinc fingers superfamily protein
c19554.graph_c0	Dof	AT1G29160.1	1e-62	Dof-type zinc finger DNA-binding family protein
c1957.graph_c0	GRAS	AT4G08250.1	3e-30	GRAS family transcription factor
c19574.graph_c0	C2H2	AT3G48430.1	0	relative of early flowering 6
c19583.graph_c0	Trihelix	AT3G54390.1	1e-63	sequence-specific DNA binding transcription factors
c196.graph_c0	ERF	AT2G44840.1	3e-48	ethylene-responsive element binding factor 13
c19615.graph_c0	ERF	AT5G19790.1	2e-27	related to AP2 11
c19629.graph_c0	WRKY	AT5G26170.1	5e-23	WRKY DNA-binding protein 50
c19648.graph_c0	NAC	AT5G14000.1	1e-43	NAC domain containing protein 84
c19678.graph_c0	B3	AT1G28300.1	3e-51	AP2/B3-like transcriptional factor family protein
c19726.graph_c0	C2H2	AT1G03840.1	2e-38	C2H2 and C2HC zinc fingers superfamily protein
c19797.graph_c0	Trihelix	AT5G28300.1	1e-101	Duplicated homeodomain-like superfamily protein
c19800.graph_c0	bHLH	AT1G69010.1	1e-58	BES1-interacting Myc-like protein 2
c19855.graph_c0	M-type	AT2G03060.2	1e-124	AGAMOUS-like 30
c19862.graph_c0	bHLH	AT5G57150.1	1e-102	basic helix-loop-helix (bHLH) DNA-binding superfamily protein
c19868.graph_c0	bZIP	AT3G12250.2	1e-179	TGACG motif-binding factor 6
c19876.graph_c0	B3	AT2G46870.1	0.001	AP2/B3-like transcriptional factor family protein
c19903.graph_c1	G2-like	AT1G49560.1	5e-45	Homeodomain-like superfamily protein
c19923.graph_c0	DBB	AT4G38960.1	2e-76	B-box type zinc finger family protein
c1994.graph_c0	C2H2	AT5G22890.1	3e-65	C2H2 and C2HC zinc fingers superfamily protein
c19950.graph_c0	Dof	AT4G24060.1	1e-70	Dof-type zinc finger DNA-binding family protein
c19973.graph_c0	B3	AT3G18990.1	2e-35	AP2/B3-like transcriptional factor family protein
c19980.graph_c0	MYB_related	AT1G25340.1	2e-45	myb domain protein 116
c19981.graph_c0	Dof	AT5G60200.1	8e-31	TARGET OF MONOPTEROS 6
c19981.graph_c1	Dof	AT2G46590.1	5e-10	Dof-type zinc finger DNA-binding family protein
c19983.graph_c0	BBR-BPC	AT2G01930.2	1e-116	basic pentacysteine1
c19998.graph_c0	MYB_related	AT2G36960.2	0	TSL-kinase interacting protein 1
c20053.graph_c0	GRAS	AT1G14920.1	1e-166	GRAS family transcription factor family protein
c20089.graph_c0	Dof	AT3G45610.1	3e-11	Dof-type zinc finger DNA-binding family protein
c2011.graph_c0	WRKY	AT2G30590.1	6e-59	WRKY DNA-binding protein 21
c20305.graph_c0	NAC	AT1G54330.1	1e-109	NAC domain containing protein 20
c20334.graph_c0	Dof	AT3G55370.2	1e-48	OBF-binding protein 3
c20384.graph_c0	FAR1	AT3G59470.2	8e-67	Far-red impaired responsive (FAR1) family protein
c20610.graph_c0	G2-like	AT2G40260.1	1e-33	Homeodomain-like superfamily protein
c20798.graph_c0	B3	AT5G42700.1	5e-30	AP2/B3-like transcriptional factor family protein
c20911.graph_c1	bHLH	AT3G61950.1	2e-40	basic helix-loop-helix (bHLH) DNA-binding superfamily protein
c20918.graph_c1	CPP	AT4G14770.1	2e-37	TESMIN/TSO1-like CXC 2
c21101.graph_c0	MYB	AT3G23250.1	2e-58	myb domain protein 15
c21202.graph_c0	MYB	AT3G49690.1	2e-69	myb domain protein 84
c21349.graph_c0	B3	AT3G19184.1	9e-45	AP2/B3-like transcriptional factor family protein
c21369.graph_c1	bHLH	AT5G56960.1	2e-51	basic helix-loop-helix (bHLH) DNA-binding family protein
c21473.graph_c0	G2-like	AT2G38300.1	5e-36	myb-like HTH transcriptional regulator family protein
c21533.graph_c0	G2-like	AT5G58080.1	2e-25	response regulator 18
c21653.graph_c0	C2H2	AT5G04390.1	6e-72	C2H2-type zinc finger family protein
c21770.graph_c0	Trihelix	AT1G76890.2	8e-34	Duplicated homeodomain-like superfamily protein
c21841.graph_c0	WOX	AT1G46480.1	1e-75	WUSCHEL related homeobox 4
c22343.graph_c0	MYB	AT2G16720.1	6e-72	myb domain protein 7
c22387.graph_c0	B3	AT3G18990.1	1e-21	AP2/B3-like transcriptional factor family protein
c22387.graph_c1	B3	AT5G66980.1	1e-16	AP2/B3-like transcriptional factor family protein
c22508.graph_c0	GATA	AT1G08010.2	2e-42	GATA transcription factor 11
c22523.graph_c0	ERF	AT5G47220.1	3e-51	ethylene responsive element binding factor 2
c22612.graph_c0	NAC	AT5G13180.1	1e-79	NAC domain containing protein 83
c22818.graph_c0	B3	AT1G49480.1	6e-11	related to vernalization1 1
c22842.graph_c0	HSF	AT3G22830.1	8e-58	heat shock transcription factor A6B
c22879.graph_c0	HB-other	AT2G34710.1	6e-33	Homeobox-leucine zipper family protein / lipid-binding START domain-containing protein
c23339.graph_c0	C3H	AT2G40140.2	0	zinc finger (CCCH-type) family protein
c23355.graph_c0	Trihelix	AT2G44730.1	2e-96	Alcohol dehydrogenase transcription factor Myb/SANT-like family protein
c23363.graph_c0	bHLH	AT4G17880.1	2e-65	Basic helix-loop-helix (bHLH) DNA-binding family protein
c23376.graph_c0	C2H2	AT5G57520.1	6e-36	zinc finger protein 2
c23412.graph_c0	NF-YA	AT1G30500.1	9e-47	nuclear factor Y, subunit A7
c23477.graph_c0	MYB	AT2G37630.1	1e-163	myb-like HTH transcriptional regulator family protein
c23517.graph_c0	GeBP	AT5G28040.1	1e-17	DNA-binding storekeeper protein-related transcriptional regulator
c23525.graph_c0	CO-like	AT5G24930.1	1e-143	CONSTANS-like 4
c23569.graph_c0	G2-like	AT1G79430.2	1e-130	Homeodomain-like superfamily protein
c23636.graph_c0	YABBY	AT2G45190.1	1e-82	Plant-specific transcription factor YABBY family protein
c23639.graph_c0	M-type	AT3G18650.1	2e-12	AGAMOUS-like 103
c23641.graph_c1	B3	AT3G19184.1	7e-78	AP2/B3-like transcriptional factor family protein
c23690.graph_c0	WRKY	AT4G23550.1	1e-57	WRKY family transcription factor
c23691.graph_c0	C2H2	AT4G25610.1	1e-153	C2H2-like zinc finger protein
c23710.graph_c0	bHLH	AT4G29100.1	7e-82	basic helix-loop-helix (bHLH) DNA-binding superfamily protein
c2378.graph_c0	B3	AT4G34400.1	1e-12	AP2/B3-like transcriptional factor family protein
c23831.graph_c0	HD-ZIP	AT5G65310.1	5e-77	homeobox protein 5
c23852.graph_c0	LBD	AT1G31320.1	4e-36	LOB domain-containing protein 4
c23920.graph_c0	LSD	AT1G32540.3	4e-84	lsd one like 1
c23952.graph_c0	NAC	AT1G01720.1	1e-110	NAC (No Apical Meristem) domain transcriptional regulator superfamily protein
c23973.graph_c0	WRKY	AT5G49520.1	3e-58	WRKY DNA-binding protein 48
c24019.graph_c0	NF-YB	AT5G23090.2	6e-95	nuclear factor Y, subunit B13
c24021.graph_c1	Trihelix	AT3G58630.1	2e-67	sequence-specific DNA binding transcription factors
c24038.graph_c0	ERF	AT3G15210.1	8e-48	ethylene responsive element binding factor 4
c24096.graph_c0	TCP	AT3G27010.1	1e-17	TEOSINTE BRANCHED 1, cycloidea, PCF (TCP)-domain family protein 20
c24106.graph_c0	GRAS	AT5G48150.2	0	GRAS family transcription factor
c24113.graph_c0	ERF	AT2G44840.1	8e-40	ethylene-responsive element binding factor 13
c24132.graph_c0	NAC	AT5G22380.1	7e-92	NAC domain containing protein 90
c24142.graph_c2	C3H	AT5G63260.2	4e-11	Zinc finger C-x8-C-x5-C-x3-H type family protein
c24144.graph_c0	ERF	AT1G22810.1	3e-46	Integrase-type DNA-binding superfamily protein
c24149.graph_c0	bHLH	AT1G01260.3	0	basic helix-loop-helix (bHLH) DNA-binding superfamily protein
c24193.graph_c0	C2H2	AT2G28200.1	9e-67	C2H2-type zinc finger family protein
c24215.graph_c0	HSF	AT3G24520.1	3e-93	heat shock transcription factor C1
c24217.graph_c2	WRKY	AT4G23810.1	8e-55	WRKY family transcription factor
c24283.graph_c0	bZIP	AT2G40950.1	1e-175	Basic-leucine zipper (bZIP) transcription factor family protein
c2441.graph_c1	GRAS	AT1G63100.1	2e-79	GRAS family transcription factor
c24491.graph_c0	C2H2	AT1G75710.1	1e-138	C2H2-like zinc finger protein
c24531.graph_c1	C2H2	AT3G45260.1	1e-104	C2H2-like zinc finger protein
c24547.graph_c0	NAC	AT1G61110.1	1e-104	NAC domain containing protein 25
c24612.graph_c0	FAR1	AT3G22170.2	0	far-red elongated hypocotyls 3
c24627.graph_c1	ZF-HD	AT5G15210.1	3e-81	homeobox protein 30
c24770.graph_c0	HSF	AT4G17750.1	2e-31	heat shock factor 1
c24790.graph_c0	MYB	AT2G47190.1	6e-88	myb domain protein 2
c24794.graph_c0	B3	AT5G66980.1	6e-21	AP2/B3-like transcriptional factor family protein
c24875.graph_c0	ERF	AT3G23230.1	2e-42	Integrase-type DNA-binding superfamily protein
c24918.graph_c0	bHLH	AT4G02590.2	1e-137	basic helix-loop-helix (bHLH) DNA-binding superfamily protein
c24966.graph_c2	DBB	AT1G78600.1	1e-59	light-regulated zinc finger protein 1
c24985.graph_c0	bHLH	AT2G24260.1	4e-17	LJRHL1-like 1
c24992.graph_c1	ERF	AT1G64380.1	8e-35	Integrase-type DNA-binding superfamily protein
c25061.graph_c0	NF-YB	AT2G37060.3	5e-78	nuclear factor Y, subunit B8
c25076.graph_c0	Dof	AT5G39660.2	1e-117	cycling DOF factor 2
c25091.graph_c2	HB-other	AT5G60690.1	1e-114	Homeobox-leucine zipper family protein / lipid-binding START domain-containing protein
c25104.graph_c0	C3H	AT2G47850.3	0	Zinc finger C-x8-C-x5-C-x3-H type family protein
c25134.graph_c0	ARF	AT5G60450.1	0	auxin response factor 4
c25157.graph_c0	HSF	AT1G32330.1	1e-172	heat shock transcription factor A1D
c25170.graph_c0	ERF	AT1G68550.2	3e-37	Integrase-type DNA-binding superfamily protein
c25533.graph_c0	NAC	AT2G27300.1	1e-90	NTM1-like 8
c25549.graph_c1	Trihelix	AT1G76890.2	3e-47	Duplicated homeodomain-like superfamily protein
c25561.graph_c0	FAR1	AT4G38180.1	0	FAR1-related sequence 5
c25605.graph_c0	bHLH	AT1G12860.1	6e-10	basic helix-loop-helix (bHLH) DNA-binding superfamily protein
c25675.graph_c0	MYB_related	AT1G72650.2	1e-136	TRF-like 6
c257.graph_c0	MIKC	AT3G58780.1	1e-121	K-box region and MADS-box transcription factor family protein
c25717.graph_c0	Trihelix	AT5G03680.1	2e-97	Duplicated homeodomain-like superfamily protein
c25744.graph_c0	NAC	AT1G56010.2	1e-116	NAC domain containing protein 1
c25763.graph_c0	HD-ZIP	AT5G06710.1	3e-85	homeobox from Arabidopsis thaliana
c25793.graph_c0	bZIP	AT4G36730.2	5e-23	G-box binding factor 1
c25866.graph_c1	AP2	AT5G57390.1	1e-125	AINTEGUMENTA-like 5
c25952.graph_c0	FAR1	AT4G15090.1	1e-143	FRS (FAR1 Related Sequences) transcription factor family
c25965.graph_c0	C2H2	AT1G75710.1	1e-108	C2H2-like zinc finger protein
c25974.graph_c0	FAR1	AT2G43280.1	4e-37	Far-red impaired responsive (FAR1) family protein
c25999.graph_c0	FAR1	AT3G59470.2	3e-25	Far-red impaired responsive (FAR1) family protein
c26151.graph_c0	WRKY	AT5G28650.1	8e-58	WRKY DNA-binding protein 74
c26199.graph_c0	B3	AT3G18960.1	1e-11	AP2/B3-like transcriptional factor family protein
c26481.graph_c0	bHLH	AT2G40200.1	8e-49	basic helix-loop-helix (bHLH) DNA-binding superfamily protein
c26575.graph_c0	bHLH	AT3G26744.4	1e-134	basic helix-loop-helix (bHLH) DNA-binding superfamily protein
c26607.graph_c0	MIKC	AT1G71692.1	2e-80	AGAMOUS-like 12
c26629.graph_c1	C2H2	AT2G01940.1	1e-121	C2H2-like zinc finger protein
c26666.graph_c0	MYB_related	AT1G18330.1	1e-60	Homeodomain-like superfamily protein
c26669.graph_c0	FAR1	AT3G07500.1	4e-47	Far-red impaired responsive (FAR1) family protein
c26726.graph_c0	AP2	AT3G54320.3	1e-100	Integrase-type DNA-binding superfamily protein
c26754.graph_c0	DBB	AT4G39070.1	2e-70	B-box zinc finger family protein
c26761.graph_c0	B3	AT2G46870.1	4e-70	AP2/B3-like transcriptional factor family protein
c26795.graph_c0	bHLH	AT5G50915.2	5e-37	basic helix-loop-helix (bHLH) DNA-binding superfamily protein
c26915.graph_c0	ERF	AT3G23240.1	7e-66	ethylene response factor 1
c26924.graph_c1	WOX	AT2G28610.1	1e-41	Homeodomain-like superfamily protein
c26967.graph_c0	HD-ZIP	AT3G01470.1	1e-40	homeobox 1
c26971.graph_c0	GRAS	AT3G13840.1	0	GRAS family transcription factor
c27032.graph_c0	ARF	AT2G33860.1	0	Transcriptional factor B3 family protein / auxin-responsive factor AUX/IAA-related
c27074.graph_c0	WRKY	AT2G38470.1	1e-21	WRKY DNA-binding protein 33
c27078.graph_c0	GRAS	AT5G66770.1	0	GRAS family transcription factor
c27099.graph_c0	NAC	AT1G25580.1	1e-178	NAC (No Apical Meristem) domain transcriptional regulator superfamily protein
c27119.graph_c0	C2H2	AT2G28200.1	5e-62	C2H2-type zinc finger family protein
c27175.graph_c1	WRKY	AT4G04450.1	4e-63	WRKY family transcription factor
c27184.graph_c0	ERF	AT4G18450.1	1e-25	Integrase-type DNA-binding superfamily protein
c27206.graph_c0	B3	AT3G19184.1	3e-38	AP2/B3-like transcriptional factor family protein
c27237.graph_c0	ERF	AT2G40340.1	4e-74	Integrase-type DNA-binding superfamily protein
c27298.graph_c0	WRKY	AT2G30590.1	1e-131	WRKY DNA-binding protein 21
c27311.graph_c0	bHLH	AT2G31280.1	1e-180	conserved peptide upstream open reading frame 7
c27318.graph_c0	ERF	AT5G61890.1	4e-47	Integrase-type DNA-binding superfamily protein
c27396.graph_c0	FAR1	AT2G27110.2	0	FAR1-related sequence 3
c27433.graph_c1	C2H2	AT5G66730.1	4e-88	C2H2-like zinc finger protein
c27461.graph_c0	ZF-HD	AT5G15210.1	1e-31	homeobox protein 30
c27492.graph_c0	HD-ZIP	AT1G79840.1	0	HD-ZIP IV family of homeobox-leucine zipper protein with lipid-binding START domain
c27503.graph_c0	CO-like	AT2G33500.1	1e-110	B-box type zinc finger protein with CCT domain
c27507.graph_c0	HB-PHD	AT4G29940.2	1e-158	pathogenesis related homeodomain protein A
c27519.graph_c0	AP2	AT5G60120.1	3e-19	target of early activation tagged (EAT) 2
c27522.graph_c0	GRAS	AT1G50420.1	0	scarecrow-like 3
c2753.graph_c0	NAC	AT1G61110.1	4e-80	NAC domain containing protein 25
c27539.graph_c0	NAC	AT5G61430.1	1e-143	NAC domain containing protein 100
c27558.graph_c0	ERF	AT3G23240.1	9e-84	ethylene response factor 1
c27594.graph_c0	SBP	AT1G69170.1	3e-52	Squamosa promoter-binding protein-like (SBP domain) transcription factor family protein
c27601.graph_c0	TALE	AT1G75410.2	1e-122	BEL1-like homeodomain 3
c27637.graph_c0	TCP	AT3G47620.1	6e-09	TEOSINTE BRANCHED, cycloidea and PCF (TCP) 14
c27637.graph_c1	TCP	AT2G45680.1	5e-52	TCP family transcription factor
c27666.graph_c0	bZIP	AT3G12250.2	0	TGACG motif-binding factor 6
c27683.graph_c0	HD-ZIP	AT2G01430.1	2e-44	homeobox-leucine zipper protein 17
c27740.graph_c0	C3H	AT1G75340.1	6e-74	Zinc finger C-x8-C-x5-C-x3-H type family protein
c27770.graph_c0	MYB_related	AT1G49950.3	1e-108	telomere repeat binding factor 1
c27821.graph_c0	MYB	AT3G06490.1	2e-97	myb domain protein 108
c27869.graph_c0	FAR1	AT3G59470.2	1e-114	Far-red impaired responsive (FAR1) family protein
c27944.graph_c0	TCP	AT3G02150.1	4e-49	plastid transcription factor 1
c27992.graph_c0	NF-YA	AT1G30500.2	2e-76	nuclear factor Y, subunit A7
c27993.graph_c1	HSF	AT5G62020.1	2e-31	heat shock transcription factor B2A
c28076.graph_c0	C3H	AT1G68200.2	0.0001	Zinc finger C-x8-C-x5-C-x3-H type family protein
c28077.graph_c1	bHLH	AT4G29100.1	1e-88	basic helix-loop-helix (bHLH) DNA-binding superfamily protein
c28080.graph_c0	VOZ	AT1G28520.2	1e-165	vascular plant one zinc finger protein
c28169.graph_c1	TCP	AT3G15030.3	2e-73	TCP family transcription factor 4
c28170.graph_c0	MYB	AT2G38090.1	1e-124	Duplicated homeodomain-like superfamily protein
c28196.graph_c1	ERF	AT2G40340.1	5e-36	Integrase-type DNA-binding superfamily protein
c28202.graph_c0	TCP	AT2G45680.1	2e-88	TCP family transcription factor
c28225.graph_c0	NF-YB	AT4G14540.1	5e-78	nuclear factor Y, subunit B3
c28239.graph_c1	ZF-HD	AT1G75240.1	1e-32	homeobox protein 33
c28257.graph_c0	MYB	AT4G09460.1	3e-71	myb domain protein 6
c28312.graph_c0	RAV	AT1G25560.1	1e-143	AP2/B3 transcription factor family protein
c28358.graph_c1	C3H	AT5G18550.1	1e-167	Zinc finger C-x8-C-x5-C-x3-H type family protein
c28375.graph_c0	ERF	AT1G33760.1	1e-51	Integrase-type DNA-binding superfamily protein
c28454.graph_c0	G2-like	AT1G25550.1	1e-110	myb-like transcription factor family protein
c28478.graph_c0	C3H	AT3G48440.1	1e-134	Zinc finger C-x8-C-x5-C-x3-H type family protein
c28480.graph_c0	MYB_related	AT1G70000.2	4e-73	myb-like transcription factor family protein
c28483.graph_c1	ERF	AT5G67190.1	2e-59	DREB and EAR motif protein 2
c28487.graph_c0	BES1	AT1G75080.2	1e-110	Brassinosteroid signalling positive regulator (BZR1) family protein
c28516.graph_c0	ERF	AT1G21910.1	2e-55	Integrase-type DNA-binding superfamily protein
c28519.graph_c0	C2H2	AT1G66140.1	8e-47	zinc finger protein 4
c28520.graph_c0	HSF	AT4G18880.1	1e-130	heat shock transcription factor A4A
c28558.graph_c0	bHLH	AT2G43140.2	3e-65	basic helix-loop-helix (bHLH) DNA-binding superfamily protein
c28597.graph_c0	MYB	AT2G38090.1	5e-95	Duplicated homeodomain-like superfamily protein
c28605.graph_c0	Trihelix	AT3G14180.1	2e-94	sequence-specific DNA binding transcription factors
c28616.graph_c0	C2H2	AT3G57670.1	1e-138	C2H2-type zinc finger family protein
c28616.graph_c1	C2H2	AT1G51220.1	3e-34	WIP domain protein 5
c28635.graph_c0	ERF	AT1G71450.1	2e-69	Integrase-type DNA-binding superfamily protein
c28636.graph_c0	GATA	AT3G21175.2	1e-122	ZIM-like 1
c28651.graph_c0	TALE	AT5G02030.1	2e-94	POX (plant homeobox) family protein
c28672.graph_c0	FAR1	AT2G43280.1	8e-62	Far-red impaired responsive (FAR1) family protein
c28686.graph_c1	Trihelix	AT1G21200.1	3e-98	sequence-specific DNA binding transcription factors
c28699.graph_c0	ARF	AT5G62000.3	0	auxin response factor 2
c28700.graph_c0	ERF	AT1G28360.1	3e-33	ERF domain protein 12
c28707.graph_c0	WRKY	AT4G24240.1	1e-112	WRKY DNA-binding protein 7
c28715.graph_c0	GRAS	AT1G07530.1	0	SCARECROW-like 14
c28715.graph_c1	GRAS	AT1G07530.1	7e-71	SCARECROW-like 14
c2872.graph_c0	GRAS	AT4G17230.1	5e-14	SCARECROW-like 13
c2872.graph_c1	GRAS	AT1G50600.1	1e-29	scarecrow-like 5
c28724.graph_c0	WRKY	AT2G38470.1	1e-115	WRKY DNA-binding protein 33
c28801.graph_c0	MYB_related	AT3G13540.1	3e-60	myb domain protein 5
c28817.graph_c0	bHLH	AT1G32640.1	0	Basic helix-loop-helix (bHLH) DNA-binding family protein
c28840.graph_c0	FAR1	AT4G38180.1	4e-20	FAR1-related sequence 5
c28852.graph_c0	GRAS	AT5G52510.1	1e-177	SCARECROW-like 8
c28868.graph_c0	ERF	AT4G17500.1	2e-93	ethylene responsive element binding factor 1
c28878.graph_c1	WRKY	AT4G11070.1	2e-59	WRKY family transcription factor
c28938.graph_c0	C2H2	AT2G28710.1	8e-37	C2H2-type zinc finger family protein
c28956.graph_c1	WRKY	AT2G37260.2	8e-33	WRKY family transcription factor family protein
c28965.graph_c0	C2H2	AT1G08290.1	1e-127	WIP domain protein 3
c28972.graph_c2	WRKY	AT2G38470.1	2e-32	WRKY DNA-binding protein 33
c29040.graph_c0	MYB_related	AT3G16350.1	1e-114	Homeodomain-like superfamily protein
c29072.graph_c0	C2H2	No hit	-	-
c29073.graph_c0	bZIP	AT1G42990.1	1e-26	basic region/leucine zipper motif 60
c29084.graph_c0	C2H2	AT2G37430.1	1e-41	C2H2 and C2HC zinc fingers superfamily protein
c29144.graph_c0	TCP	AT5G23280.1	4e-94	TCP family transcription factor
c29168.graph_c1	MYB_related	AT1G07540.1	1e-111	TRF-like 2
c29294.graph_c1	NF-YC	AT1G56170.2	8e-76	nuclear factor Y, subunit C2
c29320.graph_c0	FAR1	AT4G15090.1	1e-116	FRS (FAR1 Related Sequences) transcription factor family
c29344.graph_c0	YABBY	AT2G45190.1	1e-89	Plant-specific transcription factor YABBY family protein
c29399.graph_c0	TALE	AT5G25220.2	1e-117	KNOTTED1-like homeobox gene 3
c29468.graph_c0	bHLH	AT2G24260.1	1e-95	LJRHL1-like 1
c29473.graph_c0	C2H2	AT1G34370.3	3e-74	C2H2 and C2HC zinc fingers superfamily protein
c29483.graph_c1	Dof	AT5G65590.1	1e-19	Dof-type zinc finger DNA-binding family protein
c29499.graph_c0	MYB	AT4G37260.1	8e-60	myb domain protein 73
c29517.graph_c0	FAR1	AT4G38180.1	4e-17	FAR1-related sequence 5
c29770.graph_c0	Trihelix	AT1G13450.3	3e-96	Homeodomain-like superfamily protein
c29773.graph_c0	bZIP	AT1G45249.2	1e-47	abscisic acid responsive elements-binding factor 2
c29838.graph_c0	TALE	AT2G35940.3	1e-144	BEL1-like homeodomain 1
c29871.graph_c0	G2-like	AT5G45580.1	4e-83	Homeodomain-like superfamily protein
c29887.graph_c0	Dof	AT3G47500.1	1e-121	cycling DOF factor 3
c29917.graph_c0	ERF	AT1G78080.1	2e-88	related to AP2 4
c29924.graph_c0	FAR1	AT5G28530.1	0	FAR1-related sequence 10
c29930.graph_c0	TCP	AT1G58100.1	6e-84	TCP family transcription factor
c29961.graph_c0	bHLH	AT1G09530.2	7e-84	phytochrome interacting factor 3
c29979.graph_c1	GRAS	AT5G48150.2	1e-178	GRAS family transcription factor
c29990.graph_c0	MYB_related	AT3G55730.1	9e-27	myb domain protein 109
c29992.graph_c0	ERF	AT5G51190.1	4e-56	Integrase-type DNA-binding superfamily protein
c29999.graph_c0	NAC	AT1G65910.1	1e-90	NAC domain containing protein 28
c30017.graph_c0	CPP	AT4G14770.1	2e-56	TESMIN/TSO1-like CXC 2
c30047.graph_c0	C3H	AT3G19360.1	7e-94	Zinc finger (CCCH-type) family protein
c30096.graph_c0	WRKY	AT1G62300.1	1e-166	WRKY family transcription factor
c30100.graph_c0	E2F/DP	AT5G03415.1	1e-161	Transcription factor DP
c30120.graph_c0	HB-other	AT1G23380.1	7e-53	KNOTTED1-like homeobox gene 6
c30225.graph_c0	MYB_related	AT1G22640.1	2e-31	myb domain protein 3
c30257.graph_c0	SRS	AT1G32730.1	1e-105
c30260.graph_c1	bZIP	AT5G28770.1	6e-48	bZIP transcription factor family protein
c30285.graph_c0	WRKY	AT4G31550.1	1e-106	WRKY DNA-binding protein 11
c30297.graph_c0	NF-YA	AT1G72830.1	1e-51	nuclear factor Y, subunit A3
c30335.graph_c0	C2H2	No hit	-	-
c30377.graph_c0	bHLH	AT2G41130.1	4e-93	basic helix-loop-helix (bHLH) DNA-binding superfamily protein
c30469.graph_c0	G2-like	AT2G03500.1	1e-126	Homeodomain-like superfamily protein
c30501.graph_c0	MYB_related	AT2G38090.1	1e-104	Duplicated homeodomain-like superfamily protein
c30502.graph_c0	MIKC	AT3G54340.1	2e-64	K-box region and MADS-box transcription factor family protein
c30523.graph_c0	MIKC	AT4G37940.1	2e-88	AGAMOUS-like 21
c30564.graph_c0	MYB	AT1G66230.1	1e-101	myb domain protein 20
c30567.graph_c0	LSD	AT4G20380.7	4e-76	LSD1 zinc finger family protein
c30575.graph_c0	LBD	AT5G66870.1	8e-81	ASYMMETRIC LEAVES 2-like 1
c30583.graph_c0	FAR1	AT3G06250.1	0	FAR1-related sequence 7
c30591.graph_c0	LBD	AT2G28500.1	7e-81	LOB domain-containing protein 11
c30689.graph_c0	B3	AT5G58280.1	8e-75	AP2/B3-like transcriptional factor family protein
c30704.graph_c0	NAC	AT3G04070.1	1e-102	NAC domain containing protein 47
c30729.graph_c0	MYB	AT3G52250.1	0	Duplicated homeodomain-like superfamily protein
c30760.graph_c0	WRKY	AT5G56270.1	1e-156	WRKY DNA-binding protein 2
c30774.graph_c0	HD-ZIP	AT1G05230.4	0	homeodomain GLABROUS 2
c30802.graph_c0	E2F/DP	AT3G48160.2	1e-139	DP-E2F-like 1
c30809.graph_c0	SBP	AT2G42200.1	4e-74	squamosa promoter binding protein-like 9
c30828.graph_c1	Trihelix	AT2G44730.1	1e-23	Alcohol dehydrogenase transcription factor Myb/SANT-like family protein
c30911.graph_c0	WRKY	AT1G13960.1	1e-151	WRKY DNA-binding protein 4
c30919.graph_c0	NF-YA	AT1G72830.1	7e-78	nuclear factor Y, subunit A3
c30936.graph_c0	WRKY	AT2G40740.1	4e-59	WRKY DNA-binding protein 55
c30944.graph_c0	MYB_related	No hit	-	-
c30966.graph_c0	WRKY	AT1G29280.1	1e-81	WRKY DNA-binding protein 65
c31004.graph_c0	G2-like	AT4G13640.1	1e-98	Homeodomain-like superfamily protein
c31019.graph_c0	EIL	AT1G73730.1	1e-136	ETHYLENE-INSENSITIVE3-like 3
c31019.graph_c1	EIL	AT1G73730.1	1e-50	ETHYLENE-INSENSITIVE3-like 3
c31061.graph_c0	TALE	AT4G36870.2	1e-179	BEL1-like homeodomain 2
c31066.graph_c0	Trihelix	AT3G24490.1	1e-80	Alcohol dehydrogenase transcription factor Myb/SANT-like family protein
c31075.graph_c0	B3	AT4G21550.1	1e-124	VP1/ABI3-like 3
c31093.graph_c0	bZIP	AT3G58120.1	1e-102	Basic-leucine zipper (bZIP) transcription factor family protein
c31185.graph_c3	GRAS	AT4G00150.1	1e-128	GRAS family transcription factor
c31223.graph_c0	HD-ZIP	AT4G00730.1	0	Homeobox-leucine zipper family protein / lipid-binding START domain-containing protein
c31239.graph_c0	ERF	AT5G07580.1	3e-48	Integrase-type DNA-binding superfamily protein
c31293.graph_c0	GRAS	AT4G36710.1	1e-167	GRAS family transcription factor
c31309.graph_c0	E2F/DP	AT2G36010.1	9e-96	E2F transcription factor 3
c31345.graph_c0	ERF	AT5G44210.1	2e-42	erf domain protein 9
c31369.graph_c1	HSF	AT4G36990.1	5e-83	heat shock factor 4
c3137.graph_c0	C2H2	No hit	-	-
c31375.graph_c0	MYB_related	AT1G09710.1	6e-87	Homeodomain-like superfamily protein
c31683.graph_c0	SBP	AT1G69170.1	2e-51	Squamosa promoter-binding protein-like (SBP domain) transcription factor family protein
c31684.graph_c0	ERF	AT5G61890.1	7e-35	Integrase-type DNA-binding superfamily protein
c31690.graph_c0	C2H2	AT5G66730.1	1e-118	C2H2-like zinc finger protein
c31698.graph_c0	Dof	AT1G51700.1	1e-48	DOF zinc finger protein 1
c31703.graph_c1	ARF	AT1G59750.2	1e-109	auxin response factor 1
c31741.graph_c0	S1Fa-like	AT2G37120.1	1e-14	S1FA-like DNA-binding protein
c31751.graph_c0	HD-ZIP	AT2G46680.1	9e-50	homeobox 7
c31807.graph_c0	NAC	AT4G17980.1	1e-104	NAC domain containing protein 71
c31810.graph_c0	M-type	AT2G22540.1	1e-36	K-box region and MADS-box transcription factor family protein
c31822.graph_c0	WRKY	AT5G15130.1	4e-85	WRKY DNA-binding protein 72
c31824.graph_c0	GRAS	AT2G01570.1	0	GRAS family transcription factor family protein
c31907.graph_c0	Dof	AT1G21340.1	3e-43	Dof-type zinc finger DNA-binding family protein
c31966.graph_c0	MYB_related	AT2G44430.1	1e-106	DNA-binding bromodomain-containing protein
c31978.graph_c1	MYB_related	AT1G01520.1	8e-44	Homeodomain-like superfamily protein
c31979.graph_c0	TALE	AT5G02030.1	1e-74	POX (plant homeobox) family protein
c32005.graph_c0	bHLH	AT1G27660.1	8e-75	basic helix-loop-helix (bHLH) DNA-binding superfamily protein
c32009.graph_c0	MYB_related	AT3G21430.2	0	DNA binding
c32060.graph_c0	Trihelix	AT3G10030.2	1e-105	aspartate/glutamate/uridylate kinase family protein
c32134.graph_c0	WRKY	AT1G30650.1	2e-91	WRKY DNA-binding protein 14
c32154.graph_c0	FAR1	AT3G07500.1	3e-41	Far-red impaired responsive (FAR1) family protein
c32167.graph_c0	CO-like	AT3G07650.4	1e-161	CONSTANS-like 9
c32223.graph_c0	bZIP	AT3G56850.1	5e-73	ABA-responsive element binding protein 3
c32274.graph_c0	B3	AT3G18990.1	1e-135	AP2/B3-like transcriptional factor family protein
c32310.graph_c0	C3H	AT4G25440.1	0.003	zinc finger WD40 repeat protein 1
c32354.graph_c0	CPP	AT4G29000.1	0	Tesmin/TSO1-like CXC domain-containing protein
c32387.graph_c0	GRF	AT2G22840.1	3e-90	growth-regulating factor 1
c32388.graph_c0	HSF	AT2G26150.1	1e-129	heat shock transcription factor A2
c32420.graph_c0	C3H	AT5G12850.1	1e-121	CCCH-type zinc finger protein with ARM repeat domain
c32423.graph_c0	bHLH	AT1G10120.1	5e-88	basic helix-loop-helix (bHLH) DNA-binding superfamily protein
c32434.graph_c0	ARF	AT1G19220.1	0	auxin response factor 19
c32449.graph_c1	HD-ZIP	AT3G60390.1	3e-94	homeobox-leucine zipper protein 3
c32475.graph_c0	MYB_related	No hit	-	-
c32495.graph_c0	ARR-B	AT4G18020.6	1e-151	CheY-like two-component responsive regulator family protein
c32520.graph_c0	MYB_related	No hit	-	-
c32524.graph_c0	ERF	AT5G61890.1	5e-43	Integrase-type DNA-binding superfamily protein
c32528.graph_c0	G2-like	AT5G16560.1	8e-18	Homeodomain-like superfamily protein
c32600.graph_c0	FAR1	AT1G52520.1	0	FAR1-related sequence 6
c32628.graph_c0	MYB_related	AT4G39250.1	1e-31	RAD-like 1
c32678.graph_c0	bHLH	AT3G20640.1	2e-58	basic helix-loop-helix (bHLH) DNA-binding superfamily protein
c32751.graph_c0	M-type	AT2G03710.3	3e-28	K-box region and MADS-box transcription factor family protein
c32752.graph_c0	CAMTA	AT5G64220.2	0	Calmodulin-binding transcription activator protein with CG-1 and Ankyrin domains
c32754.graph_c0	GRAS	AT3G46600.2	1e-112	GRAS family transcription factor
c32772.graph_c0	bHLH	AT3G19860.1	6e-98	basic helix-loop-helix (bHLH) DNA-binding superfamily protein
c32795.graph_c0	GeBP	AT1G61730.1	6e-37	DNA-binding storekeeper protein-related transcriptional regulator
c32826.graph_c2	AP2	AT4G36920.2	7e-41	Integrase-type DNA-binding superfamily protein
c32850.graph_c0	MYB	AT4G21440.1	1e-122	MYB-like 102
c32913.graph_c0	NF-YC	AT3G12480.1	2e-82	nuclear factor Y, subunit C11
c32949.graph_c0	MYB	AT4G32730.2	0	Homeodomain-like protein
c33026.graph_c0	C2H2	AT3G46080.1	0.001	C2H2-type zinc finger family protein
c33109.graph_c0	ARF	AT3G61830.1	0	auxin response factor 18
c33141.graph_c0	TCP	AT2G45680.1	7e-75	TCP family transcription factor
c33145.graph_c0	BES1	AT1G78700.1	1e-129	BES1/BZR1 homolog 4
c33183.graph_c0	MYB	AT1G09770.1	3e-18	cell division cycle 5
c33205.graph_c0	MYB	AT4G37260.1	2e-88	myb domain protein 73
c33219.graph_c0	MYB_related	AT5G02320.2	1e-65	myb domain protein 3r-5
c33222.graph_c0	bZIP	AT3G56850.1	1e-103	ABA-responsive element binding protein 3
c33235.graph_c0	ARF	AT1G19220.1	0	auxin response factor 19
c33265.graph_c1	C3H	AT5G51980.1	0	Transducin/WD40 repeat-like superfamily protein
c33293.graph_c0	GATA	AT5G66320.2	8e-67	GATA transcription factor 5
c33338.graph_c2	Trihelix	AT1G76880.1	1e-171	Duplicated homeodomain-like superfamily protein
c33352.graph_c0	G2-like	AT3G04030.3	1e-111	Homeodomain-like superfamily protein
c33357.graph_c0	GATA	AT4G32890.1	9e-48	GATA transcription factor 9
c33361.graph_c0	bZIP	AT5G44080.1	3e-75	Basic-leucine zipper (bZIP) transcription factor family protein
c33382.graph_c0	bHLH	AT4G00870.1	1e-87	basic helix-loop-helix (bHLH) DNA-binding superfamily protein
c33394.graph_c0	C3H	AT4G29190.1	1e-133	Zinc finger C-x8-C-x5-C-x3-H type family protein
c33495.graph_c0	CPP	AT4G14770.1	2e-57	TESMIN/TSO1-like CXC 2
c33501.graph_c0	CO-like	AT2G47890.1	2e-94	B-box type zinc finger protein with CCT domain
c33531.graph_c0	ERF	AT5G52020.1	1e-51	Integrase-type DNA-binding superfamily protein
c33584.graph_c0	bHLH	AT5G08130.4	6e-64	basic helix-loop-helix (bHLH) DNA-binding superfamily protein
c33681.graph_c0	BES1	AT2G45880.1	5e-22	beta-amylase 7
c33691.graph_c0	bHLH	AT3G57800.2	1e-105	basic helix-loop-helix (bHLH) DNA-binding superfamily protein
c33692.graph_c1	HD-ZIP	AT2G46680.1	4e-68	homeobox 7
c337.graph_c0	NAC	AT5G24590.2	4e-11	TCV-interacting protein
c33719.graph_c0	G2-like	AT5G16560.1	1e-84	Homeodomain-like superfamily protein
c33732.graph_c0	AP2	AT4G37750.1	1e-161	Integrase-type DNA-binding superfamily protein
c33749.graph_c0	FAR1	AT1G76320.1	0	FAR1-related sequence 4
c33751.graph_c0	ERF	AT2G44840.1	2e-48	ethylene-responsive element binding factor 13
c33782.graph_c0	CO-like	AT3G02380.1	1e-149	CONSTANS-like 2
c33807.graph_c0	MYB_related	AT1G72650.1	4e-28	TRF-like 6
c33808.graph_c0	C3H	AT3G08505.2	1e-159	zinc finger (CCCH-type/C3HC4-type RING finger) family protein
c33818.graph_c0	NAC	AT3G01600.1	1e-105	NAC domain containing protein 44
c33822.graph_c0	NAC	AT2G43000.1	7e-86	NAC domain containing protein 42
c33830.graph_c0	WRKY	AT1G62300.1	1e-144	WRKY family transcription factor
c33842.graph_c0	bZIP	AT4G38900.3	1e-138	Basic-leucine zipper (bZIP) transcription factor family protein
c33846.graph_c0	RAV	AT1G68840.2	1e-105	related to ABI3/VP1 2
c3388.graph_c0	bZIP	AT3G30530.1	8e-46	basic leucine-zipper 42
c33970.graph_c0	C2H2	AT1G03840.1	1e-122	C2H2 and C2HC zinc fingers superfamily protein
c33973.graph_c0	GRAS	AT5G48150.2	1e-140	GRAS family transcription factor
c33973.graph_c1	WRKY	AT2G04880.2	2e-92	zinc-dependent activator protein-1
c33988.graph_c0	HB-PHD	AT3G19510.1	5e-91	Homeodomain-like protein with RING/FYVE/PHD-type zinc finger domain
c34037.graph_c0	NAC	AT1G65910.1	6e-21	NAC domain containing protein 28
c34119.graph_c0	CPP	AT4G14770.1	1e-172	TESMIN/TSO1-like CXC 2
c34146.graph_c1	C3H	AT2G33835.1	0.0005	Zinc finger C-x8-C-x5-C-x3-H type family protein
c34188.graph_c0	ERF	AT4G27950.1	4e-62	cytokinin response factor 4
c34189.graph_c0	bHLH	AT4G16430.1	1e-179	basic helix-loop-helix (bHLH) DNA-binding superfamily protein
c34252.graph_c0	SBP	AT5G43270.3	3e-88	squamosa promoter binding protein-like 2
c34287.graph_c0	Dof	AT5G60850.1	6e-68	OBF binding protein 4
c34316.graph_c0	HD-ZIP	AT1G69780.1	1e-121	Homeobox-leucine zipper protein family
c34398.graph_c0	FAR1	AT5G28530.1	0	FAR1-related sequence 10
c34500.graph_c0	FAR1	AT1G10240.1	0	FAR1-related sequence 11
c34505.graph_c0	NAC	AT5G18270.1	1e-111	Arabidopsis NAC domain containing protein 87
c34550.graph_c0	FAR1	AT4G38180.1	1e-114	FAR1-related sequence 5
c34552.graph_c0	TALE	AT2G27990.1	2e-93	BEL1-like homeodomain 8
c34563.graph_c0	C3H	AT2G16485.1	0	nucleic acid binding;zinc ion binding;DNA binding
c34629.graph_c0	bHLH	AT3G47640.3	5e-67	basic helix-loop-helix (bHLH) DNA-binding superfamily protein
c34633.graph_c0	WRKY	AT2G47260.1	8e-75	WRKY DNA-binding protein 23
c34648.graph_c0	bZIP	AT1G06070.1	1e-169	Basic-leucine zipper (bZIP) transcription factor family protein
c34670.graph_c0	B3	AT3G18990.1	1e-11	AP2/B3-like transcriptional factor family protein
c34712.graph_c0	bHLH	AT4G36930.1	4e-66	basic helix-loop-helix (bHLH) DNA-binding superfamily protein
c34750.graph_c1	C2H2	AT5G03740.1	1e-58	histone deacetylase 2C
c34751.graph_c1	MYB	AT1G09770.1	0	cell division cycle 5
c34840.graph_c0	NAC	AT5G61430.1	1e-162	NAC domain containing protein 100
c34849.graph_c0	AP2	AT5G60120.2	1e-41	target of early activation tagged (EAT) 2
c34854.graph_c2	C2H2	AT2G02080.1	1e-138	indeterminate(ID)-domain 4
c34857.graph_c0	bZIP	AT5G11260.1	4e-74	Basic-leucine zipper (bZIP) transcription factor family protein
c34903.graph_c0	FAR1	AT2G43280.1	1e-111	Far-red impaired responsive (FAR1) family protein
c34924.graph_c0	bHLH	AT3G19500.1	5e-50	basic helix-loop-helix (bHLH) DNA-binding superfamily protein
c34936.graph_c2	FAR1	AT2G27110.2	2e-80	FAR1-related sequence 3
c34950.graph_c0	MYB_related	AT3G11450.1	0	DnaJ domain ;Myb-like DNA-binding domain
c34963.graph_c1	ARR-B	AT4G16110.1	1e-120	response regulator 2
c34984.graph_c0	MYB	AT3G28910.1	1e-113	myb domain protein 30
c34990.graph_c0	G2-like	AT5G06800.1	3e-72	myb-like HTH transcriptional regulator family protein
c35005.graph_c0	NF-X1	AT5G05660.1	0	sequence-specific DNA binding transcription factors;zinc ion binding;sequence-specific DNA binding transcription factors
c35065.graph_c0	GRF	AT2G45480.1	1e-43	growth-regulating factor 9
c35093.graph_c0	HD-ZIP	AT1G52150.1	0	Homeobox-leucine zipper family protein / lipid-binding START domain-containing protein
c35155.graph_c0	HRT-like	AT5G56780.1	6e-91	effector of transcription2
c35207.graph_c0	NAC	AT1G01720.1	1e-116	NAC (No Apical Meristem) domain transcriptional regulator superfamily protein
c35231.graph_c0	SBP	AT1G20980.1	0	squamosa promoter binding protein-like 14
c35256.graph_c0	B3	AT5G66980.1	3e-21	AP2/B3-like transcriptional factor family protein
c35287.graph_c0	C3H	AT1G66810.1	5e-05	Zinc finger C-x8-C-x5-C-x3-H type family protein
c35294.graph_c0	C2H2	AT1G55110.1	1e-118	indeterminate(ID)-domain 7
c35355.graph_c0	C3H	AT1G32360.1	1e-128	Zinc finger (CCCH-type) family protein
c35439.graph_c0	bHLH	AT3G19500.1	2e-21	basic helix-loop-helix (bHLH) DNA-binding superfamily protein
c35441.graph_c0	Trihelix	AT5G03680.1	1e-101	Duplicated homeodomain-like superfamily protein
c35499.graph_c0	BES1	AT5G45300.1	0	beta-amylase 2
c35537.graph_c0	B3	AT4G32010.1	0	HSI2-like 1
c35600.graph_c0	Trihelix	AT5G63420.1	0	RNA-metabolising metallo-beta-lactamase family protein
c35624.graph_c0	NAC	AT5G24590.2	1e-109	TCV-interacting protein
c35631.graph_c1	bZIP	AT1G45249.1	1e-70	abscisic acid responsive elements-binding factor 2
c35657.graph_c0	C3H	AT5G58620.1	0	zinc finger (CCCH-type) family protein
c35683.graph_c1	WRKY	AT4G30935.1	1e-132	WRKY DNA-binding protein 32
c35683.graph_c2	Trihelix	AT3G10040.1	3e-89	sequence-specific DNA binding transcription factors
c35697.graph_c0	SBP	AT3G60030.1	0	squamosa promoter-binding protein-like 12
c35732.graph_c0	BES1	AT2G45880.1	1e-149	beta-amylase 7
c35808.graph_c0	C3H	AT3G08505.2	2e-05	zinc finger (CCCH-type/C3HC4-type RING finger)
c35850.graph_c0	Nin-like	AT1G20640.2	0	Plant regulator RWP-RK family protein
c35856.graph_c0	ARR-B	AT2G25180.1	1e-138	response regulator 12
c35889.graph_c0	bZIP	AT2G46270.1	1e-126	G-box binding factor 3
c35907.graph_c0	HD-ZIP	AT5G46880.1	0	homeobox-7
c35910.graph_c0	C2H2	AT4G06634.1	1e-164	zinc finger (C2H2 type) family protein
c35922.graph_c0	MYB_related	AT3G57980.1	1e-109	DNA-binding bromodomain-containing protein
c36015.graph_c0	Nin-like	AT4G24020.1	0	NIN like protein 7
c36058.graph_c1	ARF	AT1G59750.2	0	auxin response factor 1
c36072.graph_c0	GATA	AT3G21175.2	7e-57	ZIM-like 1
c36073.graph_c0	GATA	AT4G17570.3	1e-168	GATA transcription factor 26
c36086.graph_c0	bZIP	AT1G58110.2	3e-21	Basic-leucine zipper (bZIP) transcription factor family protein
c36112.graph_c0	CAMTA	AT2G22300.2	0	signal responsive 1
c36134.graph_c1	bHLH	AT2G42280.1	2e-66	basic helix-loop-helix (bHLH) DNA-binding superfamily protein
c36160.graph_c0	ERF	AT1G53910.2	2e-84	related to AP2 12
c36196.graph_c0	NAC	AT5G04410.1	1e-158	NAC domain containing protein 2
c36204.graph_c0	GRAS	AT4G17230.1	0	SCARECROW-like 13
c36219.graph_c0	GRAS	AT2G37650.1	0	GRAS family transcription factor
c36240.graph_c1	MIKC	AT2G22540.1	1e-72	K-box region and MADS-box transcription factor family protein
c36299.graph_c0	MYB_related	No hit	-	-
c36312.graph_c1	bHLH	AT3G26744.4	1e-163	basic helix-loop-helix (bHLH) DNA-binding superfamily protein
c36320.graph_c0	bZIP	AT1G58110.2	1e-126	Basic-leucine zipper (bZIP) transcription factor family protein
c36376.graph_c0	WRKY	AT4G26640.2	0	WRKY family transcription factor family protein
c36421.graph_c0	FAR1	AT4G38180.1	1e-84	FAR1-related sequence 5
c36564.graph_c0	MYB_related	AT5G58340.2	4e-06	myb-like HTH transcriptional regulator family protein
c36580.graph_c1	Trihelix	AT3G58630.1	2e-62	sequence-specific DNA binding transcription factors
c36677.graph_c0	NF-YC	AT1G08970.4	7e-86	nuclear factor Y, subunit C9
c36686.graph_c2	ARF	AT4G30080.1	0	auxin response factor 16
c36695.graph_c0	bHLH	AT4G09820.1	1e-100	basic helix-loop-helix (bHLH) DNA-binding superfamily protein
c36706.graph_c0	bHLH	AT4G30980.1	6e-38	LJRHL1-like 2
c36717.graph_c0	LSD	AT4G21610.1	7e-45	lsd one like 2
c36787.graph_c0	FAR1	AT4G38180.1	1e-118	FAR1-related sequence 5
c36787.graph_c1	FAR1	AT3G59470.2	1e-12	Far-red impaired responsive (FAR1) family protein
c36802.graph_c0	C3H	AT1G01350.1	1e-164	Zinc finger (CCCH-type/C3HC4-type RING finger) family protein
c36820.graph_c1	Trihelix	AT1G76890.2	1e-128	Duplicated homeodomain-like superfamily protein
c36831.graph_c0	bHLH	AT4G20970.1	1e-31	basic helix-loop-helix (bHLH) DNA-binding superfamily protein
c36865.graph_c0	NF-X1	AT1G10170.1	0	NF-X-like 1
c36883.graph_c1	HD-ZIP	AT4G00730.1	0	Homeobox-leucine zipper family protein / lipid-binding START domain-containing protein
c36887.graph_c0	bHLH	AT1G51140.1	6e-81	basic helix-loop-helix (bHLH) DNA-binding superfamily protein
c3695.graph_c0	C2H2	AT1G26610.1	6e-34	C2H2-like zinc finger protein
c36957.graph_c0	Trihelix	AT4G31270.1	5e-66	sequence-specific DNA binding transcription factors
c37.graph_c0	bZIP	AT3G17609.2	1e-48	HY5-homolog
c37085.graph_c0	CPP	AT2G20110.1	4e-43	Tesmin/TSO1-like CXC domain-containing protein
c37136.graph_c0	MYB	AT3G11440.1	1e-126	myb domain protein 65
c37145.graph_c0	MYB	AT3G09230.1	1e-110	myb domain protein 1
c37158.graph_c0	NAC	AT4G35580.1	2e-46	NAC transcription factor-like 9
c37161.graph_c0	MYB_related	AT3G18100.1	4e-43	myb domain protein 4r1
c37181.graph_c0	NAC	AT1G33060.1	1e-137	NAC 014
c37185.graph_c0	MYB_related	AT2G46830.1	1e-114	circadian clock associated 1
c37274.graph_c2	HD-ZIP	AT4G40060.1	6e-62	homeobox protein 16
c37280.graph_c0	C3H	AT2G33835.1	2e-16	Zinc finger C-x8-C-x5-C-x3-H type family protein
c37337.graph_c0	NAC	AT5G64060.1	6e-90	NAC domain containing protein 103
c37406.graph_c0	MYB_related	AT1G06910.1	3e-19	TRF-like 7
c37427.graph_c0	GRAS	AT1G21450.1	0	SCARECROW-like 1
c37449.graph_c1	B3	AT3G18990.1	6e-21	AP2/B3-like transcriptional factor family protein
c37449.graph_c2	B3	AT1G49475.1	2e-25	AP2/B3-like transcriptional factor family protein
c37502.graph_c0	ARF	AT1G30330.1	0	auxin response factor 6
c37507.graph_c0	B3	AT4G33280.1	3e-06	AP2/B3-like transcriptional factor family protein
c37509.graph_c0	M-type	AT3G18650.1	3e-07	AGAMOUS-like 103
c37515.graph_c0	GeBP	AT4G00390.1	2e-12	DNA-binding storekeeper protein-related transcriptional regulator
c37517.graph_c0	EIL	AT3G20770.1	0	Ethylene insensitive 3 family protein
c37714.graph_c0	WRKY	AT5G13080.1	9e-60	WRKY DNA-binding protein 75
c37757.graph_c0	GRAS	AT1G07530.1	6e-75	SCARECROW-like 14
c37766.graph_c0	NAC	AT4G35580.1	2e-43	NAC transcription factor-like 9
c37766.graph_c1	NAC	AT1G33060.2	3e-34	NAC 014
c37835.graph_c0	C2H2	AT4G12240.1	2e-71	zinc finger (C2H2 type) family protein
c37885.graph_c0	GRAS	AT1G07530.1	0	SCARECROW-like 14
c37894.graph_c1	C2H2	AT5G52010.1	1e-167	C2H2-like zinc finger protein
c37988.graph_c0	Dof	AT3G55370.1	5e-24	OBF-binding protein 3
c38004.graph_c1	G2-like	AT1G32240.1	6e-20	Homeodomain-like superfamily protein
c38231.graph_c0	WRKY	AT4G23810.1	1e-58	WRKY family transcription factor
c38252.graph_c0	bZIP	AT1G75390.1	3e-51	basic leucine-zipper 44
c38265.graph_c0	ZF-HD	AT3G28917.1	1e-43	mini zinc finger 2
c38276.graph_c0	C2H2	AT1G27730.1	2e-63	salt tolerance zinc finger
c38333.graph_c0	BES1	AT1G75080.2	1e-114	Brassinosteroid signalling positive regulator (BZR1) family protein
c38336.graph_c0	bZIP	AT3G62420.1	3e-51	basic region/leucine zipper motif 53
c38340.graph_c0	NF-YB	AT2G27470.1	3e-44	nuclear factor Y, subunit B11
c38405.graph_c0	HSF	AT5G45710.1	5e-85	winged-helix DNA-binding transcription factor family protein
c38436.graph_c0	TCP	AT3G27010.1	5e-66	TEOSINTE BRANCHED 1, cycloidea, PCF (TCP)-domain family protein 20
c38462.graph_c0	MIKC	AT4G18960.1	1e-126	K-box region and MADS-box transcription factor family protein
c38517.graph_c0	bZIP	AT4G35040.1	1e-116	Basic-leucine zipper (bZIP) transcription factor family protein
c38560.graph_c0	ERF	AT2G47520.1	3e-40	Integrase-type DNA-binding superfamily protein
c38564.graph_c0	TCP	AT4G18390.2	2e-81	TEOSINTE BRANCHED 1, cycloidea and PCF transcription factor 2
c38587.graph_c0	NAC	AT5G22380.1	2e-73	NAC domain containing protein 90
c38598.graph_c0	Trihelix	AT1G76890.2	3e-86	Duplicated homeodomain-like superfamily protein
c38601.graph_c0	LBD	AT2G30130.1	2e-82	Lateral organ boundaries (LOB) domain family protein
c38604.graph_c0	LBD	AT1G31320.1	9e-81	LOB domain-containing protein 4
c38718.graph_c0	BBR-BPC	AT5G42520.1	1e-159	basic pentacysteine 6
c38739.graph_c0	LBD	AT3G49940.1	2e-92	LOB domain-containing protein 38
c38753.graph_c0	G2-like	AT2G01060.1	2e-75	myb-like HTH transcriptional regulator family protein
c38790.graph_c0	bZIP	AT2G22850.2	7e-41	basic leucine-zipper 6
c38825.graph_c0	C2H2	AT2G28710.1	1e-39	C2H2-type zinc finger family protein
c38861.graph_c0	bZIP	AT4G36730.1	1e-126	G-box binding factor 1
c38914.graph_c0	Trihelix	AT3G24490.1	3e-97	Alcohol dehydrogenase transcription factor Myb/SANT-like family protein
c38928.graph_c0	ARF	AT1G77850.1	0	auxin response factor 17
c39002.graph_c0	ERF	AT5G51990.1	2e-52	C-repeat-binding factor 4
c39005.graph_c0	MYB	AT1G66370.1	3e-66	myb domain protein 113
c39014.graph_c0	Trihelix	AT2G33550.1	8e-98	Homeodomain-like superfamily protein
c39076.graph_c0	MYB	AT4G21440.1	1e-109	MYB-like 102
c39179.graph_c0	Whirly	AT1G14410.1	1e-128	ssDNA-binding transcriptional regulator
c39220.graph_c0	HSF	AT5G03720.1	6e-31	heat shock transcription factor A3
c39245.graph_c0	NF-YC	AT1G07980.1	1e-35	nuclear factor Y, subunit C10
c39474.graph_c0	HD-ZIP	AT4G37790.1	1e-103	Homeobox-leucine zipper protein family
c39487.graph_c0	GRAS	AT4G37650.1	0	GRAS family transcription factor
c39547.graph_c0	HSF	AT5G62020.1	3e-42	heat shock transcription factor B2A
c39573.graph_c0	B3	AT3G26790.1	2e-96	AP2/B3-like transcriptional factor family protein
c39600.graph_c0	GATA	AT3G21175.2	1e-76	ZIM-like 1
c39610.graph_c0	MYB	AT5G08520.1	1e-128	Duplicated homeodomain-like superfamily protein
c39625.graph_c0	AP2	AT1G16060.1	1e-125	ARIA-interacting double AP2 domain protein
c39626.graph_c0	Nin-like	AT2G43500.2	0	Plant regulator RWP-RK family protein
c39641.graph_c0	HD-ZIP	AT4G16780.1	1e-112	homeobox protein 2
c39684.graph_c0	SRS	AT1G75520.1	5e-86	SHI-related sequence 5
c39696.graph_c0	MYB	AT4G38620.1	1e-77	myb domain protein 4
c39738.graph_c0	NAC	AT4G28530.1	5e-94	NAC domain containing protein 74
c39807.graph_c0	NAC	AT4G17980.1	4e-39	NAC domain containing protein 71
c39816.graph_c0	FAR1	AT3G59470.2	1e-70	Far-red impaired responsive (FAR1) family protein
c39940.graph_c0	G2-like	AT3G04450.2	1e-10	Homeodomain-like superfamily protein
c40060.graph_c0	NAC	AT3G12910.1	2e-89	NAC (No Apical Meristem) domain transcriptional regulator superfamily protein
c40062.graph_c0	NAC	AT2G46770.1	1e-125	NAC (No Apical Meristem) domain transcriptional regulator superfamily protein
c40229.graph_c0	Dof	AT1G28310.1	1e-39	Dof-type zinc finger DNA-binding family protein
c40319.graph_c0	Dof	AT5G62940.1	1e-20	Dof-type zinc finger DNA-binding family protein
c40325.graph_c0	ERF	AT4G13620.1	4e-80	Integrase-type DNA-binding superfamily protein
c40393.graph_c0	HB-other	AT5G11270.1	8e-41	overexpressor of cationic peroxidase 3
c40550.graph_c0	bZIP	AT1G59530.1	3e-25	basic leucine-zipper 4
c40651.graph_c0	ERF	AT1G75490.1	1e-49	Integrase-type DNA-binding superfamily protein
c40652.graph_c0	FAR1	AT3G07500.1	5e-98	Far-red impaired responsive (FAR1) family protein
c40657.graph_c0	bHLH	AT1G10610.1	4e-75	basic helix-loop-helix (bHLH) DNA-binding superfamily protein
c41045.graph_c0	MYB	AT1G49010.1	6e-99	Duplicated homeodomain-like superfamily protein
c41113.graph_c0	ZF-HD	AT1G14440.2	1e-43	homeobox protein 31
c41276.graph_c0	bHLH	AT2G31220.1	2e-73	basic helix-loop-helix (bHLH) DNA-binding superfamily protein
c41424.graph_c0	Dof	AT5G39660.2	2e-60	cycling DOF factor 2
c41651.graph_c0	LBD	AT3G49940.1	9e-65	LOB domain-containing protein 38
c41758.graph_c0	B3	AT4G32010.1	2e-35	HSI2-like 1
c42102.graph_c0	C2H2	AT5G06650.1	5e-17	C2H2 and C2HC zinc fingers superfamily protein
c42184.graph_c0	MYB	AT1G08810.1	1e-106	myb domain protein 60
c42300.graph_c0	C3H	AT2G35430.1	2e-12	Zinc finger C-x8-C-x5-C-x3-H type family protein
c42342.graph_c0	MYB	AT5G15310.1	5e-78	myb domain protein 16
c42347.graph_c0	NF-YA	AT3G05690.1	1e-46	nuclear factor Y, subunit A2
c42421.graph_c0	M-type	AT4G09960.2	2e-48	K-box region and MADS-box transcription factor family protein
c42489.graph_c0	GRAS	AT3G54220.1	5e-17	GRAS family transcription factor
c42573.graph_c0	MYB	AT1G22640.1	6e-54	myb domain protein 3
c42687.graph_c0	Dof	AT3G45610.1	8e-10	Dof-type zinc finger DNA-binding family protein
c42749.graph_c0	G2-like	AT2G02060.1	2e-27	Homeodomain-like superfamily protein
c42870.graph_c0	C2H2	AT3G60580.1	2e-43	C2H2-like zinc finger protein
c43033.graph_c0	SBP	AT5G50670.1	5e-65	Squamosa promoter-binding protein-like (SBP domain) transcription factor family protein
c43091.graph_c0	GATA	AT4G26150.1	7e-24	cytokinin-responsive gata factor 1
c43212.graph_c0	NAC	AT3G17730.1	1e-127	NAC domain containing protein 57
c43421.graph_c0	WRKY	AT5G64810.1	6e-55	WRKY DNA-binding protein 51
c43554.graph_c0	SRS	AT5G66350.1	3e-49	Lateral root primordium (LRP) protein-related
c43593.graph_c0	bHLH	AT3G20640.1	3e-89	basic helix-loop-helix (bHLH) DNA-binding superfamily protein
c43788.graph_c0	LBD	AT5G63090.4	2e-72	Lateral organ boundaries (LOB) domain family protein
c43896.graph_c0	MYB_related	AT5G52600.1	3e-42	myb domain protein 82
c44082.graph_c0	bZIP	AT1G68640.1	1e-105	bZIP transcription factor family protein
c44130.graph_c0	NAC	AT5G08790.1	5e-59	NAC (No Apical Meristem) domain transcriptional regulator superfamily protein
c44225.graph_c0	bHLH	AT5G65640.2	4e-23	beta HLH protein 93
c44268.graph_c0	NF-YB	AT2G47810.1	1e-68	nuclear factor Y, subunit B5
c44408.graph_c0	bHLH	AT3G59060.4	8e-44	phytochrome interacting factor 3-like 6
c44463.graph_c0	MYB	AT2G36890.1	9e-82	Duplicated homeodomain-like superfamily protein
c44549.graph_c0	NAC	AT2G43000.1	3e-85	NAC domain containing protein 42
c44775.graph_c0	M-type	AT2G34440.1	5e-49	AGAMOUS-like 29
c44788.graph_c0	E2F/DP	AT5G03415.1	3e-43	Transcription factor DP
c45472.graph_c0	NF-YC	AT5G19490.1	6e-35	Histone superfamily protein
c45596.graph_c0	MIKC	AT1G69120.1	7e-83	K-box region and MADS-box transcription factor family protein
c45889.graph_c0	NAC	AT2G18060.1	5e-35	vascular related NAC-domain protein 1
c45955.graph_c0	bHLH	AT1G72210.1	3e-89	basic helix-loop-helix (bHLH) DNA-binding superfamily protein
c46049.graph_c0	MYB	AT5G35550.1	2e-46	Duplicated homeodomain-like superfamily protein
c46589.graph_c0	WRKY	AT4G39410.1	2e-40	WRKY DNA-binding protein 13
c46924.graph_c0	M-type	AT1G18750.1	3e-60	AGAMOUS-like 65
c46953.graph_c0	MYB_related	AT2G46830.1	1e-22	circadian clock associated 1
c47232.graph_c0	GATA	AT4G26150.1	5e-31	cytokinin-responsive gata factor 1
c48451.graph_c0	bHLH	AT1G32640.1	1e-28	Basic helix-loop-helix (bHLH) DNA-binding family protein
c48509.graph_c0	ERF	AT5G19790.1	9e-26	related to AP2 11
c48734.graph_c0	C2H2	AT1G02030.1	2e-16	C2H2-like zinc finger protein
c48739.graph_c0	WRKY	AT4G39410.1	1e-26	WRKY DNA-binding protein 13
c48852.graph_c0	NAC	AT2G18060.1	1e-47	vascular related NAC-domain protein 1
c49124.graph_c0	B3	AT2G24700.1	2e-13	Transcriptional factor B3 family protein
c49367.graph_c0	bHLH	AT2G20180.3	1e-15	phytochrome interacting factor 3-like 5
c49542.graph_c0	C2H2	AT1G27730.1	4e-12	salt tolerance zinc finger
c49569.graph_c0	WOX	AT3G11260.1	1e-69	WUSCHEL related homeobox 5
c49903.graph_c0	B3	AT3G06160.1	3e-14	AP2/B3-like transcriptional factor family protein
c49939.graph_c0	M-type	AT2G14210.1	4e-36	AGAMOUS-like 44
c50041.graph_c0	Nin-like	AT4G35270.1	1e-32	Plant regulator RWP-RK family protein
c50482.graph_c0	M-type	AT1G24260.3	5e-32	K-box region and MADS-box transcription factor family protein
c50757.graph_c0	MYB_related	AT4G21440.1	2e-36	MYB-like 102
c51280.graph_c0	NAC	AT1G26870.1	1e-08	NAC (No Apical Meristem) domain transcriptional regulator superfamily protein
c51775.graph_c0	LBD	AT1G31320.1	2e-20	LOB domain-containing protein 4
c51891.graph_c0	MYB_related	AT2G23290.1	1e-23	myb domain protein 70
c5248.graph_c0	GRAS	AT3G54220.1	0.0001	GRAS family transcription factor
c5259.graph_c0	ERF	AT2G44940.1	9e-77	Integrase-type DNA-binding superfamily protein
c53992.graph_c0	LBD	AT1G07900.1	2e-27	LOB domain-containing protein 1
c54160.graph_c0	bHLH	AT2G20180.1	7e-32	phytochrome interacting factor 3-like 5
c54556.graph_c0	C2H2	AT3G49930.1	6e-11	C2H2 and C2HC zinc fingers superfamily protein
c5479.graph_c0	HB-other	AT3G18380.1	8e-60	sequence-specific DNA binding transcription factors;sequence-specific DNA binding
c5544.graph_c0	SRS	AT5G12330.2	7e-54	Lateral root primordium (LRP) protein-related
c5558.graph_c0	HD-ZIP	AT1G73360.1	0	homeodomain GLABROUS 11
c55674.graph_c0	NAC	AT5G64530.1	9e-18	xylem NAC domain 1
c55781.graph_c0	MYB_related	AT3G23250.2	1e-22	myb domain protein 15
c55819.graph_c0	B3	AT5G42700.1	3e-06	AP2/B3-like transcriptional factor family protein
c56383.graph_c0	C2H2	AT3G60580.1	9e-13	C2H2-like zinc finger protein
c56409.graph_c0	C2H2	AT5G43170.1	0.006	zinc-finger protein 3
c57099.graph_c0	MYB_related	AT4G18770.1	3e-42	myb domain protein 98
c57144.graph_c0	C2H2	AT4G16610.1	9e-09	C2H2-like zinc finger protein
c579.graph_c0	RAV	AT1G50680.1	4e-44	AP2/B3 transcription factor family protein
c58825.graph_c0	SRS	AT5G12330.4	5e-14	Lateral root primordium (LRP) protein-related
c5911.graph_c0	bZIP	AT1G77920.1	1e-154	bZIP transcription factor family protein
c59218.graph_c0	ZF-HD	AT2G02540.1	4e-16	homeobox protein 21
c7061.graph_c0	bHLH	AT4G37850.1	2e-63	basic helix-loop-helix (bHLH) DNA-binding superfamily protein
c714.graph_c0	FAR1	AT4G38180.1	3e-79	FAR1-related sequence 5
c7225.graph_c0	MYB	AT5G26660.1	2e-85	myb domain protein 86
c7369.graph_c0	bHLH	AT4G37850.1	2e-63	basic helix-loop-helix (bHLH) DNA-binding superfamily protein
c7532.graph_c0	HB-other	AT1G28420.1	0	homeobox-1
c7969.graph_c0	Whirly	AT1G71260.1	3e-87	WHIRLY 2
c7988.graph_c0	bHLH	AT3G07340.1	5e-89	basic helix-loop-helix (bHLH) DNA-binding superfamily protein
c8019.graph_c0	C2H2	AT2G29660.1	1e-117	zinc finger (C2H2 type) family protein
c8181.graph_c0	G2-like	AT4G28610.1	2e-85	phosphate starvation response 1
c8419.graph_c0	WRKY	AT4G31800.2	7e-73	WRKY DNA-binding protein 18
c8431.graph_c0	ERF	AT5G47230.1	6e-76	ethylene responsive element binding factor 5
c8440.graph_c0	bHLH	AT5G43650.1	1e-45	basic helix-loop-helix (bHLH) DNA-binding superfamily protein
c8484.graph_c0	ERF	AT4G17500.1	1e-56	ethylene responsive element binding factor 1
c8513.graph_c0	C2H2	AT1G27730.1	1e-61	salt tolerance zinc finger
c8632.graph_c0	ERF	AT1G50640.1	6e-57	ethylene responsive element binding factor 3
c8655.graph_c0	ERF	AT1G19210.1	6e-63	Integrase-type DNA-binding superfamily protein
c8663.graph_c1	MYB	AT2G02820.2	0	myb domain protein 88
c8800.graph_c0	C3H	AT3G02830.1	0	zinc finger protein 1
c8867.graph_c0	MYB	AT4G37260.1	1e-71	myb domain protein 73
c8891.graph_c0	LBD	AT2G30340.1	1e-72	LOB domain-containing protein 13
c9062.graph_c0	DBB	AT1G75540.1	2e-88	salt tolerance homolog2
c9436.graph_c0	WRKY	AT4G24240.1	1e-99	WRKY DNA-binding protein 7
c9516.graph_c0	NF-YC	AT1G54830.3	2e-69	nuclear factor Y, subunit C3
c9516.graph_c1	NF-YC	AT1G08970.4	3e-19	nuclear factor Y, subunit C9
c9521.graph_c0	GATA	AT5G66320.2	5e-92	GATA transcription factor 5
c9720.graph_c0	G2-like	AT4G37180.1	1e-62	Homeodomain-like superfamily protein
