# Supplementary material for: Identification of Candidate Anthocyanin-Related Genes by Transcriptomic Analysis of ‘Furongli’ Plum (Prunus salicina Lindl.) during Fruit Ripening Using RNA-Seq
Source: Front Plant Sci. 2016 Aug 31;7:1338. doi: 10.3389/fpls.2016.01338 (PMC5005409; doi:10.3389/fpls.2016.01338)
Supplement: Supplementary file 6 [file Table6.XLSX]

## Sheet: Number and percentage of TF
Table S6. The number and percentage of transcription factors belongs to different families
TF family	Number of unigene	% Family genes of total TF
bHLH	61	7.71176
C2H2	49	6.19469
NAC	49	6.19469
ERF	47	5.94185
MYB_related	41	5.18331
WRKY	39	4.93047
MYB	37	4.67762
bZIP	35	4.42478
FAR1	34	4.29836
B3	30	3.79267
C3H	30	3.79267
GRAS	30	3.79267
Trihelix	27	3.4134
G2-like	21	2.65487
HD-ZIP	20	2.52845
Dof	17	2.14918
ARF	14	1.76991
GATA	14	1.76991
HSF	12	1.51707
LBD	12	1.51707
TCP	12	1.51707
M-type	11	1.39064
MIKC	10	1.26422
AP2	9	1.1378
SBP	9	1.1378
TALE	9	1.1378
HB-other	7	0.884956
NF-YC	7	0.884956
ZF-HD	7	0.884956
BES1	6	0.758534
CO-like	6	0.758534
CPP	6	0.758534
NF-YA	6	0.758534
NF-YB	6	0.758534
DBB	5	0.632111
E2F/DP	5	0.632111
SRS	5	0.632111
WOX	5	0.632111
GeBP	4	0.505689
Nin-like	4	0.505689
ARR-B	3	0.379267
BBR-BPC	3	0.379267
CAMTA	3	0.379267
EIL	3	0.379267
LSD	3	0.379267
RAV	3	0.379267
YABBY	3	0.379267
GRF	2	0.252845
HB-PHD	2	0.252845
NF-X1	2	0.252845
Whirly	2	0.252845
HRT-like	1	0.126422
S1Fa-like	1	0.126422
STAT	1	0.126422
VOZ	1	0.126422
