# Supplementary material for: Identification of Candidate Anthocyanin-Related Genes by Transcriptomic Analysis of ‘Furongli’ Plum (Prunus salicina Lindl.) during Fruit Ripening Using RNA-Seq
Source: Front Plant Sci. 2016 Aug 31;7:1338. doi: 10.3389/fpls.2016.01338 (PMC5005409; doi:10.3389/fpls.2016.01338)
Supplement: Supplementary file 7 [file Table7.XLSX]

## Sheet: Differentially expressed genes
Table S7. Differentially expressed transcription factor genes
Unigene ID	FPKM
	105d	115d	125d	135d
c10402.graph_c0	0.112894	0.217125	0.50142	1.00841
c12823.graph_c0	1.08218	0.932259	0.248725	1.55807
c14158.graph_c0	2.45791	1.26775	4.79572	2.05893
c14559.graph_c0	8.51132	15.7805	48.7389	32.5736
c14708.graph_c0	3.94488	3.19975	1.11811	2.37064
c14753.graph_c0	1.17416	2.52922	2.08827	1.70017
c15269.graph_c0	5.43536	3.19311	1.36777	1.45264
c15425.graph_c1	3.90751	0.867137	0.401942	3.62692
c15788.graph_c0	0.0347724	0.769079	0.557984	1.18245
c16007.graph_c0	0.037329	0.969213	6.13985	4.46336
c17051.graph_c0	2.28202	0.68577	0.178804	0.43025
c17188.graph_c0	16.0891	20.489	6.92803	12.7252
c17723.graph_c0	1.64943	1.49098	0.430105	0.325683
c18575.graph_c1	4.53938	4.2164	8.95008	15.6741
c18924.graph_c0	378.964	424.357	191.22	180.095
c18932.graph_c0	106.546	150.41	402.526	306.805
c19054.graph_c0	84.9819	98.1174	179.424	122.083
c19087.graph_c0	92.5201	103.703	342.483	132.116
c19089.graph_c1	135.849	132.301	28.9847	61.5794
c19140.graph_c0	31.1306	29.2472	11.547	41.3852
c19209.graph_c0	16.1034	25.2342	36.987	36.5192
c19862.graph_c0	42.3474	37.4116	7.55889	11.5092
c19981.graph_c0	2.07237	4.23046	2.33368	3.64925
c22508.graph_c0	8.59464	6.11184	3.8632	5.7307
c23363.graph_c0	12.2998	12.0822	3.30132	14.8786
c23690.graph_c0	13.8068	10.7629	5.0491	9.00664
c23920.graph_c0	6.9141	2.28777	0.93203	0.856309
c24113.graph_c0	20.4583	17.9364	5.10179	10.8368
c24193.graph_c0	7.68668	14.8943	16.4289	13.169
c2441.graph_c1	0.601632	0.608217	0.0928292	0.406131
c24531.graph_c1	6.48604	4.21927	2.06204	2.34838
c24875.graph_c0	2.11834	2.35046	1.92025	8.08836
c24992.graph_c1	46.1335	45.0842	98.0488	97.3762
c25605.graph_c0	3.32078	1.71238	0.386143	0.31676
c25717.graph_c0	1.15767	0.47275	0.174953	0.208752
c26199.graph_c0	3.37622	2.82201	0.68579	1.06262
c26607.graph_c0	1.02552	2.37299	2.60344	2.81238
c26666.graph_c0	2.46406	4.05717	4.28471	5.38649
c26915.graph_c0	2.58396	1.9387	0.541085	2.67874
c26924.graph_c1	0	0.759037	3.85919	1.51524
c26967.graph_c0	3.00713	2.75681	1.18626	2.507
c27032.graph_c0	6.8565	5.69802	2.48083	3.42532
c27119.graph_c0	2.2995	2.72157	2.9567	4.94789
c27318.graph_c0	1.89879	1.72589	1.48695	4.16578
c2753.graph_c0	0.0218473	0.0840362	1.1832	0.814826
c27539.graph_c0	4.02495	8.02127	16.914	18.5398
c27558.graph_c0	12.9044	12.9733	8.11201	17.8468
c27594.graph_c0	1.10539	0.809891	0.158375	0.375318
c27683.graph_c0	4.7502	7.00764	7.7687	11.3689
c27821.graph_c0	0.302413	0.80532	1.95976	2.16902
c28169.graph_c1	2.41594	2.73323	0.807665	2.70214
c28196.graph_c1	0.498298	0.425937	0.777395	2.24717
c28202.graph_c0	13.3167	14.8205	11.2807	6.26256
c28257.graph_c0	0.2049	0.394076	2.05498	1.23621
c28312.graph_c0	87.281	86.6525	32.3916	35.6957
c28375.graph_c0	51.6465	66.0085	35.6934	28.3269
c28480.graph_c0	21.0148	31.9264	36.483	45.6716
c28516.graph_c0	2.30773	3.14385	1.15724	1.47669
c28635.graph_c0	71.5704	51.45	10.9176	17.8622
c28868.graph_c0	136.468	140.978	50.9866	102.332
c28965.graph_c0	2.56637	1.80279	0.638904	2.07645
c29344.graph_c0	8.344	4.85655	2.50501	3.1915
c29499.graph_c0	40.8692	35.371	8.05707	15.8229
c29887.graph_c0	1.65407	2.31213	3.48884	2.50655
c29999.graph_c0	1.05822	1.69602	0.663318	2.56347
c30017.graph_c0	1.37908	0.470033	0.192585	0.191492
c30260.graph_c1	0.6815	0.889406	2.56309	0.85437
c30377.graph_c0	7.82331	5.39202	2.22264	8.23034
c30469.graph_c0	1.5102	4.21977	3.25785	3.1257
c30523.graph_c0	0.774227	0.952987	1.24238	0.169858
c30564.graph_c0	8.89596	3.7783	1.14003	2.60226
c30575.graph_c0	1.53424	1.1875	0.300239	0.903071
c30802.graph_c0	1.55856	0.871373	0.490745	0.536756
c30911.graph_c0	7.98935	9.66229	13.7287	17.2598
c30919.graph_c0	5.33794	5.24392	2.04128	2.10629
c30966.graph_c0	2.74945	3.9151	5.3824	6.11905
c31239.graph_c0	3.25268	3.0309	0.88509	3.04252
c31751.graph_c0	6.55462	10.2864	13.741	10.4357
c31966.graph_c0	4.09219	5.60658	7.767	8.41075
c31979.graph_c0	4.81566	4.36372	1.63468	2.13334
c32134.graph_c0	0.384116	0.930286	1.11291	2.37209
c32387.graph_c0	4.02396	3.61282	1.45362	2.30119
c32495.graph_c0	2.37211	1.67878	1.83106	0.935584
c32528.graph_c0	2.37658	1.63787	1.15204	0.6952
c32678.graph_c0	2.39762	1.65133	0.649898	1.17287
c32754.graph_c0	1.04937	1.85003	0.385892	1.38133
c32850.graph_c0	26.4127	16.1666	8.01771	13.9494
c33109.graph_c0	3.68228	2.60804	1.14993	1.46333
c33183.graph_c0	6.34156	6.57467	3.52786	10.3259
c33382.graph_c0	14.9006	9.98461	2.04273	3.19179
c33394.graph_c0	13.24	10.1045	5.35192	10.0177
c33495.graph_c0	2.15642	0.687856	0.327046	0.473099
c33501.graph_c0	7.50098	7.95533	3.84293	9.01541
c33732.graph_c0	6.32944	2.37102	0.180939	1.03899
c33782.graph_c0	9.44913	10.5253	6.35731	4.47002
c33830.graph_c0	0.839074	1.01511	0.746515	2.96912
c33846.graph_c0	2.08409	0.989052	3.74605	2.87996
c33970.graph_c0	38.2119	30.2349	18.6417	16.1582
c34119.graph_c0	1.80167	1.09589	0.359211	1.08342
c34188.graph_c0	33.9808	22.4511	7.08002	17.6205
c34316.graph_c0	26.1677	19.423	6.17847	8.61979
c34505.graph_c0	1.74758	3.8436	4.63335	5.20063
c34633.graph_c0	37.4114	37.5271	16.6287	41.4435
c34670.graph_c0	7.46996	4.89189	4.13525	3.08384
c34849.graph_c0	6.06198	6.32132	2.88593	6.5936
c34924.graph_c0	2.6816	1.1234	0.372793	0.640743
c34990.graph_c0	0.242741	0.683611	1.42593	1.61668
c35439.graph_c0	0.469844	1.83105	2.45529	1.54619
c35600.graph_c0	31.2916	27.6465	13.0631	18.5427
c35683.graph_c2	7.48296	10.2374	13.9458	23.483
c36134.graph_c1	37.3311	36.7838	16.7739	34.4107
c36883.graph_c1	2.52661	3.15953	4.23668	5.36788
c37158.graph_c0	9.93669	8.79425	3.98629	6.13361
c37449.graph_c2	1.52641	1.92994	2.4097	3.81391
c37766.graph_c1	16.2166	14.1071	7.18535	13.0485
c38252.graph_c0	89.0232	151.401	370.268	267.584
c38601.graph_c0	28.8108	35.04	14.2102	40.1846
c38604.graph_c0	23.7459	20.0327	44.6667	39.1063
c38790.graph_c0	10.1907	30.4757	65.1559	46.79
c38825.graph_c0	14.3431	25.2422	37.4989	44.8718
c38928.graph_c0	10.9083	15.3744	23.587	21.3687
c39002.graph_c0	24.7251	19.8667	4.64121	13.5974
c39005.graph_c0	6.83549	8.54126	26.5598	24.5376
c39076.graph_c0	13.6245	15.77	7.86852	20.8649
c39474.graph_c0	3.37122	8.50667	8.98012	13.3722
c39547.graph_c0	3.24956	3.6908	7.41627	8.70103
c39625.graph_c0	3.92529	4.22452	9.0974	7.05002
c39641.graph_c0	5.81506	5.36303	2.57497	3.22673
c39738.graph_c0	1.07092	2.14922	9.99335	4.18825
c39940.graph_c0	1.68183	2.52962	3.58973	6.14962
c40060.graph_c0	1.1708	2.64149	4.65174	4.22343
c40062.graph_c0	0.399108	0.626192	6.34119	2.37336
c40319.graph_c0	2.54387	3.9269	0.335698	2.49677
c40550.graph_c0	0.415307	1.03171	1.07601	2.80936
c40651.graph_c0	0.412982	0.546063	2.53691	0.537964
c40657.graph_c0	1.83392	1.83204	0.642853	0.527344
c41113.graph_c0	0.395873	0.342616	1.38961	1.8673
c41424.graph_c0	0.192164	0.708367	0.851206	0.895881
c42102.graph_c0	0.194305	0.3737	0.167034	1.27886
c45955.graph_c0	0.842738	0.197125	0.0456865	0.04997
c5259.graph_c0	1.98818	1.03696	0.101389	0.369651
c5911.graph_c0	3.23919	6.0027	11.6579	8.77208
c7061.graph_c0	2.50612	2.0744	9.0675	1.73994
c7225.graph_c0	6.36295	2.66036	1.7152	2.89678
c7369.graph_c0	5.3178	4.56192	1.89928	3.33636
c7988.graph_c0	13.1173	15.7526	30.4717	26.4962
c8431.graph_c0	272.789	301.81	132.511	205.611
