# Supplementary material for: Identification of Candidate Anthocyanin-Related Genes by Transcriptomic Analysis of ‘Furongli’ Plum (Prunus salicina Lindl.) during Fruit Ripening Using RNA-Seq
Source: Front Plant Sci. 2016 Aug 31;7:1338. doi: 10.3389/fpls.2016.01338 (PMC5005409; doi:10.3389/fpls.2016.01338)
Supplement: Supplementary file 8 [file Table8.XLSX]

## Sheet: >0.95
PAL	c30589.graph_c0
PAL	c30589.graph_c1
PAL	c30589.graph_c2
PAL	c38398.graph_c0	c11363.graph_c0	0.9529
PAL	c38398.graph_c0	c14559.graph_c0	0.9948
PAL	c38398.graph_c0	c14708.graph_c0	-0.983
PAL	c38398.graph_c0	c16007.graph_c0	0.9983
PAL	c38398.graph_c0	c17132.graph_c0	0.9613
PAL	c38398.graph_c0	c17632.graph_c0	-0.9986
PAL	c38398.graph_c0	c18647.graph_c0	-0.9564
PAL	c38398.graph_c0	c18932.graph_c0	0.9987
PAL	c38398.graph_c0	c19089.graph_c1	-0.9882
PAL	c38398.graph_c0	c19164.graph_c0	-0.9788
PAL	c38398.graph_c0	c19178.graph_c0	-0.9535
PAL	c38398.graph_c0	c19319.graph_c0	0.9815
PAL	c38398.graph_c0	c19364.graph_c0	0.9826
PAL	c38398.graph_c0	c19855.graph_c0	0.9658
PAL	c38398.graph_c0	c19862.graph_c0	-0.9809
PAL	c38398.graph_c0	c19980.graph_c0	0.9844
PAL	c38398.graph_c0	c21101.graph_c0	-0.9536
PAL	c38398.graph_c0	c22818.graph_c0	-0.9634
PAL	c38398.graph_c0	c23690.graph_c0	-0.9655
PAL	c38398.graph_c0	c23691.graph_c0	0.9864
PAL	c38398.graph_c0	c23710.graph_c0	-0.9503
PAL	c38398.graph_c0	c23973.graph_c0	-0.9984
PAL	c38398.graph_c0	c24019.graph_c0	0.9627
PAL	c38398.graph_c0	c24113.graph_c0	-0.9973
PAL	c38398.graph_c0	c24149.graph_c0	-0.9522
PAL	c38398.graph_c0	c24612.graph_c0	-0.963
PAL	c38398.graph_c0	c24794.graph_c0	0.988
PAL	c38398.graph_c0	c24985.graph_c0	-0.9581
PAL	c38398.graph_c0	c25061.graph_c0	0.9812
PAL	c38398.graph_c0	c25134.graph_c0	-0.9953
PAL	c38398.graph_c0	c25170.graph_c0	-0.9787
PAL	c38398.graph_c0	c25763.graph_c0	0.9503
PAL	c38398.graph_c0	c25793.graph_c0	-0.9686
PAL	c38398.graph_c0	c25952.graph_c0	-0.9742
PAL	c38398.graph_c0	c25999.graph_c0	-0.9657
PAL	c38398.graph_c0	c26151.graph_c0	0.9871
PAL	c38398.graph_c0	c26199.graph_c0	-0.9877
PAL	c38398.graph_c0	c26726.graph_c0	-0.9957
PAL	c38398.graph_c0	c27032.graph_c0	-0.9953
PAL	c38398.graph_c0	c2753.graph_c0	0.9909
PAL	c38398.graph_c0	c27594.graph_c0	-0.9925
PAL	c38398.graph_c0	c27601.graph_c0	0.982
PAL	c38398.graph_c0	c27637.graph_c0	-0.9818
PAL	c38398.graph_c0	c27770.graph_c0	0.9648
PAL	c38398.graph_c0	c28080.graph_c0	0.9697
PAL	c38398.graph_c0	c28170.graph_c0	-0.9813
PAL	c38398.graph_c0	c28257.graph_c0	0.9881
PAL	c38398.graph_c0	c28312.graph_c0	-0.9586
PAL	c38398.graph_c0	c28454.graph_c0	0.9894
PAL	c38398.graph_c0	c28616.graph_c0	-0.9549
PAL	c38398.graph_c0	c28635.graph_c0	-0.9793
PAL	c38398.graph_c0	c29144.graph_c0	-0.951
PAL	c38398.graph_c0	c29168.graph_c1	-0.9556
PAL	c38398.graph_c0	c29499.graph_c0	-0.9969
PAL	c38398.graph_c0	c29838.graph_c0	0.9855
PAL	c38398.graph_c0	c29930.graph_c0	-0.9779
PAL	c38398.graph_c0	c30047.graph_c0	-0.9505
PAL	c38398.graph_c0	c30501.graph_c0	0.9968
PAL	c38398.graph_c0	c30567.graph_c0	0.9679
PAL	c38398.graph_c0	c30575.graph_c0	-0.9698
PAL	c38398.graph_c0	c30760.graph_c0	0.9752
PAL	c38398.graph_c0	c30919.graph_c0	-0.9533
PAL	c38398.graph_c0	c30944.graph_c0	0.9759
PAL	c38398.graph_c0	c31075.graph_c0	-0.9565
PAL	c38398.graph_c0	c31375.graph_c0	-0.9836
PAL	c38398.graph_c0	c31810.graph_c0	-0.9805
PAL	c38398.graph_c0	c31979.graph_c0	-0.9872
PAL	c38398.graph_c0	c32005.graph_c0	-0.991
PAL	c38398.graph_c0	c32387.graph_c0	-0.9991
PAL	c38398.graph_c0	c32388.graph_c0	0.9961
PAL	c38398.graph_c0	c32475.graph_c0	0.9993
PAL	c38398.graph_c0	c32600.graph_c0	0.9619
PAL	c38398.graph_c0	c32678.graph_c0	-0.9697
PAL	c38398.graph_c0	c32772.graph_c0	0.9665
PAL	c38398.graph_c0	c33109.graph_c0	-0.9666
PAL	c38398.graph_c0	c33338.graph_c2	0.9657
PAL	c38398.graph_c0	c33382.graph_c0	-0.9695
PAL	c38398.graph_c0	c33691.graph_c0	0.9626
PAL	c38398.graph_c0	c33719.graph_c0	0.9667
PAL	c38398.graph_c0	c34188.graph_c0	-0.9559
PAL	c38398.graph_c0	c34316.graph_c0	-0.9798
PAL	c38398.graph_c0	c34500.graph_c0	-0.957
PAL	c38398.graph_c0	c34550.graph_c0	-0.9524
PAL	c38398.graph_c0	c34712.graph_c0	0.9699
PAL	c38398.graph_c0	c34936.graph_c2	-0.9711
PAL	c38398.graph_c0	c34984.graph_c0	0.9664
PAL	c38398.graph_c0	c35005.graph_c0	0.9552
PAL	c38398.graph_c0	c35600.graph_c0	-1
PAL	c38398.graph_c0	c35624.graph_c0	0.9513
PAL	c38398.graph_c0	c35697.graph_c0	0.9669
PAL	c38398.graph_c0	c35910.graph_c0	0.992
PAL	c38398.graph_c0	c36219.graph_c0	-0.9507
PAL	c38398.graph_c0	c36677.graph_c0	-0.9671
PAL	c38398.graph_c0	c36695.graph_c0	0.9927
PAL	c38398.graph_c0	c36706.graph_c0	-0.9889
PAL	c38398.graph_c0	c36787.graph_c0	-0.9806
PAL	c38398.graph_c0	c37158.graph_c0	-0.9982
PAL	c38398.graph_c0	c37502.graph_c0	0.9606
PAL	c38398.graph_c0	c37894.graph_c1	-0.9572
PAL	c38398.graph_c0	c38252.graph_c0	0.9972
PAL	c38398.graph_c0	c38336.graph_c0	0.9665
PAL	c38398.graph_c0	c38436.graph_c0	-0.9659
PAL	c38398.graph_c0	c38560.graph_c0	0.9842
PAL	c38398.graph_c0	c38790.graph_c0	0.9811
PAL	c38398.graph_c0	c38928.graph_c0	0.984
PAL	c38398.graph_c0	c39002.graph_c0	-0.9849
PAL	c38398.graph_c0	c39005.graph_c0	0.9745
PAL	c38398.graph_c0	c39625.graph_c0	0.9893
PAL	c38398.graph_c0	c39641.graph_c0	-0.9923
PAL	c38398.graph_c0	c40060.graph_c0	0.9669
PAL	c38398.graph_c0	c41045.graph_c0	-0.9535
PAL	c38398.graph_c0	c44775.graph_c0	0.9569
PAL	c38398.graph_c0	c49367.graph_c0	0.9745
PAL	c38398.graph_c0	c58825.graph_c0	-0.9507
PAL	c38398.graph_c0	c5911.graph_c0	0.9881
PAL	c38398.graph_c0	c7369.graph_c0	-0.9909
PAL	c38398.graph_c0	c7988.graph_c0	0.9956
PAL	c38398.graph_c0	c8019.graph_c0	-0.996
PAL	c38398.graph_c0	c8181.graph_c0	0.9662
PAL	c38398.graph_c0	c8663.graph_c1	0.9897
C4H	c23939.graph_c0	c11363.graph_c0	0.962
C4H	c23939.graph_c0	c1207.graph_c0	-0.9751
C4H	c23939.graph_c0	c14559.graph_c0	0.9871
C4H	c23939.graph_c0	c14708.graph_c0	-0.9933
C4H	c23939.graph_c0	c1494.graph_c0	-0.9555
C4H	c23939.graph_c0	c1507.graph_c0	-0.9902
C4H	c23939.graph_c0	c16007.graph_c0	0.9548
C4H	c23939.graph_c0	c17632.graph_c0	-0.9651
C4H	c23939.graph_c0	c18590.graph_c1	0.9952
C4H	c23939.graph_c0	c18932.graph_c0	0.9677
C4H	c23939.graph_c0	c19054.graph_c0	0.997
C4H	c23939.graph_c0	c19087.graph_c0	0.9529
C4H	c23939.graph_c0	c19178.graph_c0	-0.9633
C4H	c23939.graph_c0	c19364.graph_c0	0.9811
C4H	c23939.graph_c0	c19678.graph_c0	-0.9742
C4H	c23939.graph_c0	c19855.graph_c0	0.9884
C4H	c23939.graph_c0	c19980.graph_c0	0.9948
C4H	c23939.graph_c0	c21349.graph_c0	-0.9801
C4H	c23939.graph_c0	c21369.graph_c1	-0.9898
C4H	c23939.graph_c0	c22818.graph_c0	-0.9999
C4H	c23939.graph_c0	c23690.graph_c0	-0.985
C4H	c23939.graph_c0	c23973.graph_c0	-0.9792
C4H	c23939.graph_c0	c24113.graph_c0	-0.9806
C4H	c23939.graph_c0	c2441.graph_c1	-0.9814
C4H	c23939.graph_c0	c25134.graph_c0	-0.9629
C4H	c23939.graph_c0	c25999.graph_c0	-0.9756
C4H	c23939.graph_c0	c26151.graph_c0	0.9946
C4H	c23939.graph_c0	c26924.graph_c1	0.997
C4H	c23939.graph_c0	c26967.graph_c0	-0.9809
C4H	c23939.graph_c0	c27099.graph_c0	-0.9823
C4H	c23939.graph_c0	c2753.graph_c0	0.9537
C4H	c23939.graph_c0	c27637.graph_c0	-0.9968
C4H	c23939.graph_c0	c27770.graph_c0	0.9998
C4H	c23939.graph_c0	c28170.graph_c0	-0.9628
C4H	c23939.graph_c0	c28257.graph_c0	0.9867
C4H	c23939.graph_c0	c28707.graph_c0	0.9672
C4H	c23939.graph_c0	c28868.graph_c0	-0.9745
C4H	c23939.graph_c0	c29770.graph_c0	0.9678
C4H	c23939.graph_c0	c29838.graph_c0	0.9788
C4H	c23939.graph_c0	c29887.graph_c0	0.9824
C4H	c23939.graph_c0	c29917.graph_c0	-0.9556
C4H	c23939.graph_c0	c29924.graph_c0	-0.9847
C4H	c23939.graph_c0	c30047.graph_c0	-0.9835
C4H	c23939.graph_c0	c30501.graph_c0	0.9689
C4H	c23939.graph_c0	c30575.graph_c0	-0.9952
C4H	c23939.graph_c0	c30760.graph_c0	0.9541
C4H	c23939.graph_c0	c30774.graph_c0	-0.9516
C4H	c23939.graph_c0	c31019.graph_c0	0.9848
C4H	c23939.graph_c0	c31019.graph_c1	0.9952
C4H	c23939.graph_c0	c31309.graph_c0	-0.9551
C4H	c23939.graph_c0	c31375.graph_c0	-0.9865
C4H	c23939.graph_c0	c31690.graph_c0	0.9531
C4H	c23939.graph_c0	c32167.graph_c0	-0.9512
C4H	c23939.graph_c0	c32387.graph_c0	-0.9703
C4H	c23939.graph_c0	c32475.graph_c0	0.9737
C4H	c23939.graph_c0	c32600.graph_c0	0.9999
C4H	c23939.graph_c0	c32772.graph_c0	1
C4H	c23939.graph_c0	c33338.graph_c2	0.9995
C4H	c23939.graph_c0	c33394.graph_c0	-0.9654
C4H	c23939.graph_c0	c33584.graph_c0	0.9731
C4H	c23939.graph_c0	c33691.graph_c0	0.963
C4H	c23939.graph_c0	c34188.graph_c0	-0.9631
C4H	c23939.graph_c0	c34550.graph_c0	-0.9961
C4H	c23939.graph_c0	c34712.graph_c0	0.9989
C4H	c23939.graph_c0	c34903.graph_c0	0.988
C4H	c23939.graph_c0	c34936.graph_c2	-0.9965
C4H	c23939.graph_c0	c35005.graph_c0	0.9922
C4H	c23939.graph_c0	c35093.graph_c0	-0.9941
C4H	c23939.graph_c0	c35600.graph_c0	-0.9656
C4H	c23939.graph_c0	c35624.graph_c0	0.9984
C4H	c23939.graph_c0	c35657.graph_c0	-0.9564
C4H	c23939.graph_c0	c35697.graph_c0	0.9808
C4H	c23939.graph_c0	c36086.graph_c0	-0.9772
C4H	c23939.graph_c0	c36695.graph_c0	0.9674
C4H	c23939.graph_c0	c36706.graph_c0	-0.9756
C4H	c23939.graph_c0	c37085.graph_c0	-0.9921
C4H	c23939.graph_c0	c37158.graph_c0	-0.9798
C4H	c23939.graph_c0	c37507.graph_c0	-0.9699
C4H	c23939.graph_c0	c37517.graph_c0	-0.95
C4H	c23939.graph_c0	c37766.graph_c1	-0.9891
C4H	c23939.graph_c0	c38252.graph_c0	0.9818
C4H	c23939.graph_c0	c38276.graph_c0	0.9511
C4H	c23939.graph_c0	c38436.graph_c0	-0.9889
C4H	c23939.graph_c0	c38790.graph_c0	0.9666
C4H	c23939.graph_c0	c38861.graph_c0	0.9837
C4H	c23939.graph_c0	c39002.graph_c0	-0.9944
C4H	c23939.graph_c0	c39625.graph_c0	0.9724
C4H	c23939.graph_c0	c39738.graph_c0	0.9927
C4H	c23939.graph_c0	c40062.graph_c0	0.9854
C4H	c23939.graph_c0	c42687.graph_c0	-0.9834
C4H	c23939.graph_c0	c46049.graph_c0	0.9852
C4H	c23939.graph_c0	c47232.graph_c0	-0.9514
C4H	c23939.graph_c0	c5911.graph_c0	0.9733
C4H	c23939.graph_c0	c7369.graph_c0	-0.9914
C4H	c23939.graph_c0	c8019.graph_c0	-0.9716
C4H	c23939.graph_c0	c8181.graph_c0	0.9634
C4H	c23939.graph_c0	c8632.graph_c0	0.9636
C4H	c23939.graph_c0	c8663.graph_c1	0.9631
4CL	c30378.graph_c0	c1207.graph_c0	-0.9905
4CL	c30378.graph_c0	c14559.graph_c0	0.9568
4CL	c30378.graph_c0	c14708.graph_c0	-0.9746
4CL	c30378.graph_c0	c1494.graph_c0	-0.9814
4CL	c30378.graph_c0	c1507.graph_c0	-0.9978
4CL	c30378.graph_c0	c17331.graph_c0	-0.9801
4CL	c30378.graph_c0	c18590.graph_c1	0.9983
4CL	c30378.graph_c0	c18812.graph_c0	-0.9508
4CL	c30378.graph_c0	c19054.graph_c0	0.9939
4CL	c30378.graph_c0	c19087.graph_c0	0.9762
4CL	c30378.graph_c0	c19364.graph_c0	0.9586
4CL	c30378.graph_c0	c19678.graph_c0	-0.9749
4CL	c30378.graph_c0	c19855.graph_c0	0.9697
4CL	c30378.graph_c0	c19980.graph_c0	0.9753
4CL	c30378.graph_c0	c2011.graph_c0	0.9796
4CL	c30378.graph_c0	c21349.graph_c0	-0.9968
4CL	c30378.graph_c0	c21369.graph_c1	-0.9999
4CL	c30378.graph_c0	c22818.graph_c0	-0.9924
4CL	c30378.graph_c0	c23636.graph_c0	0.9657
4CL	c30378.graph_c0	c23690.graph_c0	-0.9739
4CL	c30378.graph_c0	c2441.graph_c1	-0.969
4CL	c30378.graph_c0	c25999.graph_c0	-0.9609
4CL	c30378.graph_c0	c26151.graph_c0	0.9716
4CL	c30378.graph_c0	c26924.graph_c1	0.9983
4CL	c30378.graph_c0	c26967.graph_c0	-0.9952
4CL	c30378.graph_c0	c27099.graph_c0	-0.987
4CL	c30378.graph_c0	c27492.graph_c0	0.956
4CL	c30378.graph_c0	c27637.graph_c0	-0.9772
4CL	c30378.graph_c0	c27770.graph_c0	0.9919
4CL	c30378.graph_c0	c28257.graph_c0	0.9573
4CL	c30378.graph_c0	c28707.graph_c0	0.9924
4CL	c30378.graph_c0	c28852.graph_c0	0.9739
4CL	c30378.graph_c0	c28868.graph_c0	-0.9575
4CL	c30378.graph_c0	c28965.graph_c0	-0.9635
4CL	c30378.graph_c0	c29770.graph_c0	0.9881
4CL	c30378.graph_c0	c29838.graph_c0	0.9536
4CL	c30378.graph_c0	c29887.graph_c0	0.9854
4CL	c30378.graph_c0	c29917.graph_c0	-0.9511
4CL	c30378.graph_c0	c29924.graph_c0	-0.9986
4CL	c30378.graph_c0	c30047.graph_c0	-0.9691
4CL	c30378.graph_c0	c30260.graph_c1	0.966
4CL	c30378.graph_c0	c30575.graph_c0	-0.9847
4CL	c30378.graph_c0	c31019.graph_c0	0.9992
4CL	c30378.graph_c0	c31019.graph_c1	0.9916
4CL	c30378.graph_c0	c31239.graph_c0	-0.9653
4CL	c30378.graph_c0	c31309.graph_c0	-0.9811
4CL	c30378.graph_c0	c31375.graph_c0	-0.9586
4CL	c30378.graph_c0	c31824.graph_c0	0.9675
4CL	c30378.graph_c0	c32600.graph_c0	0.993
4CL	c30378.graph_c0	c32772.graph_c0	0.9909
4CL	c30378.graph_c0	c33338.graph_c2	0.9896
4CL	c30378.graph_c0	c33394.graph_c0	-0.9806
4CL	c30378.graph_c0	c33584.graph_c0	0.9767
4CL	c30378.graph_c0	c33692.graph_c1	-0.9604
4CL	c30378.graph_c0	c34119.graph_c0	-0.9525
4CL	c30378.graph_c0	c34550.graph_c0	-0.9898
4CL	c30378.graph_c0	c34712.graph_c0	0.9861
4CL	c30378.graph_c0	c34903.graph_c0	0.9778
4CL	c30378.graph_c0	c34936.graph_c2	-0.9855
4CL	c30378.graph_c0	c35005.graph_c0	0.9885
4CL	c30378.graph_c0	c35093.graph_c0	-0.9892
4CL	c30378.graph_c0	c35537.graph_c0	0.9674
4CL	c30378.graph_c0	c35624.graph_c0	0.9954
4CL	c30378.graph_c0	c35657.graph_c0	-0.9809
4CL	c30378.graph_c0	c35697.graph_c0	0.9674
4CL	c30378.graph_c0	c36086.graph_c0	-0.9766
4CL	c30378.graph_c0	c36134.graph_c1	-0.9721
4CL	c30378.graph_c0	c36865.graph_c0	0.9568
4CL	c30378.graph_c0	c36887.graph_c0	-0.9768
4CL	c30378.graph_c0	c37085.graph_c0	-0.9966
4CL	c30378.graph_c0	c37507.graph_c0	-0.9859
4CL	c30378.graph_c0	c37766.graph_c1	-0.9998
4CL	c30378.graph_c0	c38276.graph_c0	0.9576
4CL	c30378.graph_c0	c38436.graph_c0	-0.9704
4CL	c30378.graph_c0	c38861.graph_c0	0.9895
4CL	c30378.graph_c0	c39002.graph_c0	-0.9745
4CL	c30378.graph_c0	c39738.graph_c0	0.9947
4CL	c30378.graph_c0	c40062.graph_c0	0.9838
4CL	c30378.graph_c0	c40651.graph_c0	0.9578
4CL	c30378.graph_c0	c42687.graph_c0	-0.9988
4CL	c30378.graph_c0	c46049.graph_c0	0.9993
4CL	c30378.graph_c0	c47232.graph_c0	-0.9757
4CL	c30378.graph_c0	c7369.graph_c0	-0.9663
4CL	c30378.graph_c0	c8632.graph_c0	0.9841
CHS	c37054.graph_c0	c10354.graph_c0	0.9822
CHS	c37054.graph_c0	c12354.graph_c0	-0.9839
CHS	c37054.graph_c0	c14824.graph_c0	-0.9955
CHS	c37054.graph_c0	c15249.graph_c0	0.9592
CHS	c37054.graph_c0	c17258.graph_c0	-0.9946
CHS	c37054.graph_c0	c17723.graph_c0	-0.9872
CHS	c37054.graph_c0	c18378.graph_c0	0.975
CHS	c37054.graph_c0	c18383.graph_c0	0.967
CHS	c37054.graph_c0	c18439.graph_c0	-0.9945
CHS	c37054.graph_c0	c18774.graph_c0	-0.9558
CHS	c37054.graph_c0	c18924.graph_c0	-0.953
CHS	c37054.graph_c0	c19007.graph_c0	-0.9816
CHS	c37054.graph_c0	c19197.graph_c0	0.9936
CHS	c37054.graph_c0	c19726.graph_c0	0.9929
CHS	c37054.graph_c0	c19862.graph_c0	-0.9514
CHS	c37054.graph_c0	c19973.graph_c0	0.9847
CHS	c37054.graph_c0	c20053.graph_c0	-0.9506
CHS	c37054.graph_c0	c20798.graph_c0	-0.9536
CHS	c37054.graph_c0	c22387.graph_c1	-0.9565
CHS	c37054.graph_c0	c23710.graph_c0	-0.9671
CHS	c37054.graph_c0	c23831.graph_c0	0.9916
CHS	c37054.graph_c0	c24106.graph_c0	-0.9806
CHS	c37054.graph_c0	c24217.graph_c2	-0.9547
CHS	c37054.graph_c0	c24985.graph_c0	-0.9511
CHS	c37054.graph_c0	c24992.graph_c1	0.9671
CHS	c37054.graph_c0	c25170.graph_c0	-0.9563
CHS	c37054.graph_c0	c25561.graph_c0	-0.9569
CHS	c37054.graph_c0	c25965.graph_c0	-0.9965
CHS	c37054.graph_c0	c27433.graph_c1	0.9603
CHS	c37054.graph_c0	c27539.graph_c0	0.983
CHS	c37054.graph_c0	c27821.graph_c0	0.9837
CHS	c37054.graph_c0	c27869.graph_c0	0.9826
CHS	c37054.graph_c0	c28080.graph_c0	0.9585
CHS	c37054.graph_c0	c28312.graph_c0	-0.9608
CHS	c37054.graph_c0	c28672.graph_c0	-0.9638
CHS	c37054.graph_c0	c29294.graph_c1	0.9809
CHS	c37054.graph_c0	c29399.graph_c0	0.9743
CHS	c37054.graph_c0	c30100.graph_c0	0.9974
CHS	c37054.graph_c0	c30502.graph_c0	-0.9997
CHS	c37054.graph_c0	c30567.graph_c0	0.9678
CHS	c37054.graph_c0	c30911.graph_c0	0.9888
CHS	c37054.graph_c0	c30919.graph_c0	-0.9692
CHS	c37054.graph_c0	c30966.graph_c0	0.975
CHS	c37054.graph_c0	c31061.graph_c0	-0.9945
CHS	c37054.graph_c0	c31075.graph_c0	-0.9743
CHS	c37054.graph_c0	c31698.graph_c0	0.9951
CHS	c37054.graph_c0	c31907.graph_c0	-0.9747
CHS	c37054.graph_c0	c31966.graph_c0	0.973
CHS	c37054.graph_c0	c32009.graph_c0	-0.9828
CHS	c37054.graph_c0	c32449.graph_c1	-0.9725
CHS	c37054.graph_c0	c33026.graph_c0	-0.987
CHS	c37054.graph_c0	c33141.graph_c0	-0.9822
CHS	c37054.graph_c0	c33782.graph_c0	-0.9655
CHS	c37054.graph_c0	c33842.graph_c0	0.9604
CHS	c37054.graph_c0	c33970.graph_c0	-0.9684
CHS	c37054.graph_c0	c34189.graph_c0	-0.9882
CHS	c37054.graph_c0	c34857.graph_c0	0.9922
CHS	c37054.graph_c0	c34963.graph_c1	-0.9796
CHS	c37054.graph_c0	c34984.graph_c0	0.9702
CHS	c37054.graph_c0	c34990.graph_c0	0.9783
CHS	c37054.graph_c0	c35355.graph_c0	0.9519
CHS	c37054.graph_c0	c35441.graph_c0	-0.9903
CHS	c37054.graph_c0	c35850.graph_c0	0.957
CHS	c37054.graph_c0	c36883.graph_c1	0.9807
CHS	c37054.graph_c0	c3695.graph_c0	0.9783
CHS	c37054.graph_c0	c37161.graph_c0	0.9984
CHS	c37054.graph_c0	c37280.graph_c0	0.9507
CHS	c37054.graph_c0	c37337.graph_c0	0.9572
CHS	c37054.graph_c0	c37502.graph_c0	0.9757
CHS	c37054.graph_c0	c38825.graph_c0	0.9715
CHS	c37054.graph_c0	c39005.graph_c0	0.9544
CHS	c37054.graph_c0	c39547.graph_c0	0.9991
CHS	c37054.graph_c0	c39626.graph_c0	0.9743
CHS	c37054.graph_c0	c40657.graph_c0	-0.983
CHS	c37054.graph_c0	c41113.graph_c0	0.9912
CHS	c37054.graph_c0	c41276.graph_c0	0.9727
CHS	c37054.graph_c0	c44408.graph_c0	-0.978
CHS	c37054.graph_c0	c53992.graph_c0	-0.996
CHS	c37054.graph_c0	c5544.graph_c0	-0.9624
CHS	c37054.graph_c0	c58825.graph_c0	-0.973
CHS	c37054.graph_c0	c7532.graph_c0	0.972
CHS	c37054.graph_c0	c8891.graph_c0	0.9545
CHI	c28749.graph_c0	c11363.graph_c0	0.9678
CHI	c28749.graph_c0	c14559.graph_c0	0.9899
CHI	c28749.graph_c0	c14708.graph_c0	-0.984
CHI	c28749.graph_c0	c16007.graph_c0	0.9925
CHI	c28749.graph_c0	c17132.graph_c0	0.9789
CHI	c28749.graph_c0	c17632.graph_c0	-0.9997
CHI	c28749.graph_c0	c18454.graph_c0	0.9552
CHI	c28749.graph_c0	c18647.graph_c0	-0.9747
CHI	c28749.graph_c0	c18932.graph_c0	0.9922
CHI	c28749.graph_c0	c19089.graph_c1	-0.9746
CHI	c28749.graph_c0	c19164.graph_c0	-0.9849
CHI	c28749.graph_c0	c19209.graph_c0	0.9648
CHI	c28749.graph_c0	c19319.graph_c0	0.9876
CHI	c28749.graph_c0	c19364.graph_c0	0.9889
CHI	c28749.graph_c0	c19855.graph_c0	0.9502
CHI	c28749.graph_c0	c19862.graph_c0	-0.9758
CHI	c28749.graph_c0	c19980.graph_c0	0.9835
CHI	c28749.graph_c0	c21101.graph_c0	-0.9724
CHI	c28749.graph_c0	c21202.graph_c0	-0.9633
CHI	c28749.graph_c0	c22818.graph_c0	-0.9586
CHI	c28749.graph_c0	c23690.graph_c0	-0.973
CHI	c28749.graph_c0	c23691.graph_c0	0.9726
CHI	c28749.graph_c0	c23973.graph_c0	-0.9953
CHI	c28749.graph_c0	c24019.graph_c0	0.9802
CHI	c28749.graph_c0	c24113.graph_c0	-0.9914
CHI	c28749.graph_c0	c24531.graph_c1	-0.959
CHI	c28749.graph_c0	c24612.graph_c0	-0.9795
CHI	c28749.graph_c0	c24794.graph_c0	0.9908
CHI	c28749.graph_c0	c25061.graph_c0	0.9655
CHI	c28749.graph_c0	c25134.graph_c0	-0.9853
CHI	c28749.graph_c0	c25170.graph_c0	-0.9755
CHI	c28749.graph_c0	c25793.graph_c0	-0.9815
CHI	c28749.graph_c0	c25952.graph_c0	-0.9812
CHI	c28749.graph_c0	c25999.graph_c0	-0.9763
CHI	c28749.graph_c0	c26151.graph_c0	0.9812
CHI	c28749.graph_c0	c26199.graph_c0	-0.9866
CHI	c28749.graph_c0	c26726.graph_c0	-0.9963
CHI	c28749.graph_c0	c27032.graph_c0	-0.9977
CHI	c28749.graph_c0	c2753.graph_c0	0.9784
CHI	c28749.graph_c0	c27594.graph_c0	-0.9984
CHI	c28749.graph_c0	c27601.graph_c0	0.9933
CHI	c28749.graph_c0	c27637.graph_c0	-0.9748
CHI	c28749.graph_c0	c27770.graph_c0	0.9609
CHI	c28749.graph_c0	c28080.graph_c0	0.9747
CHI	c28749.graph_c0	c28170.graph_c0	-0.9644
CHI	c28749.graph_c0	c28257.graph_c0	0.9774
CHI	c28749.graph_c0	c28454.graph_c0	0.989
CHI	c28749.graph_c0	c28635.graph_c0	-0.9871
CHI	c28749.graph_c0	c29499.graph_c0	-0.9924
CHI	c28749.graph_c0	c29838.graph_c0	0.9917
CHI	c28749.graph_c0	c29930.graph_c0	-0.9597
CHI	c28749.graph_c0	c30501.graph_c0	0.9995
CHI	c28749.graph_c0	c30567.graph_c0	0.9629
CHI	c28749.graph_c0	c30575.graph_c0	-0.9718
CHI	c28749.graph_c0	c30760.graph_c0	0.988
CHI	c28749.graph_c0	c30944.graph_c0	0.9825
CHI	c28749.graph_c0	c31075.graph_c0	-0.9601
CHI	c28749.graph_c0	c31375.graph_c0	-0.9711
CHI	c28749.graph_c0	c31810.graph_c0	-0.9638
CHI	c28749.graph_c0	c31979.graph_c0	-0.9818
CHI	c28749.graph_c0	c32005.graph_c0	-0.9865
CHI	c28749.graph_c0	c32167.graph_c0	-0.9539
CHI	c28749.graph_c0	c32387.graph_c0	-0.9933
CHI	c28749.graph_c0	c32388.graph_c0	0.9888
CHI	c28749.graph_c0	c32475.graph_c0	0.995
CHI	c28749.graph_c0	c32600.graph_c0	0.957
CHI	c28749.graph_c0	c32678.graph_c0	-0.9843
CHI	c28749.graph_c0	c32751.graph_c0	-0.9532
CHI	c28749.graph_c0	c32772.graph_c0	0.9618
CHI	c28749.graph_c0	c33109.graph_c0	-0.9812
CHI	c28749.graph_c0	c33338.graph_c2	0.9582
CHI	c28749.graph_c0	c33382.graph_c0	-0.981
CHI	c28749.graph_c0	c33681.graph_c0	0.9632
CHI	c28749.graph_c0	c33719.graph_c0	0.9781
CHI	c28749.graph_c0	c34188.graph_c0	-0.9703
CHI	c28749.graph_c0	c34316.graph_c0	-0.988
CHI	c28749.graph_c0	c34500.graph_c0	-0.9738
CHI	c28749.graph_c0	c34712.graph_c0	0.9617
CHI	c28749.graph_c0	c34840.graph_c0	0.9619
CHI	c28749.graph_c0	c34936.graph_c2	-0.9719
CHI	c28749.graph_c0	c34984.graph_c0	0.9662
CHI	c28749.graph_c0	c35005.graph_c0	0.9592
CHI	c28749.graph_c0	c35600.graph_c0	-0.9973
CHI	c28749.graph_c0	c35697.graph_c0	0.9758
CHI	c28749.graph_c0	c35910.graph_c0	0.9918
CHI	c28749.graph_c0	c36072.graph_c0	-0.9548
CHI	c28749.graph_c0	c36086.graph_c0	-0.9508
CHI	c28749.graph_c0	c36695.graph_c0	0.981
CHI	c28749.graph_c0	c36706.graph_c0	-0.9948
CHI	c28749.graph_c0	c36787.graph_c0	-0.9925
CHI	c28749.graph_c0	c37158.graph_c0	-0.9944
CHI	c28749.graph_c0	c37502.graph_c0	0.9585
CHI	c28749.graph_c0	c37894.graph_c1	-0.9754
CHI	c28749.graph_c0	c38252.graph_c0	0.9955
CHI	c28749.graph_c0	c38336.graph_c0	0.9822
CHI	c28749.graph_c0	c38340.graph_c0	-0.9673
CHI	c28749.graph_c0	c38436.graph_c0	-0.9505
CHI	c28749.graph_c0	c38560.graph_c0	0.9685
CHI	c28749.graph_c0	c38790.graph_c0	0.991
CHI	c28749.graph_c0	c38928.graph_c0	0.9931
CHI	c28749.graph_c0	c39002.graph_c0	-0.9842
CHI	c28749.graph_c0	c39005.graph_c0	0.9661
CHI	c28749.graph_c0	c39625.graph_c0	0.9762
CHI	c28749.graph_c0	c39641.graph_c0	-0.9863
CHI	c28749.graph_c0	c40060.graph_c0	0.9813
CHI	c28749.graph_c0	c41045.graph_c0	-0.9727
CHI	c28749.graph_c0	c42421.graph_c0	0.9591
CHI	c28749.graph_c0	c43554.graph_c0	-0.951
CHI	c28749.graph_c0	c49367.graph_c0	0.9558
CHI	c28749.graph_c0	c5259.graph_c0	-0.9683
CHI	c28749.graph_c0	c5911.graph_c0	0.9947
CHI	c28749.graph_c0	c7369.graph_c0	-0.9888
CHI	c28749.graph_c0	c7988.graph_c0	0.9901
CHI	c28749.graph_c0	c8019.graph_c0	-0.9869
CHI	c28749.graph_c0	c8181.graph_c0	0.9795
CHI	c28749.graph_c0	c8663.graph_c1	0.9763
CHI	c8193.graph_c0	c10354.graph_c0	0.9512
CHI	c8193.graph_c0	c12354.graph_c0	-0.9842
CHI	c8193.graph_c0	c14824.graph_c0	-0.9984
CHI	c8193.graph_c0	c15249.graph_c0	0.9836
CHI	c8193.graph_c0	c17258.graph_c0	-0.9995
CHI	c8193.graph_c0	c17481.graph_c0	-0.9541
CHI	c8193.graph_c0	c17723.graph_c0	-0.9965
CHI	c8193.graph_c0	c18378.graph_c0	0.9885
CHI	c8193.graph_c0	c18383.graph_c0	0.9905
CHI	c8193.graph_c0	c18439.graph_c0	-0.9758
CHI	c8193.graph_c0	c18774.graph_c0	-0.9836
CHI	c8193.graph_c0	c18924.graph_c0	-0.9816
CHI	c8193.graph_c0	c19007.graph_c0	-0.958
CHI	c8193.graph_c0	c19164.graph_c0	-0.9528
CHI	c8193.graph_c0	c19197.graph_c0	0.9998
CHI	c8193.graph_c0	c19726.graph_c0	0.9797
CHI	c8193.graph_c0	c19862.graph_c0	-0.9754
CHI	c8193.graph_c0	c19973.graph_c0	0.9612
CHI	c8193.graph_c0	c20053.graph_c0	-0.9799
CHI	c8193.graph_c0	c20798.graph_c0	-0.9547
CHI	c8193.graph_c0	c23710.graph_c0	-0.9912
CHI	c8193.graph_c0	c23831.graph_c0	0.9998
CHI	c8193.graph_c0	c24106.graph_c0	-0.9546
CHI	c8193.graph_c0	c24149.graph_c0	-0.9756
CHI	c8193.graph_c0	c24215.graph_c0	-0.9562
CHI	c8193.graph_c0	c24217.graph_c2	-0.9767
CHI	c8193.graph_c0	c24794.graph_c0	0.9515
CHI	c8193.graph_c0	c24985.graph_c0	-0.9823
CHI	c8193.graph_c0	c24992.graph_c1	0.9915
CHI	c8193.graph_c0	c25170.graph_c0	-0.9769
CHI	c8193.graph_c0	c25744.graph_c0	0.9749
CHI	c8193.graph_c0	c25952.graph_c0	-0.9546
CHI	c8193.graph_c0	c25965.graph_c0	-0.9985
CHI	c8193.graph_c0	c26199.graph_c0	-0.9629
CHI	c8193.graph_c0	c27539.graph_c0	0.9785
CHI	c8193.graph_c0	c27821.graph_c0	0.9796
CHI	c8193.graph_c0	c27869.graph_c0	0.9983
CHI	c8193.graph_c0	c28080.graph_c0	0.9674
CHI	c8193.graph_c0	c28312.graph_c0	-0.9873
CHI	c8193.graph_c0	c28454.graph_c0	0.9585
CHI	c8193.graph_c0	c29144.graph_c0	-0.9726
CHI	c8193.graph_c0	c29168.graph_c1	-0.9696
CHI	c8193.graph_c0	c29294.graph_c1	0.9769
CHI	c8193.graph_c0	c29399.graph_c0	0.9942
CHI	c8193.graph_c0	c29468.graph_c0	-0.95
CHI	c8193.graph_c0	c30100.graph_c0	0.9819
CHI	c8193.graph_c0	c30502.graph_c0	-0.9933
CHI	c8193.graph_c0	c30567.graph_c0	0.9864
CHI	c8193.graph_c0	c30911.graph_c0	0.9615
CHI	c8193.graph_c0	c30919.graph_c0	-0.9918
CHI	c8193.graph_c0	c30944.graph_c0	0.9543
CHI	c8193.graph_c0	c30966.graph_c0	0.9528
CHI	c8193.graph_c0	c31061.graph_c0	-0.9937
CHI	c8193.graph_c0	c31075.graph_c0	-0.9796
CHI	c8193.graph_c0	c31698.graph_c0	0.9937
CHI	c8193.graph_c0	c31907.graph_c0	-0.9527
CHI	c8193.graph_c0	c31966.graph_c0	0.9586
CHI	c8193.graph_c0	c31979.graph_c0	-0.9668
CHI	c8193.graph_c0	c32005.graph_c0	-0.96
CHI	c8193.graph_c0	c32009.graph_c0	-0.9614
CHI	c8193.graph_c0	c33026.graph_c0	-0.9697
CHI	c8193.graph_c0	c33141.graph_c0	-0.9901
CHI	c8193.graph_c0	c33782.graph_c0	-0.9683
CHI	c8193.graph_c0	c33970.graph_c0	-0.9573
CHI	c8193.graph_c0	c34189.graph_c0	-0.9982
CHI	c8193.graph_c0	c34857.graph_c0	0.9699
CHI	c8193.graph_c0	c34963.graph_c1	-0.997
CHI	c8193.graph_c0	c34984.graph_c0	0.9827
CHI	c8193.graph_c0	c34990.graph_c0	0.9674
CHI	c8193.graph_c0	c35355.graph_c0	0.9608
CHI	c8193.graph_c0	c35441.graph_c0	-0.9801
CHI	c8193.graph_c0	c35850.graph_c0	0.9593
CHI	c8193.graph_c0	c35910.graph_c0	0.9527
CHI	c8193.graph_c0	c36219.graph_c0	-0.9731
CHI	c8193.graph_c0	c36312.graph_c1	-0.9586
CHI	c8193.graph_c0	c36564.graph_c0	-0.9579
CHI	c8193.graph_c0	c3695.graph_c0	0.9505
CHI	c8193.graph_c0	c37161.graph_c0	0.9972
CHI	c8193.graph_c0	c37337.graph_c0	0.9791
CHI	c8193.graph_c0	c37502.graph_c0	0.9883
CHI	c8193.graph_c0	c39005.graph_c0	0.9806
CHI	c8193.graph_c0	c39547.graph_c0	0.996
CHI	c8193.graph_c0	c39626.graph_c0	0.9547
CHI	c8193.graph_c0	c39641.graph_c0	-0.9564
CHI	c8193.graph_c0	c40657.graph_c0	-0.9984
CHI	c8193.graph_c0	c41113.graph_c0	0.9874
CHI	c8193.graph_c0	c41276.graph_c0	0.9505
CHI	c8193.graph_c0	c44408.graph_c0	-0.9598
CHI	c8193.graph_c0	c53992.graph_c0	-0.9858
CHI	c8193.graph_c0	c5544.graph_c0	-0.9893
CHI	c8193.graph_c0	c58825.graph_c0	-0.9935
F3H	c23888.graph_c0	c11363.graph_c0	0.9951
F3H	c23888.graph_c0	c14559.graph_c0	0.9827
F3H	c23888.graph_c0	c14708.graph_c0	-0.9946
F3H	c23888.graph_c0	c1507.graph_c0	-0.9697
F3H	c23888.graph_c0	c16007.graph_c0	0.9634
F3H	c23888.graph_c0	c17132.graph_c0	0.973
F3H	c23888.graph_c0	c17632.graph_c0	-0.9851
F3H	c23888.graph_c0	c18590.graph_c1	0.9721
F3H	c23888.graph_c0	c18647.graph_c0	-0.965
F3H	c23888.graph_c0	c18932.graph_c0	0.9695
F3H	c23888.graph_c0	c19054.graph_c0	0.9588
F3H	c23888.graph_c0	c19319.graph_c0	0.9545
F3H	c23888.graph_c0	c19364.graph_c0	0.9996
F3H	c23888.graph_c0	c19980.graph_c0	0.992
F3H	c23888.graph_c0	c21101.graph_c0	-0.9884
F3H	c23888.graph_c0	c21202.graph_c0	-0.9773
F3H	c23888.graph_c0	c21369.graph_c1	-0.954
F3H	c23888.graph_c0	c22508.graph_c0	-0.9787
F3H	c23888.graph_c0	c22818.graph_c0	-0.9774
F3H	c23888.graph_c0	c23690.graph_c0	-0.9972
F3H	c23888.graph_c0	c23973.graph_c0	-0.9836
F3H	c23888.graph_c0	c24019.graph_c0	0.9805
F3H	c23888.graph_c0	c24113.graph_c0	-0.9779
F3H	c23888.graph_c0	c24612.graph_c0	-0.9678
F3H	c23888.graph_c0	c24794.graph_c0	0.9567
F3H	c23888.graph_c0	c25076.graph_c0	0.955
F3H	c23888.graph_c0	c25134.graph_c0	-0.9573
F3H	c23888.graph_c0	c25793.graph_c0	-0.9578
F3H	c23888.graph_c0	c25999.graph_c0	-0.9987
F3H	c23888.graph_c0	c26151.graph_c0	0.9817
F3H	c23888.graph_c0	c26726.graph_c0	-0.9681
F3H	c23888.graph_c0	c26924.graph_c1	0.9659
F3H	c23888.graph_c0	c27032.graph_c0	-0.9733
F3H	c23888.graph_c0	c27099.graph_c0	-0.9815
F3H	c23888.graph_c0	c27594.graph_c0	-0.9816
F3H	c23888.graph_c0	c27601.graph_c0	0.9886
F3H	c23888.graph_c0	c27637.graph_c0	-0.9782
F3H	c23888.graph_c0	c27770.graph_c0	0.98
F3H	c23888.graph_c0	c28257.graph_c0	0.9667
F3H	c23888.graph_c0	c28454.graph_c0	0.9507
F3H	c23888.graph_c0	c28520.graph_c0	0.9769
F3H	c23888.graph_c0	c28635.graph_c0	-0.9565
F3H	c23888.graph_c0	c28938.graph_c0	0.9541
F3H	c23888.graph_c0	c29499.graph_c0	-0.9598
F3H	c23888.graph_c0	c29770.graph_c0	0.9519
F3H	c23888.graph_c0	c29838.graph_c0	0.9991
F3H	c23888.graph_c0	c29887.graph_c0	0.9841
F3H	c23888.graph_c0	c29924.graph_c0	-0.9554
F3H	c23888.graph_c0	c30501.graph_c0	0.99
F3H	c23888.graph_c0	c30575.graph_c0	-0.9925
F3H	c23888.graph_c0	c30760.graph_c0	0.9954
F3H	c23888.graph_c0	c30828.graph_c1	0.9667
F3H	c23888.graph_c0	c31019.graph_c1	0.9523
F3H	c23888.graph_c0	c31369.graph_c1	0.9559
F3H	c23888.graph_c0	c31375.graph_c0	-0.9606
F3H	c23888.graph_c0	c31751.graph_c0	0.971
F3H	c23888.graph_c0	c32060.graph_c0	0.9559
F3H	c23888.graph_c0	c32167.graph_c0	-0.9887
F3H	c23888.graph_c0	c32387.graph_c0	-0.9728
F3H	c23888.graph_c0	c32388.graph_c0	0.9552
F3H	c23888.graph_c0	c32475.graph_c0	0.9781
F3H	c23888.graph_c0	c32600.graph_c0	0.9764
F3H	c23888.graph_c0	c32678.graph_c0	-0.9939
F3H	c23888.graph_c0	c32772.graph_c0	0.979
F3H	c23888.graph_c0	c32850.graph_c0	-0.9741
F3H	c23888.graph_c0	c33109.graph_c0	-0.9629
F3H	c23888.graph_c0	c33338.graph_c2	0.9721
F3H	c23888.graph_c0	c33382.graph_c0	-0.9529
F3H	c23888.graph_c0	c33394.graph_c0	-0.9646
F3H	c23888.graph_c0	c33681.graph_c0	0.9756
F3H	c23888.graph_c0	c34119.graph_c0	-0.9701
F3H	c23888.graph_c0	c34188.graph_c0	-0.996
F3H	c23888.graph_c0	c34316.graph_c0	-0.959
F3H	c23888.graph_c0	c34500.graph_c0	-0.9556
F3H	c23888.graph_c0	c34550.graph_c0	-0.9557
F3H	c23888.graph_c0	c34712.graph_c0	0.9717
F3H	c23888.graph_c0	c34936.graph_c2	-0.9912
F3H	c23888.graph_c0	c35005.graph_c0	0.9891
F3H	c23888.graph_c0	c35600.graph_c0	-0.9773
F3H	c23888.graph_c0	c35624.graph_c0	0.9656
F3H	c23888.graph_c0	c35697.graph_c0	0.9985
F3H	c23888.graph_c0	c35910.graph_c0	0.9566
F3H	c23888.graph_c0	c36086.graph_c0	-0.9888
F3H	c23888.graph_c0	c36695.graph_c0	0.9551
F3H	c23888.graph_c0	c36706.graph_c0	-0.9978
F3H	c23888.graph_c0	c36787.graph_c0	-0.9857
F3H	c23888.graph_c0	c37158.graph_c0	-0.9825
F3H	c23888.graph_c0	c37507.graph_c0	-0.9624
F3H	c23888.graph_c0	c37766.graph_c1	-0.957
F3H	c23888.graph_c0	c37894.graph_c1	-0.9888
F3H	c23888.graph_c0	c38252.graph_c0	0.988
F3H	c23888.graph_c0	c38276.graph_c0	0.9749
F3H	c23888.graph_c0	c38336.graph_c0	0.971
F3H	c23888.graph_c0	c38340.graph_c0	-0.985
F3H	c23888.graph_c0	c38790.graph_c0	0.9983
F3H	c23888.graph_c0	c38928.graph_c0	0.9733
F3H	c23888.graph_c0	c39002.graph_c0	-0.9923
F3H	c23888.graph_c0	c39625.graph_c0	0.9535
F3H	c23888.graph_c0	c40060.graph_c0	0.9628
F3H	c23888.graph_c0	c41045.graph_c0	-0.9864
F3H	c23888.graph_c0	c42347.graph_c0	-0.9527
F3H	c23888.graph_c0	c42421.graph_c0	0.969
F3H	c23888.graph_c0	c44082.graph_c0	0.9599
F3H	c23888.graph_c0	c5259.graph_c0	-0.963
F3H	c23888.graph_c0	c5911.graph_c0	0.9978
F3H	c23888.graph_c0	c7369.graph_c0	-0.9899
F3H	c23888.graph_c0	c7988.graph_c0	0.9548
F3H	c23888.graph_c0	c8019.graph_c0	-0.9647
F3H	c23888.graph_c0	c8181.graph_c0	0.9979
F3H	c23888.graph_c0	c8632.graph_c0	0.9526
DFR	c24831.graph_c0	c10354.graph_c0	0.9816
DFR	c24831.graph_c0	c10402.graph_c0	0.9571
DFR	c24831.graph_c0	c12354.graph_c0	-0.996
DFR	c24831.graph_c0	c14824.graph_c0	-0.9952
DFR	c24831.graph_c0	c15249.graph_c0	0.9693
DFR	c24831.graph_c0	c17258.graph_c0	-0.9925
DFR	c24831.graph_c0	c17723.graph_c0	-0.9756
DFR	c24831.graph_c0	c18378.graph_c0	0.9859
DFR	c24831.graph_c0	c18383.graph_c0	0.9712
DFR	c24831.graph_c0	c18439.graph_c0	-0.9953
DFR	c24831.graph_c0	c18575.graph_c1	0.9626
DFR	c24831.graph_c0	c18774.graph_c0	-0.9631
DFR	c24831.graph_c0	c18924.graph_c0	-0.9613
DFR	c24831.graph_c0	c19007.graph_c0	-0.9614
DFR	c24831.graph_c0	c19197.graph_c0	0.9907
DFR	c24831.graph_c0	c19726.graph_c0	0.9988
DFR	c24831.graph_c0	c19973.graph_c0	0.9664
DFR	c24831.graph_c0	c20053.graph_c0	-0.9594
DFR	c24831.graph_c0	c20798.graph_c0	-0.9782
DFR	c24831.graph_c0	c23710.graph_c0	-0.9601
DFR	c24831.graph_c0	c23831.graph_c0	0.9857
DFR	c24831.graph_c0	c24106.graph_c0	-0.9612
DFR	c24831.graph_c0	c24215.graph_c0	-0.9504
DFR	c24831.graph_c0	c24217.graph_c2	-0.9703
DFR	c24831.graph_c0	c24992.graph_c1	0.9617
DFR	c24831.graph_c0	c25561.graph_c0	-0.9656
DFR	c24831.graph_c0	c25965.graph_c0	-0.9898
DFR	c24831.graph_c0	c27539.graph_c0	0.9607
DFR	c24831.graph_c0	c27821.graph_c0	0.9619
DFR	c24831.graph_c0	c27869.graph_c0	0.9788
DFR	c24831.graph_c0	c28312.graph_c0	-0.9518
DFR	c24831.graph_c0	c29294.graph_c1	0.9576
DFR	c24831.graph_c0	c29399.graph_c0	0.9658
DFR	c24831.graph_c0	c29468.graph_c0	-0.9694
DFR	c24831.graph_c0	c30100.graph_c0	0.9964
DFR	c24831.graph_c0	c30502.graph_c0	-0.993
DFR	c24831.graph_c0	c30567.graph_c0	0.951
DFR	c24831.graph_c0	c30911.graph_c0	0.9841
DFR	c24831.graph_c0	c30919.graph_c0	-0.9605
DFR	c24831.graph_c0	c30966.graph_c0	0.9505
DFR	c24831.graph_c0	c31061.graph_c0	-0.9817
DFR	c24831.graph_c0	c31075.graph_c0	-0.951
DFR	c24831.graph_c0	c31698.graph_c0	0.9989
DFR	c24831.graph_c0	c31741.graph_c0	0.9586
DFR	c24831.graph_c0	c31907.graph_c0	-0.9882
DFR	c24831.graph_c0	c32009.graph_c0	-0.9623
DFR	c24831.graph_c0	c32449.graph_c1	-0.9522
DFR	c24831.graph_c0	c33026.graph_c0	-0.9957
DFR	c24831.graph_c0	c33141.graph_c0	-0.9922
DFR	c24831.graph_c0	c33782.graph_c0	-0.9857
DFR	c24831.graph_c0	c34189.graph_c0	-0.9903
DFR	c24831.graph_c0	c34287.graph_c0	0.9664
DFR	c24831.graph_c0	c34854.graph_c2	-0.9681
DFR	c24831.graph_c0	c34857.graph_c0	0.9921
DFR	c24831.graph_c0	c34963.graph_c1	-0.9737
DFR	c24831.graph_c0	c34990.graph_c0	0.9532
DFR	c24831.graph_c0	c35355.graph_c0	0.9755
DFR	c24831.graph_c0	c35441.graph_c0	-0.9718
DFR	c24831.graph_c0	c35732.graph_c0	-0.9699
DFR	c24831.graph_c0	c35850.graph_c0	0.9803
DFR	c24831.graph_c0	c36564.graph_c0	-0.9535
DFR	c24831.graph_c0	c36883.graph_c1	0.9734
DFR	c24831.graph_c0	c3695.graph_c0	0.9858
DFR	c24831.graph_c0	c37161.graph_c0	0.9928
DFR	c24831.graph_c0	c37337.graph_c0	0.9714
DFR	c24831.graph_c0	c37502.graph_c0	0.9579
DFR	c24831.graph_c0	c39547.graph_c0	0.9958
DFR	c24831.graph_c0	c39626.graph_c0	0.989
DFR	c24831.graph_c0	c40657.graph_c0	-0.9796
DFR	c24831.graph_c0	c41113.graph_c0	0.9992
DFR	c24831.graph_c0	c44408.graph_c0	-0.9536
DFR	c24831.graph_c0	c53992.graph_c0	-0.9997
DFR	c24831.graph_c0	c5544.graph_c0	-0.9589
DFR	c24831.graph_c0	c58825.graph_c0	-0.9643
DFR	c24831.graph_c0	c7532.graph_c0	0.9622
DFR	c24831.graph_c0	c8891.graph_c0	0.9569
F3'H	c38186.graph_c0	c11096.graph_c0	-0.9521
F3'H	c38186.graph_c0	c1207.graph_c0	-0.9951
F3'H	c38186.graph_c0	c13212.graph_c0	0.9651
F3'H	c38186.graph_c0	c14559.graph_c0	0.9613
F3'H	c38186.graph_c0	c14708.graph_c0	-0.9664
F3'H	c38186.graph_c0	c1494.graph_c0	-0.95
F3'H	c38186.graph_c0	c1507.graph_c0	-0.9825
F3'H	c38186.graph_c0	c17331.graph_c0	-0.9782
F3'H	c38186.graph_c0	c18590.graph_c1	0.988
F3'H	c38186.graph_c0	c18812.graph_c0	-0.9626
F3'H	c38186.graph_c0	c19054.graph_c0	0.9977
F3'H	c38186.graph_c0	c19087.graph_c0	0.9849
F3'H	c38186.graph_c0	c19178.graph_c0	-0.9683
F3'H	c38186.graph_c0	c19678.graph_c0	-0.9951
F3'H	c38186.graph_c0	c19855.graph_c0	0.9877
F3'H	c38186.graph_c0	c19980.graph_c0	0.9703
F3'H	c38186.graph_c0	c21349.graph_c0	-0.9924
F3'H	c38186.graph_c0	c21369.graph_c1	-0.9921
F3'H	c38186.graph_c0	c22818.graph_c0	-0.99
F3'H	c38186.graph_c0	c23636.graph_c0	0.9802
F3'H	c38186.graph_c0	c23690.graph_c0	-0.9533
F3'H	c38186.graph_c0	c24113.graph_c0	-0.9529
F3'H	c38186.graph_c0	c24144.graph_c0	-0.952
F3'H	c38186.graph_c0	c2441.graph_c1	-0.9913
F3'H	c38186.graph_c0	c26151.graph_c0	0.9755
F3'H	c38186.graph_c0	c26924.graph_c1	0.9942
F3'H	c38186.graph_c0	c26967.graph_c0	-0.9956
F3'H	c38186.graph_c0	c27078.graph_c0	-0.9555
F3'H	c38186.graph_c0	c27099.graph_c0	-0.9621
F3'H	c38186.graph_c0	c27492.graph_c0	0.9536
F3'H	c38186.graph_c0	c27637.graph_c0	-0.9819
F3'H	c38186.graph_c0	c27770.graph_c0	0.9881
F3'H	c38186.graph_c0	c28257.graph_c0	0.9707
F3'H	c38186.graph_c0	c28707.graph_c0	0.9817
F3'H	c38186.graph_c0	c2872.graph_c0	0.9504
F3'H	c38186.graph_c0	c28868.graph_c0	-0.9847
F3'H	c38186.graph_c0	c29770.graph_c0	0.9606
F3'H	c38186.graph_c0	c29887.graph_c0	0.9602
F3'H	c38186.graph_c0	c29917.graph_c0	-0.9826
F3'H	c38186.graph_c0	c29924.graph_c0	-0.9839
F3'H	c38186.graph_c0	c30047.graph_c0	-0.9906
F3'H	c38186.graph_c0	c30260.graph_c1	0.9644
F3'H	c38186.graph_c0	c30575.graph_c0	-0.9725
F3'H	c38186.graph_c0	c30774.graph_c0	-0.9636
F3'H	c38186.graph_c0	c31019.graph_c0	0.99
F3'H	c38186.graph_c0	c31019.graph_c1	0.9987
F3'H	c38186.graph_c0	c31239.graph_c0	-0.9657
F3'H	c38186.graph_c0	c31309.graph_c0	-0.9837
F3'H	c38186.graph_c0	c31375.graph_c0	-0.9745
F3'H	c38186.graph_c0	c31690.graph_c0	0.9735
F3'H	c38186.graph_c0	c32434.graph_c0	0.9557
F3'H	c38186.graph_c0	c32600.graph_c0	0.9906
F3'H	c38186.graph_c0	c32772.graph_c0	0.9888
F3'H	c38186.graph_c0	c33338.graph_c2	0.9921
F3'H	c38186.graph_c0	c33584.graph_c0	0.9954
F3'H	c38186.graph_c0	c33691.graph_c0	0.9626
F3'H	c38186.graph_c0	c34550.graph_c0	-0.9975
F3'H	c38186.graph_c0	c34712.graph_c0	0.9907
F3'H	c38186.graph_c0	c34903.graph_c0	0.9951
F3'H	c38186.graph_c0	c34936.graph_c2	-0.9754
F3'H	c38186.graph_c0	c35005.graph_c0	0.9713
F3'H	c38186.graph_c0	c35093.graph_c0	-0.9985
F3'H	c38186.graph_c0	c35537.graph_c0	0.9692
F3'H	c38186.graph_c0	c35624.graph_c0	0.9958
F3'H	c38186.graph_c0	c35657.graph_c0	-0.9853
F3'H	c38186.graph_c0	c36134.graph_c1	-0.9825
F3'H	c38186.graph_c0	c36160.graph_c0	0.9646
F3'H	c38186.graph_c0	c36887.graph_c0	-0.9616
F3'H	c38186.graph_c0	c37085.graph_c0	-0.999
F3'H	c38186.graph_c0	c37507.graph_c0	-0.9565
F3'H	c38186.graph_c0	c37517.graph_c0	-0.9603
F3'H	c38186.graph_c0	c37766.graph_c1	-0.9893
F3'H	c38186.graph_c0	c38436.graph_c0	-0.988
F3'H	c38186.graph_c0	c38861.graph_c0	0.9993
F3'H	c38186.graph_c0	c39002.graph_c0	-0.9694
F3'H	c38186.graph_c0	c39625.graph_c0	0.9543
F3'H	c38186.graph_c0	c39738.graph_c0	0.9996
F3'H	c38186.graph_c0	c40062.graph_c0	0.9986
F3'H	c38186.graph_c0	c40651.graph_c0	0.9612
F3'H	c38186.graph_c0	c42687.graph_c0	-0.9867
F3'H	c38186.graph_c0	c46049.graph_c0	0.9897
F3'H	c38186.graph_c0	c47232.graph_c0	-0.9838
F3'H	c38186.graph_c0	c55819.graph_c0	0.9504
F3'H	c38186.graph_c0	c56409.graph_c0	0.9504
F3'H	c38186.graph_c0	c7369.graph_c0	-0.9649
F3'H	c38186.graph_c0	c8632.graph_c0	0.9535
F3'H	c25083.graph_c0	c1207.graph_c0	-0.9583
F3'H	c25083.graph_c0	c14559.graph_c0	0.9907
F3'H	c25083.graph_c0	c14708.graph_c0	-0.9802
F3'H	c25083.graph_c0	c1507.graph_c0	-0.9586
F3'H	c25083.graph_c0	c16007.graph_c0	0.9735
F3'H	c25083.graph_c0	c17632.graph_c0	-0.9681
F3'H	c25083.graph_c0	c18590.graph_c1	0.9702
F3'H	c25083.graph_c0	c18932.graph_c0	0.9829
F3'H	c25083.graph_c0	c19054.graph_c0	0.9876
F3'H	c25083.graph_c0	c19089.graph_c1	-0.9784
F3'H	c25083.graph_c0	c19178.graph_c0	-0.9917
F3'H	c25083.graph_c0	c19364.graph_c0	0.963
F3'H	c25083.graph_c0	c19678.graph_c0	-0.9782
F3'H	c25083.graph_c0	c19855.graph_c0	0.9991
F3'H	c25083.graph_c0	c19980.graph_c0	0.9847
F3'H	c25083.graph_c0	c21349.graph_c0	-0.9545
F3'H	c25083.graph_c0	c21369.graph_c1	-0.9639
F3'H	c25083.graph_c0	c22387.graph_c0	-0.9587
F3'H	c25083.graph_c0	c22818.graph_c0	-0.9867
F3'H	c25083.graph_c0	c23690.graph_c0	-0.9572
F3'H	c25083.graph_c0	c23691.graph_c0	0.9731
F3'H	c25083.graph_c0	c23973.graph_c0	-0.9841
F3'H	c25083.graph_c0	c24113.graph_c0	-0.9892
F3'H	c25083.graph_c0	c2441.graph_c1	-0.9932
F3'H	c25083.graph_c0	c25061.graph_c0	0.9703
F3'H	c25083.graph_c0	c25134.graph_c0	-0.9846
F3'H	c25083.graph_c0	c25763.graph_c0	0.9648
F3'H	c25083.graph_c0	c26151.graph_c0	0.9942
F3'H	c25083.graph_c0	c26726.graph_c0	-0.9523
F3'H	c25083.graph_c0	c26924.graph_c1	0.9784
F3'H	c25083.graph_c0	c26967.graph_c0	-0.9606
F3'H	c25083.graph_c0	c27032.graph_c0	-0.9502
F3'H	c25083.graph_c0	c27078.graph_c0	-0.9625
F3'H	c25083.graph_c0	c2753.graph_c0	0.9817
F3'H	c25083.graph_c0	c27637.graph_c0	-0.9955
F3'H	c25083.graph_c0	c27770.graph_c0	0.9856
F3'H	c25083.graph_c0	c28170.graph_c0	-0.9912
F3'H	c25083.graph_c0	c28257.graph_c0	0.9979
F3'H	c25083.graph_c0	c28616.graph_c0	-0.9622
F3'H	c25083.graph_c0	c28868.graph_c0	-0.9928
F3'H	c25083.graph_c0	c29499.graph_c0	-0.9643
F3'H	c25083.graph_c0	c29838.graph_c0	0.963
F3'H	c25083.graph_c0	c29917.graph_c0	-0.9726
F3'H	c25083.graph_c0	c29924.graph_c0	-0.951
F3'H	c25083.graph_c0	c29930.graph_c0	-0.98
F3'H	c25083.graph_c0	c30047.graph_c0	-0.9953
F3'H	c25083.graph_c0	c30501.graph_c0	0.9671
F3'H	c25083.graph_c0	c30575.graph_c0	-0.9746
F3'H	c25083.graph_c0	c30774.graph_c0	-0.9843
F3'H	c25083.graph_c0	c31019.graph_c0	0.9558
F3'H	c25083.graph_c0	c31019.graph_c1	0.9889
F3'H	c25083.graph_c0	c31375.graph_c0	-0.9992
F3'H	c25083.graph_c0	c31690.graph_c0	0.9798
F3'H	c25083.graph_c0	c31810.graph_c0	-0.9755
F3'H	c25083.graph_c0	c32387.graph_c0	-0.9834
F3'H	c25083.graph_c0	c32388.graph_c0	0.9715
F3'H	c25083.graph_c0	c32475.graph_c0	0.9831
F3'H	c25083.graph_c0	c32600.graph_c0	0.9864
F3'H	c25083.graph_c0	c32772.graph_c0	0.9878
F3'H	c25083.graph_c0	c33338.graph_c2	0.9919
F3'H	c25083.graph_c0	c33584.graph_c0	0.9745
F3'H	c25083.graph_c0	c33691.graph_c0	0.9925
F3'H	c25083.graph_c0	c34550.graph_c0	-0.9916
F3'H	c25083.graph_c0	c34648.graph_c0	-0.9603
F3'H	c25083.graph_c0	c34712.graph_c0	0.9945
F3'H	c25083.graph_c0	c34903.graph_c0	0.994
F3'H	c25083.graph_c0	c34936.graph_c2	-0.978
F3'H	c25083.graph_c0	c35005.graph_c0	0.9639
F3'H	c25083.graph_c0	c35093.graph_c0	-0.9905
F3'H	c25083.graph_c0	c35600.graph_c0	-0.9756
F3'H	c25083.graph_c0	c35624.graph_c0	0.9857
F3'H	c25083.graph_c0	c35697.graph_c0	0.9527
F3'H	c25083.graph_c0	c36677.graph_c0	-0.9662
F3'H	c25083.graph_c0	c36695.graph_c0	0.9894
F3'H	c25083.graph_c0	c36706.graph_c0	-0.9629
F3'H	c25083.graph_c0	c37085.graph_c0	-0.9779
F3'H	c25083.graph_c0	c37158.graph_c0	-0.9855
F3'H	c25083.graph_c0	c37517.graph_c0	-0.9842
F3'H	c25083.graph_c0	c37766.graph_c1	-0.9605
F3'H	c25083.graph_c0	c38252.graph_c0	0.9827
F3'H	c25083.graph_c0	c38436.graph_c0	-0.9991
F3'H	c25083.graph_c0	c38560.graph_c0	0.9817
F3'H	c25083.graph_c0	c38861.graph_c0	0.9759
F3'H	c25083.graph_c0	c39002.graph_c0	-0.9844
F3'H	c25083.graph_c0	c39625.graph_c0	0.9936
F3'H	c25083.graph_c0	c39641.graph_c0	-0.9565
F3'H	c25083.graph_c0	c39738.graph_c0	0.982
F3'H	c25083.graph_c0	c40062.graph_c0	0.9854
F3'H	c25083.graph_c0	c42687.graph_c0	-0.9513
F3'H	c25083.graph_c0	c44775.graph_c0	0.9828
F3'H	c25083.graph_c0	c46049.graph_c0	0.956
F3'H	c25083.graph_c0	c49367.graph_c0	0.9724
F3'H	c25083.graph_c0	c5911.graph_c0	0.9599
F3'H	c25083.graph_c0	c7369.graph_c0	-0.9871
F3'H	c25083.graph_c0	c7988.graph_c0	0.9632
F3'H	c25083.graph_c0	c8019.graph_c0	-0.9888
F3'H	c25083.graph_c0	c8431.graph_c0	-0.9764
F3'H	c25083.graph_c0	c8663.graph_c1	0.9886
ANS	c29583.graph_c0	c11363.graph_c0	0.9643
ANS	c29583.graph_c0	c14559.graph_c0	0.9644
ANS	c29583.graph_c0	c14708.graph_c0	-0.9615
ANS	c29583.graph_c0	c15269.graph_c0	-0.9782
ANS	c29583.graph_c0	c16007.graph_c0	0.9753
ANS	c29583.graph_c0	c17132.graph_c0	0.9954
ANS	c29583.graph_c0	c17632.graph_c0	-0.9888
ANS	c29583.graph_c0	c18454.graph_c0	0.9847
ANS	c29583.graph_c0	c18459.graph_c0	-0.9561
ANS	c29583.graph_c0	c18647.graph_c0	-0.9945
ANS	c29583.graph_c0	c18932.graph_c0	0.9708
ANS	c29583.graph_c0	c19164.graph_c0	-0.9931
ANS	c29583.graph_c0	c19209.graph_c0	0.9888
ANS	c29583.graph_c0	c19319.graph_c0	0.9946
ANS	c29583.graph_c0	c19364.graph_c0	0.9767
ANS	c29583.graph_c0	c19862.graph_c0	-0.9699
ANS	c29583.graph_c0	c19980.graph_c0	0.9587
ANS	c29583.graph_c0	c21101.graph_c0	-0.9815
ANS	c29583.graph_c0	c21202.graph_c0	-0.9801
ANS	c29583.graph_c0	c21533.graph_c0	-0.9526
ANS	c29583.graph_c0	c22879.graph_c0	-0.9628
ANS	c29583.graph_c0	c23690.graph_c0	-0.957
ANS	c29583.graph_c0	c23973.graph_c0	-0.975
ANS	c29583.graph_c0	c24019.graph_c0	0.9938
ANS	c29583.graph_c0	c24113.graph_c0	-0.967
ANS	c29583.graph_c0	c24531.graph_c1	-0.987
ANS	c29583.graph_c0	c24612.graph_c0	-0.9968
ANS	c29583.graph_c0	c24794.graph_c0	0.9922
ANS	c29583.graph_c0	c25134.graph_c0	-0.9597
ANS	c29583.graph_c0	c25170.graph_c0	-0.9731
ANS	c29583.graph_c0	c25605.graph_c0	-0.9741
ANS	c29583.graph_c0	c25793.graph_c0	-0.9973
ANS	c29583.graph_c0	c25952.graph_c0	-0.9919
ANS	c29583.graph_c0	c25999.graph_c0	-0.9668
ANS	c29583.graph_c0	c26151.graph_c0	0.9506
ANS	c29583.graph_c0	c26199.graph_c0	-0.9836
ANS	c29583.graph_c0	c26726.graph_c0	-0.9907
ANS	c29583.graph_c0	c27032.graph_c0	-0.9939
ANS	c29583.graph_c0	c27433.graph_c1	0.9653
ANS	c29583.graph_c0	c2753.graph_c0	0.951
ANS	c29583.graph_c0	c27539.graph_c0	0.9598
ANS	c29583.graph_c0	c27594.graph_c0	-0.9975
ANS	c29583.graph_c0	c27601.graph_c0	0.9974
ANS	c29583.graph_c0	c27821.graph_c0	0.9592
ANS	c29583.graph_c0	c28080.graph_c0	0.9851
ANS	c29583.graph_c0	c28454.graph_c0	0.9862
ANS	c29583.graph_c0	c28519.graph_c0	0.9558
ANS	c29583.graph_c0	c28520.graph_c0	0.9537
ANS	c29583.graph_c0	c28635.graph_c0	-0.9962
ANS	c29583.graph_c0	c29073.graph_c0	0.9724
ANS	c29583.graph_c0	c29294.graph_c1	0.9629
ANS	c29583.graph_c0	c29344.graph_c0	-0.9724
ANS	c29583.graph_c0	c29499.graph_c0	-0.9793
ANS	c29583.graph_c0	c29838.graph_c0	0.9806
ANS	c29583.graph_c0	c30501.graph_c0	0.9891
ANS	c29583.graph_c0	c30567.graph_c0	0.9613
ANS	c29583.graph_c0	c30760.graph_c0	0.9895
ANS	c29583.graph_c0	c30802.graph_c0	-0.96
ANS	c29583.graph_c0	c30944.graph_c0	0.9923
ANS	c29583.graph_c0	c31075.graph_c0	-0.9727
ANS	c29583.graph_c0	c31966.graph_c0	0.9554
ANS	c29583.graph_c0	c31979.graph_c0	-0.9728
ANS	c29583.graph_c0	c32005.graph_c0	-0.9773
ANS	c29583.graph_c0	c32060.graph_c0	0.9734
ANS	c29583.graph_c0	c32167.graph_c0	-0.9532
ANS	c29583.graph_c0	c32387.graph_c0	-0.9722
ANS	c29583.graph_c0	c32388.graph_c0	0.9707
ANS	c29583.graph_c0	c32475.graph_c0	0.9749
ANS	c29583.graph_c0	c32678.graph_c0	-0.9881
ANS	c29583.graph_c0	c32751.graph_c0	-0.9835
ANS	c29583.graph_c0	c32850.graph_c0	-0.956
ANS	c29583.graph_c0	c33109.graph_c0	-0.9977
ANS	c29583.graph_c0	c33382.graph_c0	-0.9961
ANS	c29583.graph_c0	c33681.graph_c0	0.9811
ANS	c29583.graph_c0	c33719.graph_c0	0.9944
ANS	c29583.graph_c0	c33732.graph_c0	-0.958
ANS	c29583.graph_c0	c33970.graph_c0	-0.9649
ANS	c29583.graph_c0	c34188.graph_c0	-0.9666
ANS	c29583.graph_c0	c34316.graph_c0	-0.997
ANS	c29583.graph_c0	c34500.graph_c0	-0.9947
ANS	c29583.graph_c0	c34840.graph_c0	0.987
ANS	c29583.graph_c0	c34984.graph_c0	0.9715
ANS	c29583.graph_c0	c34990.graph_c0	0.957
ANS	c29583.graph_c0	c35600.graph_c0	-0.9816
ANS	c29583.graph_c0	c35697.graph_c0	0.963
ANS	c29583.graph_c0	c35910.graph_c0	0.9879
ANS	c29583.graph_c0	c36072.graph_c0	-0.9846
ANS	c29583.graph_c0	c36695.graph_c0	0.9514
ANS	c29583.graph_c0	c36706.graph_c0	-0.9848
ANS	c29583.graph_c0	c36787.graph_c0	-0.9984
ANS	c29583.graph_c0	c37136.graph_c0	0.975
ANS	c29583.graph_c0	c37158.graph_c0	-0.9732
ANS	c29583.graph_c0	c37502.graph_c0	0.9628
ANS	c29583.graph_c0	c37894.graph_c1	-0.9843
ANS	c29583.graph_c0	c38252.graph_c0	0.9762
ANS	c29583.graph_c0	c38336.graph_c0	0.9977
ANS	c29583.graph_c0	c38340.graph_c0	-0.9787
ANS	c29583.graph_c0	c38790.graph_c0	0.9867
ANS	c29583.graph_c0	c38928.graph_c0	0.9997
ANS	c29583.graph_c0	c39002.graph_c0	-0.9597
ANS	c29583.graph_c0	c39005.graph_c0	0.9571
ANS	c29583.graph_c0	c39641.graph_c0	-0.9738
ANS	c29583.graph_c0	c40060.graph_c0	0.9977
ANS	c29583.graph_c0	c41045.graph_c0	-0.9835
ANS	c29583.graph_c0	c42421.graph_c0	0.9806
ANS	c29583.graph_c0	c43554.graph_c0	-0.9821
ANS	c29583.graph_c0	c43788.graph_c0	-0.9673
ANS	c29583.graph_c0	c43896.graph_c0	-0.952
ANS	c29583.graph_c0	c44788.graph_c0	-0.9692
ANS	c29583.graph_c0	c5259.graph_c0	-0.9906
ANS	c29583.graph_c0	c5911.graph_c0	0.9861
ANS	c29583.graph_c0	c7369.graph_c0	-0.9649
ANS	c29583.graph_c0	c7988.graph_c0	0.9764
ANS	c29583.graph_c0	c8019.graph_c0	-0.9604
ANS	c29583.graph_c0	c8181.graph_c0	0.9768
UFGT	c19095.graph_c0	c11363.graph_c0	0.9633
UFGT	c19095.graph_c0	c14559.graph_c0	0.9688
UFGT	c19095.graph_c0	c14708.graph_c0	-0.9645
UFGT	c19095.graph_c0	c15269.graph_c0	-0.9741
UFGT	c19095.graph_c0	c16007.graph_c0	0.9797
UFGT	c19095.graph_c0	c17132.graph_c0	0.9933
UFGT	c19095.graph_c0	c17632.graph_c0	-0.9914
UFGT	c19095.graph_c0	c18454.graph_c0	0.9809
UFGT	c19095.graph_c0	c18647.graph_c0	-0.9921
UFGT	c19095.graph_c0	c18932.graph_c0	0.9755
UFGT	c19095.graph_c0	c19089.graph_c1	-0.9534
UFGT	c19095.graph_c0	c19164.graph_c0	-0.994
UFGT	c19095.graph_c0	c19209.graph_c0	0.987
UFGT	c19095.graph_c0	c19319.graph_c0	0.9955
UFGT	c19095.graph_c0	c19364.graph_c0	0.9781
UFGT	c19095.graph_c0	c19862.graph_c0	-0.9738
UFGT	c19095.graph_c0	c19980.graph_c0	0.9621
UFGT	c19095.graph_c0	c21101.graph_c0	-0.9792
UFGT	c19095.graph_c0	c21202.graph_c0	-0.9768
UFGT	c19095.graph_c0	c22879.graph_c0	-0.9569
UFGT	c19095.graph_c0	c23690.graph_c0	-0.9581
UFGT	c19095.graph_c0	c23691.graph_c0	0.9529
UFGT	c19095.graph_c0	c23973.graph_c0	-0.9789
UFGT	c19095.graph_c0	c24019.graph_c0	0.9918
UFGT	c19095.graph_c0	c24113.graph_c0	-0.9717
UFGT	c19095.graph_c0	c24531.graph_c1	-0.9837
UFGT	c19095.graph_c0	c24612.graph_c0	-0.9949
UFGT	c19095.graph_c0	c24794.graph_c0	0.994
UFGT	c19095.graph_c0	c25134.graph_c0	-0.9654
UFGT	c19095.graph_c0	c25170.graph_c0	-0.9765
UFGT	c19095.graph_c0	c25605.graph_c0	-0.97
UFGT	c19095.graph_c0	c25793.graph_c0	-0.9963
UFGT	c19095.graph_c0	c25952.graph_c0	-0.9925
UFGT	c19095.graph_c0	c25999.graph_c0	-0.967
UFGT	c19095.graph_c0	c26151.graph_c0	0.9554
UFGT	c19095.graph_c0	c26199.graph_c0	-0.9865
UFGT	c19095.graph_c0	c26726.graph_c0	-0.9933
UFGT	c19095.graph_c0	c27032.graph_c0	-0.996
UFGT	c19095.graph_c0	c27433.graph_c1	0.9631
UFGT	c19095.graph_c0	c2753.graph_c0	0.9573
UFGT	c19095.graph_c0	c27539.graph_c0	0.96
UFGT	c19095.graph_c0	c27594.graph_c0	-0.9987
UFGT	c19095.graph_c0	c27601.graph_c0	0.9971
UFGT	c19095.graph_c0	c27821.graph_c0	0.9595
UFGT	c19095.graph_c0	c28080.graph_c0	0.9861
UFGT	c19095.graph_c0	c28454.graph_c0	0.989
UFGT	c19095.graph_c0	c28519.graph_c0	0.9502
UFGT	c19095.graph_c0	c28520.graph_c0	0.9502
UFGT	c19095.graph_c0	c28635.graph_c0	-0.9966
UFGT	c19095.graph_c0	c29073.graph_c0	0.9687
UFGT	c19095.graph_c0	c29294.graph_c1	0.9631
UFGT	c19095.graph_c0	c29344.graph_c0	-0.9673
UFGT	c19095.graph_c0	c29499.graph_c0	-0.9833
UFGT	c19095.graph_c0	c29838.graph_c0	0.982
UFGT	c19095.graph_c0	c30501.graph_c0	0.9914
UFGT	c19095.graph_c0	c30567.graph_c0	0.965
UFGT	c19095.graph_c0	c30760.graph_c0	0.9889
UFGT	c19095.graph_c0	c30802.graph_c0	-0.9539
UFGT	c19095.graph_c0	c30944.graph_c0	0.993
UFGT	c19095.graph_c0	c31075.graph_c0	-0.9739
UFGT	c19095.graph_c0	c31966.graph_c0	0.9537
UFGT	c19095.graph_c0	c31979.graph_c0	-0.9769
UFGT	c19095.graph_c0	c32005.graph_c0	-0.9812
UFGT	c19095.graph_c0	c32060.graph_c0	0.9686
UFGT	c19095.graph_c0	c32167.graph_c0	-0.9514
UFGT	c19095.graph_c0	c32387.graph_c0	-0.9768
UFGT	c19095.graph_c0	c32388.graph_c0	0.9755
UFGT	c19095.graph_c0	c32475.graph_c0	0.9791
UFGT	c19095.graph_c0	c32678.graph_c0	-0.987
UFGT	c19095.graph_c0	c32751.graph_c0	-0.9797
UFGT	c19095.graph_c0	c32850.graph_c0	-0.952
UFGT	c19095.graph_c0	c33109.graph_c0	-0.9963
UFGT	c19095.graph_c0	c33382.graph_c0	-0.9955
UFGT	c19095.graph_c0	c33681.graph_c0	0.9777
UFGT	c19095.graph_c0	c33719.graph_c0	0.9937
UFGT	c19095.graph_c0	c33732.graph_c0	-0.952
UFGT	c19095.graph_c0	c33970.graph_c0	-0.9634
UFGT	c19095.graph_c0	c34188.graph_c0	-0.9658
UFGT	c19095.graph_c0	c34316.graph_c0	-0.9974
UFGT	c19095.graph_c0	c34500.graph_c0	-0.9926
UFGT	c19095.graph_c0	c34840.graph_c0	0.985
UFGT	c19095.graph_c0	c34984.graph_c0	0.9739
UFGT	c19095.graph_c0	c34990.graph_c0	0.9561
UFGT	c19095.graph_c0	c35600.graph_c0	-0.9852
UFGT	c19095.graph_c0	c35697.graph_c0	0.9638
UFGT	c19095.graph_c0	c35910.graph_c0	0.9906
UFGT	c19095.graph_c0	c36072.graph_c0	-0.9813
UFGT	c19095.graph_c0	c36695.graph_c0	0.9576
UFGT	c19095.graph_c0	c36706.graph_c0	-0.9863
UFGT	c19095.graph_c0	c36787.graph_c0	-0.998
UFGT	c19095.graph_c0	c37136.graph_c0	0.9715
UFGT	c19095.graph_c0	c37158.graph_c0	-0.9772
UFGT	c19095.graph_c0	c37502.graph_c0	0.9657
UFGT	c19095.graph_c0	c37894.graph_c1	-0.9822
UFGT	c19095.graph_c0	c38252.graph_c0	0.9797
UFGT	c19095.graph_c0	c38336.graph_c0	0.996
UFGT	c19095.graph_c0	c38340.graph_c0	-0.976
UFGT	c19095.graph_c0	c38790.graph_c0	0.987
UFGT	c19095.graph_c0	c38928.graph_c0	0.9999
UFGT	c19095.graph_c0	c39002.graph_c0	-0.9631
UFGT	c19095.graph_c0	c39005.graph_c0	0.9618
UFGT	c19095.graph_c0	c39641.graph_c0	-0.9782
UFGT	c19095.graph_c0	c40060.graph_c0	0.9964
UFGT	c19095.graph_c0	c41045.graph_c0	-0.9811
UFGT	c19095.graph_c0	c42421.graph_c0	0.9767
UFGT	c19095.graph_c0	c43554.graph_c0	-0.9781
UFGT	c19095.graph_c0	c43788.graph_c0	-0.9626
UFGT	c19095.graph_c0	c44788.graph_c0	-0.9653
UFGT	c19095.graph_c0	c5259.graph_c0	-0.9876
UFGT	c19095.graph_c0	c5911.graph_c0	0.9874
UFGT	c19095.graph_c0	c7369.graph_c0	-0.9686
UFGT	c19095.graph_c0	c7988.graph_c0	0.9807
UFGT	c19095.graph_c0	c8019.graph_c0	-0.9659
UFGT	c19095.graph_c0	c8181.graph_c0	0.9762
UFGT	c19095.graph_c0	c8663.graph_c1	0.9515
UFGT	c34994.graph_c0	c13133.graph_c0	0.9688
UFGT	c34994.graph_c0	c17397.graph_c0	-0.9971
UFGT	c34994.graph_c0	c18777.graph_c0	0.974
UFGT	c34994.graph_c0	c19165.graph_c0	-0.9616
UFGT	c34994.graph_c0	c19800.graph_c0	0.9642
UFGT	c34994.graph_c0	c19876.graph_c0	0.9889
UFGT	c34994.graph_c0	c19903.graph_c1	0.9868
UFGT	c34994.graph_c0	c20384.graph_c0	-0.9873
UFGT	c34994.graph_c0	c24096.graph_c0	0.9952
UFGT	c34994.graph_c0	c24770.graph_c0	0.9831
UFGT	c34994.graph_c0	c24875.graph_c0	0.9973
UFGT	c34994.graph_c0	c26575.graph_c0	-0.9804
UFGT	c34994.graph_c0	c27119.graph_c0	0.9527
UFGT	c34994.graph_c0	c27175.graph_c1	0.9619
UFGT	c34994.graph_c0	c27318.graph_c0	0.993
UFGT	c34994.graph_c0	c27519.graph_c0	0.99
UFGT	c34994.graph_c0	c28196.graph_c1	0.9533
UFGT	c34994.graph_c0	c30257.graph_c0	0.963
UFGT	c34994.graph_c0	c30591.graph_c0	0.9955
UFGT	c34994.graph_c0	c31822.graph_c0	0.9979
UFGT	c34994.graph_c0	c32520.graph_c0	-0.9751
UFGT	c34994.graph_c0	c32913.graph_c0	0.9696
UFGT	c34994.graph_c0	c33751.graph_c0	0.971
UFGT	c34994.graph_c0	c33830.graph_c0	0.9993
UFGT	c34994.graph_c0	c35065.graph_c0	0.9706
UFGT	c34994.graph_c0	c36240.graph_c1	-0.9518
UFGT	c34994.graph_c0	c36957.graph_c0	0.9769
UFGT	c34994.graph_c0	c37714.graph_c0	0.9767
UFGT	c34994.graph_c0	c39179.graph_c0	0.9558
UFGT	c34994.graph_c0	c42102.graph_c0	0.9969
UFGT	c34994.graph_c0	c46924.graph_c0	0.9525
UFGT	c34994.graph_c0	c49569.graph_c0	0.9897
UFGT	c34994.graph_c0	c49939.graph_c0	0.9918
UFGT	c34994.graph_c0	c8655.graph_c0	-0.9784

## Sheet: >0.99
PAL	c38398.graph_c0	c14559.graph_c0	0.9948
PAL	c38398.graph_c0	c16007.graph_c0	0.9983
PAL	c38398.graph_c0	c17632.graph_c0	-0.9986
PAL	c38398.graph_c0	c18932.graph_c0	0.9987
PAL	c38398.graph_c0	c23973.graph_c0	-0.9984
PAL	c38398.graph_c0	c24113.graph_c0	-0.9973
PAL	c38398.graph_c0	c25134.graph_c0	-0.9953
PAL	c38398.graph_c0	c26726.graph_c0	-0.9957
PAL	c38398.graph_c0	c27032.graph_c0	-0.9953
PAL	c38398.graph_c0	c2753.graph_c0	0.9909
PAL	c38398.graph_c0	c27594.graph_c0	-0.9925
PAL	c38398.graph_c0	c29499.graph_c0	-0.9969
PAL	c38398.graph_c0	c30501.graph_c0	0.9968
PAL	c38398.graph_c0	c32005.graph_c0	-0.991
PAL	c38398.graph_c0	c32387.graph_c0	-0.9991
PAL	c38398.graph_c0	c32388.graph_c0	0.9961
PAL	c38398.graph_c0	c32475.graph_c0	0.9993
PAL	c38398.graph_c0	c35600.graph_c0	-1
PAL	c38398.graph_c0	c35910.graph_c0	0.992
PAL	c38398.graph_c0	c36695.graph_c0	0.9927
PAL	c38398.graph_c0	c37158.graph_c0	-0.9982
PAL	c38398.graph_c0	c38252.graph_c0	0.9972
PAL	c38398.graph_c0	c39641.graph_c0	-0.9923
PAL	c38398.graph_c0	c7369.graph_c0	-0.9909
PAL	c38398.graph_c0	c7988.graph_c0	0.9956
PAL	c38398.graph_c0	c8019.graph_c0	-0.996
C4H	c23939.graph_c0	c14708.graph_c0	-0.9933
C4H	c23939.graph_c0	c1507.graph_c0	-0.9902
C4H	c23939.graph_c0	c18590.graph_c1	0.9952
C4H	c23939.graph_c0	c19054.graph_c0	0.997
C4H	c23939.graph_c0	c19980.graph_c0	0.9948
C4H	c23939.graph_c0	c22818.graph_c0	-0.9999
C4H	c23939.graph_c0	c26151.graph_c0	0.9946
C4H	c23939.graph_c0	c26924.graph_c1	0.997
C4H	c23939.graph_c0	c27637.graph_c0	-0.9968
C4H	c23939.graph_c0	c27770.graph_c0	0.9998
C4H	c23939.graph_c0	c30575.graph_c0	-0.9952
C4H	c23939.graph_c0	c31019.graph_c1	0.9952
C4H	c23939.graph_c0	c32600.graph_c0	0.9999
C4H	c23939.graph_c0	c32772.graph_c0	1
C4H	c23939.graph_c0	c33338.graph_c2	0.9995
C4H	c23939.graph_c0	c34550.graph_c0	-0.9961
C4H	c23939.graph_c0	c34712.graph_c0	0.9989
C4H	c23939.graph_c0	c34936.graph_c2	-0.9965
C4H	c23939.graph_c0	c35005.graph_c0	0.9922
C4H	c23939.graph_c0	c35093.graph_c0	-0.9941
C4H	c23939.graph_c0	c35624.graph_c0	0.9984
C4H	c23939.graph_c0	c37085.graph_c0	-0.9921
C4H	c23939.graph_c0	c39002.graph_c0	-0.9944
C4H	c23939.graph_c0	c39738.graph_c0	0.9927
C4H	c23939.graph_c0	c7369.graph_c0	-0.9914
4CL	c30378.graph_c0	c1207.graph_c0	-0.9905
4CL	c30378.graph_c0	c1507.graph_c0	-0.9978
4CL	c30378.graph_c0	c18590.graph_c1	0.9983
4CL	c30378.graph_c0	c19054.graph_c0	0.9939
4CL	c30378.graph_c0	c21349.graph_c0	-0.9968
4CL	c30378.graph_c0	c21369.graph_c1	-0.9999
4CL	c30378.graph_c0	c22818.graph_c0	-0.9924
4CL	c30378.graph_c0	c26924.graph_c1	0.9983
4CL	c30378.graph_c0	c26967.graph_c0	-0.9952
4CL	c30378.graph_c0	c27770.graph_c0	0.9919
4CL	c30378.graph_c0	c28707.graph_c0	0.9924
4CL	c30378.graph_c0	c29924.graph_c0	-0.9986
4CL	c30378.graph_c0	c31019.graph_c0	0.9992
4CL	c30378.graph_c0	c31019.graph_c1	0.9916
4CL	c30378.graph_c0	c32600.graph_c0	0.993
4CL	c30378.graph_c0	c32772.graph_c0	0.9909
4CL	c30378.graph_c0	c35624.graph_c0	0.9954
4CL	c30378.graph_c0	c37085.graph_c0	-0.9966
4CL	c30378.graph_c0	c37766.graph_c1	-0.9998
4CL	c30378.graph_c0	c39738.graph_c0	0.9947
4CL	c30378.graph_c0	c42687.graph_c0	-0.9988
4CL	c30378.graph_c0	c46049.graph_c0	0.9993
CHS	c37054.graph_c0	c14824.graph_c0	-0.9955
CHS	c37054.graph_c0	c17258.graph_c0	-0.9946
CHS	c37054.graph_c0	c18439.graph_c0	-0.9945
CHS	c37054.graph_c0	c19197.graph_c0	0.9936
CHS	c37054.graph_c0	c19726.graph_c0	0.9929
CHS	c37054.graph_c0	c23831.graph_c0	0.9916
CHS	c37054.graph_c0	c25965.graph_c0	-0.9965
CHS	c37054.graph_c0	c30100.graph_c0	0.9974
CHS	c37054.graph_c0	c30502.graph_c0	-0.9997
CHS	c37054.graph_c0	c31061.graph_c0	-0.9945
CHS	c37054.graph_c0	c31698.graph_c0	0.9951
CHS	c37054.graph_c0	c34857.graph_c0	0.9922
CHS	c37054.graph_c0	c35441.graph_c0	-0.9903
CHS	c37054.graph_c0	c37161.graph_c0	0.9984
CHS	c37054.graph_c0	c39547.graph_c0	0.9991
CHS	c37054.graph_c0	c41113.graph_c0	0.9912
CHS	c37054.graph_c0	c53992.graph_c0	-0.996
CHI	c28749.graph_c0	c16007.graph_c0	0.9925
CHI	c28749.graph_c0	c17632.graph_c0	-0.9997
CHI	c28749.graph_c0	c18932.graph_c0	0.9922
CHI	c28749.graph_c0	c23973.graph_c0	-0.9953
CHI	c28749.graph_c0	c24113.graph_c0	-0.9914
CHI	c28749.graph_c0	c24794.graph_c0	0.9908
CHI	c28749.graph_c0	c26726.graph_c0	-0.9963
CHI	c28749.graph_c0	c27032.graph_c0	-0.9977
CHI	c28749.graph_c0	c27594.graph_c0	-0.9984
CHI	c28749.graph_c0	c27601.graph_c0	0.9933
CHI	c28749.graph_c0	c29499.graph_c0	-0.9924
CHI	c28749.graph_c0	c29838.graph_c0	0.9917
CHI	c28749.graph_c0	c30501.graph_c0	0.9995
CHI	c28749.graph_c0	c32387.graph_c0	-0.9933
CHI	c28749.graph_c0	c32475.graph_c0	0.995
CHI	c28749.graph_c0	c35600.graph_c0	-0.9973
CHI	c28749.graph_c0	c35910.graph_c0	0.9918
CHI	c28749.graph_c0	c36706.graph_c0	-0.9948
CHI	c28749.graph_c0	c36787.graph_c0	-0.9925
CHI	c28749.graph_c0	c37158.graph_c0	-0.9944
CHI	c28749.graph_c0	c38252.graph_c0	0.9955
CHI	c28749.graph_c0	c38790.graph_c0	0.991
CHI	c28749.graph_c0	c38928.graph_c0	0.9931
CHI	c28749.graph_c0	c5911.graph_c0	0.9947
CHI	c28749.graph_c0	c7988.graph_c0	0.9901
CHI	c8193.graph_c0	c14824.graph_c0	-0.9984
CHI	c8193.graph_c0	c17258.graph_c0	-0.9995
CHI	c8193.graph_c0	c17723.graph_c0	-0.9965
CHI	c8193.graph_c0	c18383.graph_c0	0.9905
CHI	c8193.graph_c0	c19197.graph_c0	0.9998
CHI	c8193.graph_c0	c23710.graph_c0	-0.9912
CHI	c8193.graph_c0	c23831.graph_c0	0.9998
CHI	c8193.graph_c0	c24992.graph_c1	0.9915
CHI	c8193.graph_c0	c25965.graph_c0	-0.9985
CHI	c8193.graph_c0	c27869.graph_c0	0.9983
CHI	c8193.graph_c0	c29399.graph_c0	0.9942
CHI	c8193.graph_c0	c30502.graph_c0	-0.9933
CHI	c8193.graph_c0	c30919.graph_c0	-0.9918
CHI	c8193.graph_c0	c31061.graph_c0	-0.9937
CHI	c8193.graph_c0	c31698.graph_c0	0.9937
CHI	c8193.graph_c0	c33141.graph_c0	-0.9901
CHI	c8193.graph_c0	c34189.graph_c0	-0.9982
CHI	c8193.graph_c0	c34963.graph_c1	-0.997
CHI	c8193.graph_c0	c37161.graph_c0	0.9972
CHI	c8193.graph_c0	c39547.graph_c0	0.996
CHI	c8193.graph_c0	c40657.graph_c0	-0.9984
CHI	c8193.graph_c0	c58825.graph_c0	-0.9935
F3H	c23888.graph_c0	c11363.graph_c0	0.9951
F3H	c23888.graph_c0	c14708.graph_c0	-0.9946
F3H	c23888.graph_c0	c19364.graph_c0	0.9996
F3H	c23888.graph_c0	c19980.graph_c0	0.992
F3H	c23888.graph_c0	c23690.graph_c0	-0.9972
F3H	c23888.graph_c0	c25999.graph_c0	-0.9987
F3H	c23888.graph_c0	c29838.graph_c0	0.9991
F3H	c23888.graph_c0	c30501.graph_c0	0.99
F3H	c23888.graph_c0	c30575.graph_c0	-0.9925
F3H	c23888.graph_c0	c30760.graph_c0	0.9954
F3H	c23888.graph_c0	c32678.graph_c0	-0.9939
F3H	c23888.graph_c0	c34188.graph_c0	-0.996
F3H	c23888.graph_c0	c34936.graph_c2	-0.9912
F3H	c23888.graph_c0	c35697.graph_c0	0.9985
F3H	c23888.graph_c0	c36706.graph_c0	-0.9978
F3H	c23888.graph_c0	c38790.graph_c0	0.9983
F3H	c23888.graph_c0	c39002.graph_c0	-0.9923
F3H	c23888.graph_c0	c5911.graph_c0	0.9978
F3H	c23888.graph_c0	c8181.graph_c0	0.9979
DFR	c24831.graph_c0	c12354.graph_c0	-0.996
DFR	c24831.graph_c0	c14824.graph_c0	-0.9952
DFR	c24831.graph_c0	c17258.graph_c0	-0.9925
DFR	c24831.graph_c0	c18439.graph_c0	-0.9953
DFR	c24831.graph_c0	c19197.graph_c0	0.9907
DFR	c24831.graph_c0	c19726.graph_c0	0.9988
DFR	c24831.graph_c0	c30100.graph_c0	0.9964
DFR	c24831.graph_c0	c30502.graph_c0	-0.993
DFR	c24831.graph_c0	c31698.graph_c0	0.9989
DFR	c24831.graph_c0	c33026.graph_c0	-0.9957
DFR	c24831.graph_c0	c33141.graph_c0	-0.9922
DFR	c24831.graph_c0	c34189.graph_c0	-0.9903
DFR	c24831.graph_c0	c34857.graph_c0	0.9921
DFR	c24831.graph_c0	c37161.graph_c0	0.9928
DFR	c24831.graph_c0	c39547.graph_c0	0.9958
DFR	c24831.graph_c0	c41113.graph_c0	0.9992
DFR	c24831.graph_c0	c53992.graph_c0	-0.9997
F3'H	c38186.graph_c0	c1207.graph_c0	-0.9951
F3'H	c38186.graph_c0	c19054.graph_c0	0.9977
F3'H	c38186.graph_c0	c19678.graph_c0	-0.9951
F3'H	c38186.graph_c0	c21349.graph_c0	-0.9924
F3'H	c38186.graph_c0	c21369.graph_c1	-0.9921
F3'H	c38186.graph_c0	c22818.graph_c0	-0.99
F3'H	c38186.graph_c0	c2441.graph_c1	-0.9913
F3'H	c38186.graph_c0	c26924.graph_c1	0.9942
F3'H	c38186.graph_c0	c26967.graph_c0	-0.9956
F3'H	c38186.graph_c0	c30047.graph_c0	-0.9906
F3'H	c38186.graph_c0	c31019.graph_c0	0.99
F3'H	c38186.graph_c0	c31019.graph_c1	0.9987
F3'H	c38186.graph_c0	c32600.graph_c0	0.9906
F3'H	c38186.graph_c0	c33338.graph_c2	0.9921
F3'H	c38186.graph_c0	c33584.graph_c0	0.9954
F3'H	c38186.graph_c0	c34550.graph_c0	-0.9975
F3'H	c38186.graph_c0	c34712.graph_c0	0.9907
F3'H	c38186.graph_c0	c34903.graph_c0	0.9951
F3'H	c38186.graph_c0	c35093.graph_c0	-0.9985
F3'H	c38186.graph_c0	c35624.graph_c0	0.9958
F3'H	c38186.graph_c0	c37085.graph_c0	-0.999
F3'H	c38186.graph_c0	c38861.graph_c0	0.9993
F3'H	c38186.graph_c0	c39738.graph_c0	0.9996
F3'H	c38186.graph_c0	c40062.graph_c0	0.9986
F3'H	c25083.graph_c0	c14559.graph_c0	0.9907
F3'H	c25083.graph_c0	c19178.graph_c0	-0.9917
F3'H	c25083.graph_c0	c19855.graph_c0	0.9991
F3'H	c25083.graph_c0	c2441.graph_c1	-0.9932
F3'H	c25083.graph_c0	c26151.graph_c0	0.9942
F3'H	c25083.graph_c0	c27637.graph_c0	-0.9955
F3'H	c25083.graph_c0	c28170.graph_c0	-0.9912
F3'H	c25083.graph_c0	c28257.graph_c0	0.9979
F3'H	c25083.graph_c0	c28868.graph_c0	-0.9928
F3'H	c25083.graph_c0	c30047.graph_c0	-0.9953
F3'H	c25083.graph_c0	c31375.graph_c0	-0.9992
F3'H	c25083.graph_c0	c33338.graph_c2	0.9919
F3'H	c25083.graph_c0	c33691.graph_c0	0.9925
F3'H	c25083.graph_c0	c34550.graph_c0	-0.9916
F3'H	c25083.graph_c0	c34712.graph_c0	0.9945
F3'H	c25083.graph_c0	c34903.graph_c0	0.994
F3'H	c25083.graph_c0	c35093.graph_c0	-0.9905
F3'H	c25083.graph_c0	c38436.graph_c0	-0.9991
F3'H	c25083.graph_c0	c39625.graph_c0	0.9936
ANS	c29583.graph_c0	c17132.graph_c0	0.9954
ANS	c29583.graph_c0	c18647.graph_c0	-0.9945
ANS	c29583.graph_c0	c19164.graph_c0	-0.9931
ANS	c29583.graph_c0	c19319.graph_c0	0.9946
ANS	c29583.graph_c0	c24019.graph_c0	0.9938
ANS	c29583.graph_c0	c24612.graph_c0	-0.9968
ANS	c29583.graph_c0	c24794.graph_c0	0.9922
ANS	c29583.graph_c0	c25793.graph_c0	-0.9973
ANS	c29583.graph_c0	c25952.graph_c0	-0.9919
ANS	c29583.graph_c0	c26726.graph_c0	-0.9907
ANS	c29583.graph_c0	c27032.graph_c0	-0.9939
ANS	c29583.graph_c0	c27594.graph_c0	-0.9975
ANS	c29583.graph_c0	c27601.graph_c0	0.9974
ANS	c29583.graph_c0	c28635.graph_c0	-0.9962
ANS	c29583.graph_c0	c30944.graph_c0	0.9923
ANS	c29583.graph_c0	c33109.graph_c0	-0.9977
ANS	c29583.graph_c0	c33382.graph_c0	-0.9961
ANS	c29583.graph_c0	c33719.graph_c0	0.9944
ANS	c29583.graph_c0	c34316.graph_c0	-0.997
ANS	c29583.graph_c0	c34500.graph_c0	-0.9947
ANS	c29583.graph_c0	c36787.graph_c0	-0.9984
ANS	c29583.graph_c0	c38336.graph_c0	0.9977
ANS	c29583.graph_c0	c38928.graph_c0	0.9997
ANS	c29583.graph_c0	c40060.graph_c0	0.9977
ANS	c29583.graph_c0	c5259.graph_c0	-0.9906
UFGT	c19095.graph_c0	c17132.graph_c0	0.9933
UFGT	c19095.graph_c0	c17632.graph_c0	-0.9914
UFGT	c19095.graph_c0	c18647.graph_c0	-0.9921
UFGT	c19095.graph_c0	c19164.graph_c0	-0.994
UFGT	c19095.graph_c0	c19319.graph_c0	0.9955
UFGT	c19095.graph_c0	c24019.graph_c0	0.9918
UFGT	c19095.graph_c0	c24612.graph_c0	-0.9949
UFGT	c19095.graph_c0	c24794.graph_c0	0.994
UFGT	c19095.graph_c0	c25793.graph_c0	-0.9963
UFGT	c19095.graph_c0	c25952.graph_c0	-0.9925
UFGT	c19095.graph_c0	c26726.graph_c0	-0.9933
UFGT	c19095.graph_c0	c27032.graph_c0	-0.996
UFGT	c19095.graph_c0	c27594.graph_c0	-0.9987
UFGT	c19095.graph_c0	c27601.graph_c0	0.9971
UFGT	c19095.graph_c0	c28635.graph_c0	-0.9966
UFGT	c19095.graph_c0	c30501.graph_c0	0.9914
UFGT	c19095.graph_c0	c30944.graph_c0	0.993
UFGT	c19095.graph_c0	c33109.graph_c0	-0.9963
UFGT	c19095.graph_c0	c33382.graph_c0	-0.9955
UFGT	c19095.graph_c0	c33719.graph_c0	0.9937
UFGT	c19095.graph_c0	c34316.graph_c0	-0.9974
UFGT	c19095.graph_c0	c34500.graph_c0	-0.9926
UFGT	c19095.graph_c0	c35910.graph_c0	0.9906
UFGT	c19095.graph_c0	c36787.graph_c0	-0.998
UFGT	c19095.graph_c0	c38336.graph_c0	0.996
UFGT	c19095.graph_c0	c38928.graph_c0	0.9999
UFGT	c19095.graph_c0	c40060.graph_c0	0.9964
UFGT	c34994.graph_c0	c17397.graph_c0	-0.9971
UFGT	c34994.graph_c0	c24096.graph_c0	0.9952
UFGT	c34994.graph_c0	c24875.graph_c0	0.9973
UFGT	c34994.graph_c0	c27318.graph_c0	0.993
UFGT	c34994.graph_c0	c27519.graph_c0	0.99
UFGT	c34994.graph_c0	c30591.graph_c0	0.9955
UFGT	c34994.graph_c0	c31822.graph_c0	0.9979
UFGT	c34994.graph_c0	c33830.graph_c0	0.9993
UFGT	c34994.graph_c0	c42102.graph_c0	0.9969
UFGT	c34994.graph_c0	c49939.graph_c0	0.9918

## Sheet: Sheet3
	PAL	C4H	4CL	CHS	CHI		F3H	DFR	F3'H		ANS	UFGT
	c38398.graph_c0	c23939.graph_c0	c30378.graph_c0	c37054.graph_c0	c28749.graph_c0	c8193.graph_c0	c23888.graph_c0	c24831.graph_c0	c38186.graph_c0	c25083.graph_c0	c29583.graph_c0	c19095.graph_c0	c34994.graph_c0
c14559.graph_c0	0.9948									0.9907
c16007.graph_c0	0.9983				0.9925
c17632.graph_c0	-0.9986				-0.9997							-0.9914
c18932.graph_c0	0.9987				0.9922
c23973.graph_c0	-0.9984				-0.9953
c24113.graph_c0	-0.9973				-0.9914
c25134.graph_c0	-0.9953				-0.9963						-0.9907	-0.9933
c26726.graph_c0	-0.9957
c27032.graph_c0	-0.9953				-0.9977						-0.9939	-0.996
c2753.graph_c0	0.9909
c27594.graph_c0	-0.9925				-0.9984						-0.9975	-0.9987
c29499.graph_c0	-0.9969
c30501.graph_c0	0.9968
c32005.graph_c0	-0.991
c32387.graph_c0	-0.9991
c32388.graph_c0	0.9961
c32475.graph_c0	0.9993
c35600.graph_c0	-1
c35910.graph_c0	0.992
c36695.graph_c0	0.9927
c37158.graph_c0	-0.9982
c38252.graph_c0	0.9972
c39641.graph_c0	-0.9923
c7369.graph_c0	-0.9909
c7988.graph_c0	0.9956
c8019.graph_c0	-0.996

## Sheet: >0.99差异表达转录因子
	PAL		4CL	CHS	CHI		F3H	DFR	F3'H		ANS	UFGT
	c38398.graph_c0	c23939.graph_c0	c30378.graph_c0	c37054.graph_c0	c28749.graph_c0	c8193.graph_c0	c23888.graph_c0	c24831.graph_c0	c38186.graph_c0	c25083.graph_c0	c29583.graph_c0	c19095.graph_c0	c34994.graph_c0
c14559.graph_c0	0.9948	#N/A	#N/A	#N/A	#N/A	#N/A	#N/A	#N/A	#N/A	0.9907	#N/A	#N/A	#N/A	bZIP
c16007.graph_c0	0.9983	#N/A	#N/A	#N/A	0.9925	#N/A	#N/A	#N/A	#N/A	#N/A	#N/A	#N/A	#N/A	HD-ZIP
c18932.graph_c0	0.9987	#N/A	#N/A	#N/A	0.9922	#N/A	#N/A	#N/A	#N/A	#N/A	#N/A	#N/A	#N/A	bZIP
c24113.graph_c0	-0.9973	#N/A	#N/A	#N/A	-0.9914	#N/A	#N/A	#N/A	#N/A	#N/A	#N/A	#N/A	#N/A	ERF
c27032.graph_c0	-0.9953	#N/A	#N/A	#N/A	-0.9977	#N/A	#N/A	#N/A	#N/A	#N/A	-0.9939	-0.996	#N/A	ARF
c2753.graph_c0	0.9909	#N/A	#N/A	#N/A	#N/A	#N/A	#N/A	#N/A	#N/A	#N/A	#N/A	#N/A	#N/A	NAC
c27594.graph_c0	-0.9925	#N/A	#N/A	#N/A	-0.9984	#N/A	#N/A	#N/A	#N/A	#N/A	-0.9975	-0.9987	#N/A	SBP
c29499.graph_c0	-0.9969	#N/A	#N/A	#N/A	-0.9924	#N/A	#N/A	#N/A	#N/A	#N/A	#N/A	#N/A	#N/A	MYB
c32387.graph_c0	-0.9991	#N/A	#N/A	#N/A	-0.9933	#N/A	#N/A	#N/A	#N/A	#N/A	#N/A	#N/A	#N/A	GRF
c35600.graph_c0	-1	#N/A	#N/A	#N/A	-0.9973	#N/A	#N/A	#N/A	#N/A	#N/A	#N/A	#N/A	#N/A	Trihelix
c36695.graph_c0	0.9927	#N/A	#N/A	#N/A	#N/A	#N/A	#N/A	#N/A	#N/A	#N/A	#N/A	#N/A	#N/A	bHLH
c37158.graph_c0	-0.9982	#N/A	#N/A	#N/A	-0.9944	#N/A	#N/A	#N/A	#N/A	#N/A	#N/A	#N/A	#N/A	NAC
c38252.graph_c0	0.9972	#N/A	#N/A	#N/A	0.9955	#N/A	#N/A	#N/A	#N/A	#N/A	#N/A	#N/A	#N/A	bZIP
c39641.graph_c0	-0.9923	#N/A	#N/A	#N/A	#N/A	#N/A	#N/A	#N/A	#N/A	#N/A	#N/A	#N/A	#N/A	HD-ZIP
c7369.graph_c0	-0.9909	-0.9914	#N/A	#N/A	#N/A	#N/A	#N/A	#N/A	#N/A	#N/A	#N/A	#N/A	#N/A	bHLH
c7988.graph_c0	0.9956	#N/A	#N/A	#N/A	0.9901	#N/A	#N/A	#N/A	#N/A	#N/A	#N/A	#N/A	#N/A	bHLH
c14708.graph_c0	#N/A	-0.9933	#N/A	#N/A	#N/A	#N/A	-0.9946	#N/A	#N/A	#N/A	#N/A	#N/A	#N/A	AP2
c19054.graph_c0	#N/A	0.997	0.9939	#N/A	#N/A	#N/A	#N/A	#N/A	0.9977	#N/A	#N/A	#N/A	#N/A	HD-ZIP
c26924.graph_c1	#N/A	0.997	0.9983	#N/A	#N/A	#N/A	#N/A	#N/A	0.9942	#N/A	#N/A	#N/A	#N/A	WOX
c30575.graph_c0	#N/A	-0.9952	#N/A	#N/A	#N/A	#N/A	-0.9925	#N/A	#N/A	#N/A	#N/A	#N/A	#N/A	LBD
c34712.graph_c0	#N/A	0.9989	#N/A	#N/A	#N/A	#N/A	#N/A	#N/A	0.9907	0.9945	#N/A	#N/A	#N/A	bHLH
c39002.graph_c0	#N/A	-0.9944	#N/A	#N/A	#N/A	#N/A	-0.9923	#N/A	#N/A	#N/A	#N/A	#N/A	#N/A	ERF
c39738.graph_c0	#N/A	0.9927	0.9947	#N/A	#N/A	#N/A	#N/A	#N/A	0.9996	#N/A	#N/A	#N/A	#N/A	NAC
c26967.graph_c0	#N/A	#N/A	-0.9952	#N/A	#N/A	#N/A	#N/A	#N/A	-0.9956	#N/A	#N/A	#N/A	#N/A	HD-ZIP
c37766.graph_c1	#N/A	#N/A	-0.9998	#N/A	#N/A	#N/A	#N/A	#N/A	#N/A	#N/A	#N/A	#N/A	#N/A	NAC
c39547.graph_c0	#N/A	#N/A	#N/A	0.9991	#N/A	0.996	#N/A	0.9958	#N/A	#N/A	#N/A	#N/A	#N/A	HSF
c41113.graph_c0	#N/A	#N/A	#N/A	0.9912	#N/A	#N/A	#N/A	0.9992	#N/A	#N/A	#N/A	#N/A	#N/A	ZF-HD
c24794.graph_c0	#N/A	#N/A	#N/A	#N/A	0.9908	#N/A	#N/A	#N/A	#N/A	#N/A	0.9922	0.994	#N/A	B3
c38790.graph_c0	#N/A	#N/A	#N/A	#N/A	0.991	#N/A	0.9983	#N/A	#N/A	#N/A	#N/A	#N/A	#N/A	bZIP
c38928.graph_c0	#N/A	#N/A	#N/A	#N/A	0.9931	#N/A	#N/A	#N/A	#N/A	#N/A	0.9997	0.9999	#N/A	ARF
c5911.graph_c0	#N/A	#N/A	#N/A	#N/A	0.9947	#N/A	0.9978	#N/A	#N/A	#N/A	#N/A	#N/A	#N/A	bZIP
c17723.graph_c0	#N/A	#N/A	#N/A	#N/A	#N/A	-0.9965	#N/A	#N/A	#N/A	#N/A	#N/A	#N/A	#N/A	WRKY
c24992.graph_c1	#N/A	#N/A	#N/A	#N/A	#N/A	0.9915	#N/A	#N/A	#N/A	#N/A	#N/A	#N/A	#N/A	ERF
c30919.graph_c0	#N/A	#N/A	#N/A	#N/A	#N/A	-0.9918	#N/A	#N/A	#N/A	#N/A	#N/A	#N/A	#N/A	NF-YA
c40657.graph_c0	#N/A	#N/A	#N/A	#N/A	#N/A	-0.9984	#N/A	#N/A	#N/A	#N/A	#N/A	#N/A	#N/A	bHLH
c23690.graph_c0	#N/A	#N/A	#N/A	#N/A	#N/A	#N/A	-0.9972	#N/A	#N/A	#N/A	#N/A	#N/A	#N/A	WRKY
c32678.graph_c0	#N/A	#N/A	#N/A	#N/A	#N/A	#N/A	-0.9939	#N/A	#N/A	#N/A	#N/A	#N/A	#N/A	bHLH
c34188.graph_c0	#N/A	#N/A	#N/A	#N/A	#N/A	#N/A	-0.996	#N/A	#N/A	#N/A	#N/A	#N/A	#N/A	ERF
c8181.graph_c0	#N/A	#N/A	#N/A	#N/A	#N/A	#N/A	0.9979	#N/A	#N/A	#N/A	#N/A	#N/A	#N/A	G2-like
c2441.graph_c1	#N/A	#N/A	#N/A	#N/A	#N/A	#N/A	#N/A	#N/A	-0.9913	-0.9932	#N/A	#N/A	#N/A	GRAS
c40062.graph_c0	#N/A	#N/A	#N/A	#N/A	#N/A	#N/A	#N/A	#N/A	0.9986	#N/A	#N/A	#N/A	#N/A	NAC
c19855.graph_c0	#N/A	#N/A	#N/A	#N/A	#N/A	#N/A	#N/A	#N/A	#N/A	0.9991	#N/A	#N/A	#N/A	M-type
c28257.graph_c0	#N/A	#N/A	#N/A	#N/A	#N/A	#N/A	#N/A	#N/A	#N/A	0.9979	#N/A	#N/A	#N/A	MYB
c28868.graph_c0	#N/A	#N/A	#N/A	#N/A	#N/A	#N/A	#N/A	#N/A	#N/A	-0.9928	#N/A	#N/A	#N/A	ERF
c39625.graph_c0	#N/A	#N/A	#N/A	#N/A	#N/A	#N/A	#N/A	#N/A	#N/A	0.9936	#N/A	#N/A	#N/A	AP2
c28635.graph_c0	#N/A	#N/A	#N/A	#N/A	#N/A	#N/A	#N/A	#N/A	#N/A	#N/A	-0.9962	-0.9966	#N/A	ERF
c33109.graph_c0	#N/A	#N/A	#N/A	#N/A	#N/A	#N/A	#N/A	#N/A	#N/A	#N/A	-0.9977	-0.9963	#N/A	ARF
c33382.graph_c0	#N/A	#N/A	#N/A	#N/A	#N/A	#N/A	#N/A	#N/A	#N/A	#N/A	-0.9961	-0.9955	#N/A	bHLH
c34316.graph_c0	#N/A	#N/A	#N/A	#N/A	#N/A	#N/A	#N/A	#N/A	#N/A	#N/A	-0.997	-0.9974	#N/A	HD-ZIP
c40060.graph_c0	#N/A	#N/A	#N/A	#N/A	#N/A	#N/A	#N/A	#N/A	#N/A	#N/A	0.9977	0.9964	#N/A	NAC
c5259.graph_c0	#N/A	#N/A	#N/A	#N/A	#N/A	#N/A	#N/A	#N/A	#N/A	#N/A	-0.9906	#N/A	#N/A	ERF
c24875.graph_c0	#N/A	#N/A	#N/A	#N/A	#N/A	#N/A	#N/A	#N/A	#N/A	#N/A	#N/A	#N/A	0.9973	ERF
c27318.graph_c0	#N/A	#N/A	#N/A	#N/A	#N/A	#N/A	#N/A	#N/A	#N/A	#N/A	#N/A	#N/A	0.993	ERF
c33830.graph_c0	#N/A	#N/A	#N/A	#N/A	#N/A	#N/A	#N/A	#N/A	#N/A	#N/A	#N/A	#N/A	0.9993	WRKY
c42102.graph_c0	#N/A	#N/A	#N/A	#N/A	#N/A	#N/A	#N/A	#N/A	#N/A	#N/A	#N/A	#N/A	0.9969	C2H2

## Sheet: 差异转录因子相关系数>0.96
PAL	c38398.graph_c0	c14559.graph_c0	0.9948
PAL	c38398.graph_c0	c14708.graph_c0	-0.983
PAL	c38398.graph_c0	c16007.graph_c0	0.9983
PAL	c38398.graph_c0	c18932.graph_c0	0.9987
PAL	c38398.graph_c0	c19089.graph_c1	-0.9882
PAL	c38398.graph_c0	c19855.graph_c0	0.9658
PAL	c38398.graph_c0	c19862.graph_c0	-0.9809
PAL	c38398.graph_c0	c23690.graph_c0	-0.9655
PAL	c38398.graph_c0	c24113.graph_c0	-0.9973
PAL	c38398.graph_c0	c24794.graph_c0	0.988
PAL	c38398.graph_c0	c26199.graph_c0	-0.9877
PAL	c38398.graph_c0	c27032.graph_c0	-0.9953
PAL	c38398.graph_c0	c2753.graph_c0	0.9909
PAL	c38398.graph_c0	c27594.graph_c0	-0.9925
PAL	c38398.graph_c0	c28257.graph_c0	0.9881
PAL	c38398.graph_c0	c28635.graph_c0	-0.9793
PAL	c38398.graph_c0	c29499.graph_c0	-0.9969
PAL	c38398.graph_c0	c30575.graph_c0	-0.9698
PAL	c38398.graph_c0	c31979.graph_c0	-0.9872
PAL	c38398.graph_c0	c32387.graph_c0	-0.9991
PAL	c38398.graph_c0	c32678.graph_c0	-0.9697
PAL	c38398.graph_c0	c33109.graph_c0	-0.9666
PAL	c38398.graph_c0	c33382.graph_c0	-0.9695
PAL	c38398.graph_c0	c34316.graph_c0	-0.9798
PAL	c38398.graph_c0	c34712.graph_c0	0.9699
PAL	c38398.graph_c0	c35600.graph_c0	-1
PAL	c38398.graph_c0	c37158.graph_c0	-0.9982
PAL	c38398.graph_c0	c38252.graph_c0	0.9972
PAL	c38398.graph_c0	c38790.graph_c0	0.9811
PAL	c38398.graph_c0	c38928.graph_c0	0.984
PAL	c38398.graph_c0	c39002.graph_c0	-0.9849
PAL	c38398.graph_c0	c39005.graph_c0	0.9745
PAL	c38398.graph_c0	c39625.graph_c0	0.9893
PAL	c38398.graph_c0	c39641.graph_c0	-0.9923
PAL	c38398.graph_c0	c40060.graph_c0	0.9669
PAL	c38398.graph_c0	c5911.graph_c0	0.9881
PAL	c38398.graph_c0	c7369.graph_c0	-0.9909
PAL	c38398.graph_c0	c7988.graph_c0	0.9956
PAL	c38398.graph_c0	c8181.graph_c0	0.9662
C4H	c23939.graph_c0	c14559.graph_c0	0.9871
C4H	c23939.graph_c0	c14708.graph_c0	-0.9933
C4H	c23939.graph_c0	c18932.graph_c0	0.9677
C4H	c23939.graph_c0	c19054.graph_c0	0.997
C4H	c23939.graph_c0	c19855.graph_c0	0.9884
C4H	c23939.graph_c0	c23690.graph_c0	-0.985
C4H	c23939.graph_c0	c24113.graph_c0	-0.9806
C4H	c23939.graph_c0	c2441.graph_c1	-0.9814
C4H	c23939.graph_c0	c26924.graph_c1	0.997
C4H	c23939.graph_c0	c26967.graph_c0	-0.9809
C4H	c23939.graph_c0	c28257.graph_c0	0.9867
C4H	c23939.graph_c0	c28868.graph_c0	-0.9745
C4H	c23939.graph_c0	c29887.graph_c0	0.9824
C4H	c23939.graph_c0	c30575.graph_c0	-0.9952
C4H	c23939.graph_c0	c32387.graph_c0	-0.9703
C4H	c23939.graph_c0	c33394.graph_c0	-0.9654
C4H	c23939.graph_c0	c34188.graph_c0	-0.9631
C4H	c23939.graph_c0	c34712.graph_c0	0.9989
C4H	c23939.graph_c0	c35600.graph_c0	-0.9656
C4H	c23939.graph_c0	c37158.graph_c0	-0.9798
C4H	c23939.graph_c0	c37766.graph_c1	-0.9891
C4H	c23939.graph_c0	c38252.graph_c0	0.9818
C4H	c23939.graph_c0	c38790.graph_c0	0.9666
C4H	c23939.graph_c0	c39002.graph_c0	-0.9944
C4H	c23939.graph_c0	c39625.graph_c0	0.9724
C4H	c23939.graph_c0	c39738.graph_c0	0.9927
C4H	c23939.graph_c0	c40062.graph_c0	0.9854
C4H	c23939.graph_c0	c5911.graph_c0	0.9733
C4H	c23939.graph_c0	c7369.graph_c0	-0.9914
C4H	c23939.graph_c0	c8181.graph_c0	0.9634
4CL	c30378.graph_c0	c14708.graph_c0	-0.9746
4CL	c30378.graph_c0	c19054.graph_c0	0.9939
4CL	c30378.graph_c0	c19087.graph_c0	0.9762
4CL	c30378.graph_c0	c19855.graph_c0	0.9697
4CL	c30378.graph_c0	c23690.graph_c0	-0.9739
4CL	c30378.graph_c0	c2441.graph_c1	-0.969
4CL	c30378.graph_c0	c26924.graph_c1	0.9983
4CL	c30378.graph_c0	c26967.graph_c0	-0.9952
4CL	c30378.graph_c0	c28852.graph_c0	0.9739
4CL	c30378.graph_c0	c28965.graph_c0	-0.9635
4CL	c30378.graph_c0	c29887.graph_c0	0.9854
4CL	c30378.graph_c0	c30260.graph_c1	0.966
4CL	c30378.graph_c0	c30575.graph_c0	-0.9847
4CL	c30378.graph_c0	c31239.graph_c0	-0.9653
4CL	c30378.graph_c0	c31824.graph_c0	0.9675
4CL	c30378.graph_c0	c33394.graph_c0	-0.9806
4CL	c30378.graph_c0	c34712.graph_c0	0.9861
4CL	c30378.graph_c0	c36134.graph_c1	-0.9721
4CL	c30378.graph_c0	c37766.graph_c1	-0.9998
4CL	c30378.graph_c0	c39002.graph_c0	-0.9745
4CL	c30378.graph_c0	c39738.graph_c0	0.9947
4CL	c30378.graph_c0	c40062.graph_c0	0.9838
4CL	c30378.graph_c0	c7369.graph_c0	-0.9663
CHS	c37054.graph_c0	c17723.graph_c0	-0.9872
CHS	c37054.graph_c0	c24992.graph_c1	0.9671
CHS	c37054.graph_c0	c27539.graph_c0	0.983
CHS	c37054.graph_c0	c27821.graph_c0	0.9837
CHS	c37054.graph_c0	c28312.graph_c0	-0.9608
CHS	c37054.graph_c0	c30911.graph_c0	0.9888
CHS	c37054.graph_c0	c30919.graph_c0	-0.9692
CHS	c37054.graph_c0	c30966.graph_c0	0.975
CHS	c37054.graph_c0	c31966.graph_c0	0.973
CHS	c37054.graph_c0	c33782.graph_c0	-0.9655
CHS	c37054.graph_c0	c33970.graph_c0	-0.9684
CHS	c37054.graph_c0	c34990.graph_c0	0.9783
CHS	c37054.graph_c0	c36883.graph_c1	0.9807
CHS	c37054.graph_c0	c38825.graph_c0	0.9715
CHS	c37054.graph_c0	c39547.graph_c0	0.9991
CHS	c37054.graph_c0	c40657.graph_c0	-0.983
CHS	c37054.graph_c0	c41113.graph_c0	0.9912
CHI	c28749.graph_c0	c14559.graph_c0	0.9899
CHI	c28749.graph_c0	c14708.graph_c0	-0.984
CHI	c28749.graph_c0	c16007.graph_c0	0.9925
CHI	c28749.graph_c0	c18932.graph_c0	0.9922
CHI	c28749.graph_c0	c19089.graph_c1	-0.9746
CHI	c28749.graph_c0	c19209.graph_c0	0.9648
CHI	c28749.graph_c0	c19862.graph_c0	-0.9758
CHI	c28749.graph_c0	c23690.graph_c0	-0.973
CHI	c28749.graph_c0	c24113.graph_c0	-0.9914
CHI	c28749.graph_c0	c24794.graph_c0	0.9908
CHI	c28749.graph_c0	c26199.graph_c0	-0.9866
CHI	c28749.graph_c0	c27032.graph_c0	-0.9977
CHI	c28749.graph_c0	c2753.graph_c0	0.9784
CHI	c28749.graph_c0	c27594.graph_c0	-0.9984
CHI	c28749.graph_c0	c28257.graph_c0	0.9774
CHI	c28749.graph_c0	c28635.graph_c0	-0.9871
CHI	c28749.graph_c0	c29499.graph_c0	-0.9924
CHI	c28749.graph_c0	c30575.graph_c0	-0.9718
CHI	c28749.graph_c0	c31979.graph_c0	-0.9818
CHI	c28749.graph_c0	c32387.graph_c0	-0.9933
CHI	c28749.graph_c0	c32678.graph_c0	-0.9843
CHI	c28749.graph_c0	c33109.graph_c0	-0.9812
CHI	c28749.graph_c0	c33382.graph_c0	-0.981
CHI	c28749.graph_c0	c34188.graph_c0	-0.9703
CHI	c28749.graph_c0	c34316.graph_c0	-0.988
CHI	c28749.graph_c0	c34712.graph_c0	0.9617
CHI	c28749.graph_c0	c35600.graph_c0	-0.9973
CHI	c28749.graph_c0	c37158.graph_c0	-0.9944
CHI	c28749.graph_c0	c38252.graph_c0	0.9955
CHI	c28749.graph_c0	c38790.graph_c0	0.991
CHI	c28749.graph_c0	c38928.graph_c0	0.9931
CHI	c28749.graph_c0	c39002.graph_c0	-0.9842
CHI	c28749.graph_c0	c39005.graph_c0	0.9661
CHI	c28749.graph_c0	c39625.graph_c0	0.9762
CHI	c28749.graph_c0	c39641.graph_c0	-0.9863
CHI	c28749.graph_c0	c40060.graph_c0	0.9813
CHI	c28749.graph_c0	c5259.graph_c0	-0.9683
CHI	c28749.graph_c0	c5911.graph_c0	0.9947
CHI	c28749.graph_c0	c7369.graph_c0	-0.9888
CHI	c28749.graph_c0	c7988.graph_c0	0.9901
CHI	c28749.graph_c0	c8181.graph_c0	0.9795
CHI	c8193.graph_c0	c17723.graph_c0	-0.9965
CHI	c8193.graph_c0	c18924.graph_c0	-0.9816
CHI	c8193.graph_c0	c19862.graph_c0	-0.9754
CHI	c8193.graph_c0	c24992.graph_c1	0.9915
CHI	c8193.graph_c0	c26199.graph_c0	-0.9629
CHI	c8193.graph_c0	c27539.graph_c0	0.9785
CHI	c8193.graph_c0	c27821.graph_c0	0.9796
CHI	c8193.graph_c0	c28312.graph_c0	-0.9873
CHI	c8193.graph_c0	c30911.graph_c0	0.9615
CHI	c8193.graph_c0	c30919.graph_c0	-0.9918
CHI	c8193.graph_c0	c31979.graph_c0	-0.9668
CHI	c8193.graph_c0	c33782.graph_c0	-0.9683
CHI	c8193.graph_c0	c34990.graph_c0	0.9674
CHI	c8193.graph_c0	c39005.graph_c0	0.9806
CHI	c8193.graph_c0	c39547.graph_c0	0.996
CHI	c8193.graph_c0	c40657.graph_c0	-0.9984
CHI	c8193.graph_c0	c41113.graph_c0	0.9874
F3H	c23888.graph_c0	c14559.graph_c0	0.9827
F3H	c23888.graph_c0	c14708.graph_c0	-0.9946
F3H	c23888.graph_c0	c16007.graph_c0	0.9634
F3H	c23888.graph_c0	c18932.graph_c0	0.9695
F3H	c23888.graph_c0	c22508.graph_c0	-0.9787
F3H	c23888.graph_c0	c23690.graph_c0	-0.9972
F3H	c23888.graph_c0	c24113.graph_c0	-0.9779
F3H	c23888.graph_c0	c26924.graph_c1	0.9659
F3H	c23888.graph_c0	c27032.graph_c0	-0.9733
F3H	c23888.graph_c0	c27594.graph_c0	-0.9816
F3H	c23888.graph_c0	c28257.graph_c0	0.9667
F3H	c23888.graph_c0	c29887.graph_c0	0.9841
F3H	c23888.graph_c0	c30575.graph_c0	-0.9925
F3H	c23888.graph_c0	c31751.graph_c0	0.971
F3H	c23888.graph_c0	c32387.graph_c0	-0.9728
F3H	c23888.graph_c0	c32678.graph_c0	-0.9939
F3H	c23888.graph_c0	c32850.graph_c0	-0.9741
F3H	c23888.graph_c0	c33109.graph_c0	-0.9629
F3H	c23888.graph_c0	c33394.graph_c0	-0.9646
F3H	c23888.graph_c0	c34119.graph_c0	-0.9701
F3H	c23888.graph_c0	c34188.graph_c0	-0.996
F3H	c23888.graph_c0	c34712.graph_c0	0.9717
F3H	c23888.graph_c0	c35600.graph_c0	-0.9773
F3H	c23888.graph_c0	c37158.graph_c0	-0.9825
F3H	c23888.graph_c0	c38252.graph_c0	0.988
F3H	c23888.graph_c0	c38790.graph_c0	0.9983
F3H	c23888.graph_c0	c38928.graph_c0	0.9733
F3H	c23888.graph_c0	c39002.graph_c0	-0.9923
F3H	c23888.graph_c0	c40060.graph_c0	0.9628
F3H	c23888.graph_c0	c5259.graph_c0	-0.963
F3H	c23888.graph_c0	c5911.graph_c0	0.9978
F3H	c23888.graph_c0	c7369.graph_c0	-0.9899
F3H	c23888.graph_c0	c8181.graph_c0	0.9979
DFR	c24831.graph_c0	c17723.graph_c0	-0.9756
DFR	c24831.graph_c0	c18575.graph_c1	0.9626
DFR	c24831.graph_c0	c18924.graph_c0	-0.9613
DFR	c24831.graph_c0	c24992.graph_c1	0.9617
DFR	c24831.graph_c0	c27539.graph_c0	0.9607
DFR	c24831.graph_c0	c27821.graph_c0	0.9619
DFR	c24831.graph_c0	c30911.graph_c0	0.9841
DFR	c24831.graph_c0	c30919.graph_c0	-0.9605
DFR	c24831.graph_c0	c33782.graph_c0	-0.9857
DFR	c24831.graph_c0	c36883.graph_c1	0.9734
DFR	c24831.graph_c0	c39547.graph_c0	0.9958
DFR	c24831.graph_c0	c40657.graph_c0	-0.9796
DFR	c24831.graph_c0	c41113.graph_c0	0.9992
F3'H	c38186.graph_c0	c14559.graph_c0	0.9613
F3'H	c38186.graph_c0	c14708.graph_c0	-0.9664
F3'H	c38186.graph_c0	c19054.graph_c0	0.9977
F3'H	c38186.graph_c0	c19087.graph_c0	0.9849
F3'H	c38186.graph_c0	c19855.graph_c0	0.9877
F3'H	c38186.graph_c0	c2441.graph_c1	-0.9913
F3'H	c38186.graph_c0	c26924.graph_c1	0.9942
F3'H	c38186.graph_c0	c26967.graph_c0	-0.9956
F3'H	c38186.graph_c0	c28257.graph_c0	0.9707
F3'H	c38186.graph_c0	c28868.graph_c0	-0.9847
F3'H	c38186.graph_c0	c29887.graph_c0	0.9602
F3'H	c38186.graph_c0	c30260.graph_c1	0.9644
F3'H	c38186.graph_c0	c30575.graph_c0	-0.9725
F3'H	c38186.graph_c0	c31239.graph_c0	-0.9657
F3'H	c38186.graph_c0	c34712.graph_c0	0.9907
F3'H	c38186.graph_c0	c36134.graph_c1	-0.9825
F3'H	c38186.graph_c0	c37766.graph_c1	-0.9893
F3'H	c38186.graph_c0	c39002.graph_c0	-0.9694
F3'H	c38186.graph_c0	c39738.graph_c0	0.9996
F3'H	c38186.graph_c0	c40062.graph_c0	0.9986
F3'H	c38186.graph_c0	c40651.graph_c0	0.9612
F3'H	c38186.graph_c0	c7369.graph_c0	-0.9649
F3'H	c25083.graph_c0	c14559.graph_c0	0.9907
F3'H	c25083.graph_c0	c14708.graph_c0	-0.9802
F3'H	c25083.graph_c0	c16007.graph_c0	0.9735
F3'H	c25083.graph_c0	c18932.graph_c0	0.9829
F3'H	c25083.graph_c0	c19054.graph_c0	0.9876
F3'H	c25083.graph_c0	c19089.graph_c1	-0.9784
F3'H	c25083.graph_c0	c19855.graph_c0	0.9991
F3'H	c25083.graph_c0	c24113.graph_c0	-0.9892
F3'H	c25083.graph_c0	c2441.graph_c1	-0.9932
F3'H	c25083.graph_c0	c26924.graph_c1	0.9784
F3'H	c25083.graph_c0	c26967.graph_c0	-0.9606
F3'H	c25083.graph_c0	c2753.graph_c0	0.9817
F3'H	c25083.graph_c0	c28257.graph_c0	0.9979
F3'H	c25083.graph_c0	c28868.graph_c0	-0.9928
F3'H	c25083.graph_c0	c29499.graph_c0	-0.9643
F3'H	c25083.graph_c0	c30575.graph_c0	-0.9746
F3'H	c25083.graph_c0	c32387.graph_c0	-0.9834
F3'H	c25083.graph_c0	c34712.graph_c0	0.9945
F3'H	c25083.graph_c0	c35600.graph_c0	-0.9756
F3'H	c25083.graph_c0	c37158.graph_c0	-0.9855
F3'H	c25083.graph_c0	c37766.graph_c1	-0.9605
F3'H	c25083.graph_c0	c38252.graph_c0	0.9827
F3'H	c25083.graph_c0	c39002.graph_c0	-0.9844
F3'H	c25083.graph_c0	c39625.graph_c0	0.9936
F3'H	c25083.graph_c0	c39738.graph_c0	0.982
F3'H	c25083.graph_c0	c40062.graph_c0	0.9854
F3'H	c25083.graph_c0	c7369.graph_c0	-0.9871
F3'H	c25083.graph_c0	c7988.graph_c0	0.9632
F3'H	c25083.graph_c0	c8431.graph_c0	-0.9764
ANS	c29583.graph_c0	c14559.graph_c0	0.9644
ANS	c29583.graph_c0	c14708.graph_c0	-0.9615
ANS	c29583.graph_c0	c15269.graph_c0	-0.9782
ANS	c29583.graph_c0	c16007.graph_c0	0.9753
ANS	c29583.graph_c0	c18932.graph_c0	0.9708
ANS	c29583.graph_c0	c19209.graph_c0	0.9888
ANS	c29583.graph_c0	c19862.graph_c0	-0.9699
ANS	c29583.graph_c0	c24113.graph_c0	-0.967
ANS	c29583.graph_c0	c24531.graph_c1	-0.987
ANS	c29583.graph_c0	c24794.graph_c0	0.9922
ANS	c29583.graph_c0	c25605.graph_c0	-0.9741
ANS	c29583.graph_c0	c26199.graph_c0	-0.9836
ANS	c29583.graph_c0	c27032.graph_c0	-0.9939
ANS	c29583.graph_c0	c27594.graph_c0	-0.9975
ANS	c29583.graph_c0	c28635.graph_c0	-0.9962
ANS	c29583.graph_c0	c29344.graph_c0	-0.9724
ANS	c29583.graph_c0	c29499.graph_c0	-0.9793
ANS	c29583.graph_c0	c30802.graph_c0	-0.96
ANS	c29583.graph_c0	c31979.graph_c0	-0.9728
ANS	c29583.graph_c0	c32060.graph_c0	0.9734
ANS	c29583.graph_c0	c32387.graph_c0	-0.9722
ANS	c29583.graph_c0	c32678.graph_c0	-0.9881
ANS	c29583.graph_c0	c33109.graph_c0	-0.9977
ANS	c29583.graph_c0	c33382.graph_c0	-0.9961
ANS	c29583.graph_c0	c33970.graph_c0	-0.9649
ANS	c29583.graph_c0	c34188.graph_c0	-0.9666
ANS	c29583.graph_c0	c34316.graph_c0	-0.997
ANS	c29583.graph_c0	c35600.graph_c0	-0.9816
ANS	c29583.graph_c0	c37158.graph_c0	-0.9732
ANS	c29583.graph_c0	c38252.graph_c0	0.9762
ANS	c29583.graph_c0	c38790.graph_c0	0.9867
ANS	c29583.graph_c0	c38928.graph_c0	0.9997
ANS	c29583.graph_c0	c39641.graph_c0	-0.9738
ANS	c29583.graph_c0	c40060.graph_c0	0.9977
ANS	c29583.graph_c0	c5259.graph_c0	-0.9906
ANS	c29583.graph_c0	c5911.graph_c0	0.9861
ANS	c29583.graph_c0	c7369.graph_c0	-0.9649
ANS	c29583.graph_c0	c7988.graph_c0	0.9764
ANS	c29583.graph_c0	c8181.graph_c0	0.9768
UFGT	c19095.graph_c0	c14559.graph_c0	0.9688
UFGT	c19095.graph_c0	c14708.graph_c0	-0.9645
UFGT	c19095.graph_c0	c15269.graph_c0	-0.9741
UFGT	c19095.graph_c0	c16007.graph_c0	0.9797
UFGT	c19095.graph_c0	c18932.graph_c0	0.9755
UFGT	c19095.graph_c0	c19209.graph_c0	0.987
UFGT	c19095.graph_c0	c19862.graph_c0	-0.9738
UFGT	c19095.graph_c0	c24113.graph_c0	-0.9717
UFGT	c19095.graph_c0	c24531.graph_c1	-0.9837
UFGT	c19095.graph_c0	c24794.graph_c0	0.994
UFGT	c19095.graph_c0	c25605.graph_c0	-0.97
UFGT	c19095.graph_c0	c26199.graph_c0	-0.9865
UFGT	c19095.graph_c0	c27032.graph_c0	-0.996
UFGT	c19095.graph_c0	c27539.graph_c0	0.96
UFGT	c19095.graph_c0	c27594.graph_c0	-0.9987
UFGT	c19095.graph_c0	c28635.graph_c0	-0.9966
UFGT	c19095.graph_c0	c29344.graph_c0	-0.9673
UFGT	c19095.graph_c0	c29499.graph_c0	-0.9833
UFGT	c19095.graph_c0	c31979.graph_c0	-0.9769
UFGT	c19095.graph_c0	c32060.graph_c0	0.9686
UFGT	c19095.graph_c0	c32387.graph_c0	-0.9768
UFGT	c19095.graph_c0	c32678.graph_c0	-0.987
UFGT	c19095.graph_c0	c33109.graph_c0	-0.9963
UFGT	c19095.graph_c0	c33382.graph_c0	-0.9955
UFGT	c19095.graph_c0	c33970.graph_c0	-0.9634
UFGT	c19095.graph_c0	c34188.graph_c0	-0.9658
UFGT	c19095.graph_c0	c34316.graph_c0	-0.9974
UFGT	c19095.graph_c0	c35600.graph_c0	-0.9852
UFGT	c19095.graph_c0	c37158.graph_c0	-0.9772
UFGT	c19095.graph_c0	c38252.graph_c0	0.9797
UFGT	c19095.graph_c0	c38790.graph_c0	0.987
UFGT	c19095.graph_c0	c38928.graph_c0	0.9999
UFGT	c19095.graph_c0	c39002.graph_c0	-0.9631
UFGT	c19095.graph_c0	c39005.graph_c0	0.9618
UFGT	c19095.graph_c0	c39641.graph_c0	-0.9782
UFGT	c19095.graph_c0	c40060.graph_c0	0.9964
UFGT	c19095.graph_c0	c5259.graph_c0	-0.9876
UFGT	c19095.graph_c0	c5911.graph_c0	0.9874
UFGT	c19095.graph_c0	c7369.graph_c0	-0.9686
UFGT	c19095.graph_c0	c7988.graph_c0	0.9807
UFGT	c19095.graph_c0	c8181.graph_c0	0.9762
UFGT	c34994.graph_c0	c24875.graph_c0	0.9973
UFGT	c34994.graph_c0	c27318.graph_c0	0.993
UFGT	c34994.graph_c0	c33830.graph_c0	0.9993
UFGT	c34994.graph_c0	c42102.graph_c0	0.9969
PAL	c38398.graph_c0	c36695.graph_c0	0.9927
C4H	c23939.graph_c0	c36695.graph_c0	0.9674
CHI	c28749.graph_c0	c36695.graph_c0	0.981
F3H	c23888.graph_c0	c36695.graph_c0	0.9551
F3'H	c25083.graph_c0	c36695.graph_c0	0.9894
ANS	c29583.graph_c0	c36695.graph_c0	0.9514
UFGT	c19095.graph_c0	c36695.graph_c0	0.9576

## Sheet: Sheet1
Table S8. Correlation analysis of transcription factors and structural genes
Gene ID	PAL	C4H	4CL	CHS	CHI		F3H	DFR	F3'H		ANS	UFGT	GST	Family	Best hit in A. thaliana	Publication
	c38398.graph_c0	c23939.graph_c0	c30378.graph_c0	c37054.graph_c0	c28749.graph_c0	c8193.graph_c0	c23888.graph_c0	c24831.graph_c0	c38186.graph_c0	c25083.graph_c0	c29583.graph_c0	c19095.graph_c0	c29416.graph_c0
c39005.graph_c0	0.9745	0.8898	0.8203	0.9544	0.9661	0.9806	0.9097	0.9388	0.8427	0.9286	-0.5382	0.9618	0.9655	MYB	AT1G66370.1	Gonzalez, A., Zhao, M., Leavitt, J. M., & Lloyd, A. M. (2008). Regulation of the anthocyanin biosynthetic pathway by the TTG1/bHLH/Myb transcriptional complex in Arabidopsis seedlings. The Plant Journal, 53(5), 814-827.
c29499.graph_c0	-0.9969	-0.9446	-0.8922	-0.9095	-0.9924	-0.9429	-0.9598	-0.8818	-0.9029	-0.9643	-0.9793	-0.9833	-0.9697	MYB	AT4G37260.1
c32850.graph_c0	-0.917	-0.9127	-0.8978	-0.7373	-0.942	-0.7506	-0.9741	-0.6707	-0.8515	-0.8642	-0.956	-0.952	-0.9207	MYB	AT4G21440
c28480.graph_c0	0.757	0.585	0.4916	0.9216	0.7843	0.8712	0.7209	0.8948	0.4682	0.5973	0.8492	0.8429	0.9059	MYB_related	AT1G70000.2	Nguyen, N. H., Jeong, C. Y., Kang, G.-H., Yoo, S.-D., Hong, S.-W., & Lee, H. (2015). MYBD employed by HY5 increases anthocyanin accumulation via repression of MYBL2 in Arabidopsis. The Plant Journal, 84(6), 1192-1205.
c7988.graph_c0	0.9956	0.9408	0.8868	0.9137	0.9901	0.9473	0.9548	0.8876	0.8995	0.9632	-0.6166	0.9807	0.9683	bHLH	AT3G07340.1
c18575.graph_c1	0.6679	0.4559	0.3325	0.9429	0.6642	0.9093	0.538	0.9626	0.3686	0.5377	0.7012	0.7028	0.786	bHLH	AT1G26945
c36695.graph_c0	0.9927	0.9674	0.9257	0.8595	0.981	0.9092	0.9551	0.8342	0.9445	0.9894	0.9514	0.9576	0.9291	bHLH	AT4G09820	Zhou, L.-L., Shi, M.-Z., & Xie, D.-Y. (2012). Regulation of anthocyanin biosynthesis by nitrogen in TTG1–GL3/TT8–PAP1-programmed red cells of Arabidopsis thaliana. [journal article]. Planta, 236(3), 825-837.
c19089.graph_c1	-0.9882	-0.9471	-0.8969	-0.8866	-0.9746	-0.9331	-0.937	-0.867	-0.9214	-0.9784	-0.9469	-0.9534	-0.933	bHLH	AT4G20970.1
c19862.graph_c0	-0.9809	-0.8996	-0.833	-0.9514	-0.9758	-0.9754	-0.9255	-0.9312	-0.8493	-0.9316	-0.9699	-0.9738	-0.9759	bHLH	AT5G57150.1
c33382.graph_c0	-0.9695	-0.8908	-0.8322	-0.9277	-0.981	-0.9341	-0.9529	-0.8893	-0.8201	-0.8933	-0.9961	-0.9955	-0.999	bHLH	AT4G00870.1	Song, S., Qi, T., Fan, M., Zhang, X., Gao, H., Huang, H., . . . Xie, D. (2013). The bHLH Subgroup IIId Factors Negatively Regulate Jasmonate-Mediated Plant Defense and Development. PLoS Genet, 9(7), e1003653.
c36134.graph_c1	-0.8432	-0.9481	-0.9721	-0.4972	-0.825	-0.589	-0.8664	-0.4582	-0.9825	-0.933	-0.7557	-0.7641	-0.6728	bHLH	AT2G42280.1
c38825.graph_c0	0.866	0.7179	0.6294	0.9715	0.8825	0.9456	0.8196	0.9468	0.6202	0.7391	-0.1978	0.9217	0.9663	C2H2	AT2G28710.1
c33970.graph_c0	-0.9224	-0.8012	-0.7234	-0.9684	-0.9355	-0.9573	-0.8845	-0.9392	-0.7154	-0.8175	-0.9649	-0.9634	-0.9912	C2H2	AT1G03840.1
c19087.graph_c0	0.8502	0.9529	0.9762	0.5061	0.8331	0.5962	0.8747	0.4659	0.9849	0.9366	0.7657	0.7738	0.6835	NAC	AT3G15510.1
c19209.graph_c0	0.9494	0.858	0.7953	0.9328	0.9648	0.93	0.9342	0.8936	0.7785	0.8587	0.9888	0.987	0.9984	NAC	AT5G13180.1
c27539.graph_c0	0.9314	0.8084	0.7269	0.983	0.9382	0.9785	0.8782	0.9607	0.7298	0.8361	0.9598	0.96	0.9876	NAC	AT5G61430.1	Zhou, H., Lin-Wang, K., Wang, H., Gu, C., Dare, A. P., Espley, R. V., . . . Han, Y. (2015). Molecular genetics of blood-fleshed peach reveals activation of anthocyanin biosynthesis by NAC transcription factors. [Research Support, Non-U.S. Gov't]. The Plant Journal, 82(1), 105-121.
c37766.graph_c1	-0.9197	-0.9891	-0.9998	-0.6168	-0.9168	-0.6841	-0.957	-0.565	-0.9893	-0.9605	0.8612	-0.8793	-0.8055	NAC	AT1G33060.2
c24992.graph_c1	0.9459	0.8437	0.7643	0.9671	0.9328	0.9915	0.86	0.9617	0.7977	0.8977	0.9228	0.9286	0.942	ERF	AT1G64380.1
c8431.graph_c0	-0.9351	-0.9346	-0.8999	-0.776	-0.9067	-0.8492	-0.8739	-0.7664	-0.9436	-0.9764	0.8027	-0.8608	-0.8194	ERF	AT5G47230
c18924.graph_c0	-0.8993	-0.7872	-0.7005	-0.953	-0.8775	-0.9816	-0.7879	-0.9613	-0.7505	-0.8602	-0.8599	-0.8679	-0.8871	ERF	AT5G52020.1
c24113.graph_c0	-0.9973	-0.9806	-0.9454	-0.8435	-0.9914	-0.8899	-0.9779	-0.8098	-0.9529	-0.9892	-0.967	-0.9717	-0.9393	ERF	AT2G44840.1
c28635.graph_c0	-0.9793	-0.9043	-0.8459	-0.9309	-0.9871	-0.943	-0.9565	-0.8954	-0.8395	-0.9118	-0.9962	-0.9966	-0.9973	ERF	AT1G71450.1
c28868.graph_c0	-0.9443	-0.9745	-0.9575	-0.7218	-0.9228	-0.7978	-0.9166	-0.6978	-0.9847	-0.9928	-0.8668	-0.8759	-0.8191	ERF	AT4G17500.1
c39002.graph_c0	-0.9849	-0.9944	-0.9745	-0.7813	-0.9842	-0.83	-0.9923	-0.737	-0.9694	-0.9844	0.7504	-0.9631	-0.9183	ERF	AT5G51990.1
c34188.graph_c0	-0.9559	-0.9631	-0.9489	-0.7531	-0.9703	-0.7833	-0.996	-0.6939	-0.9185	-0.9282	-0.9666	-0.9658	-0.9253	ERF	AT4G27950.1
c30911.graph_c0	0.8097	0.6313	0.525	0.9888	0.816	0.9615	0.7226	0.9841	0.5381	0.6818	0.8543	0.8538	0.9151	WRKY	AT1G13960.1
c23690.graph_c0	-0.9655	-0.985	-0.9739	-0.7419	-0.973	-0.784	-0.9972	-0.6873	-0.9533	-0.9572	-0.957	-0.9581	-0.9099	WRKY	AT4G23550.1
c5911.graph_c0	0.9881	0.9733	0.9442	0.8253	0.9947	0.8584	0.9978	0.778	0.9304	0.9599	-0.6618	0.9874	0.956	bZIP	AT1G77920.1
c14559.graph_c0	0.9948	0.9871	0.9568	0.824	0.9899	0.8722	0.9827	0.7875	0.9613	0.9907	0.9644	0.9688	0.9319	bZIP	AT5G24800.1
c18932.graph_c0	0.9987	0.9677	0.925	0.8722	0.9922	0.9148	0.9695	0.8422	0.9359	0.9829	0.9708	0.9755	0.9505	bZIP	AT1G75390.1
c38252.graph_c0	0.9972	0.9818	0.9488	0.8386	0.9955	0.8808	0.988	0.8	0.9491	0.9827	-0.7009	0.9797	0.9472	bZIP	AT1G75390.1
c38790.graph_c0	0.9811	0.9666	0.9391	0.8172	0.991	0.8465	0.9983	0.7665	0.9197	0.9475	-0.6438	0.987	0.9563	bZIP	AT2G22850.2
c33394.graph_c0	-0.8987	-0.9654	-0.9806	-0.5971	-0.9092	-0.648	-0.9646	-0.5321	-0.9478	-0.915	-0.886	-0.8865	-0.8168	C3H	AT4G29190.1
c35600.graph_c0	-1	-0.9656	-0.9227	-0.8773	-0.9973	-0.9147	-0.9773	-0.8438	-0.9277	-0.9756	-0.9816	-0.9852	-0.9624	Trihelix	AT5G63420.1
c19054.graph_c0	0.9486	0.997	0.9939	0.6836	0.939	0.7526	0.9588	0.6423	0.9977	0.9876	0.8937	0.8997	0.8347	HD-ZIP	AT3G01470.1
c34316.graph_c0	-0.9798	-0.9068	-0.8496	-0.9273	-0.988	-0.9396	-0.959	-0.8908	-0.8422	-0.9129	-0.997	-0.9974	-0.997	HD-ZIP	AT1G69780.1
c38928.graph_c0	0.984	0.9246	0.8744	0.9044	0.9931	0.9203	0.9733	0.8639	0.8632	0.9238	-0.5367	0.9999	0.9924	ARF	AT1G77850.1
c33782.graph_c0	-0.7939	-0.6287	-0.5196	-0.9655	-0.7757	-0.9683	-0.6591	-0.9857	-0.5724	-0.7166	-0.779	-0.7853	-0.837	CO-like	AT3G02380.1
c28312.graph_c0	-0.9586	-0.8648	-0.7898	-0.9608	-0.9465	-0.9873	-0.8801	-0.9518	-0.82	-0.9136	-0.9354	-0.9411	-0.9496	RAV	AT1G25560.1

## Sheet: Sheet2
	6.83549	26.56
	8.05707	40.87
	8.01771	26.41
	4.09219	8.41
	13.1173	30.47
	4.2164	15.67
	8.10955	15.69
	5.92338	10.19
	1.89928	5.32
	28.9847	135.85
	7.55889	42.35
	2.04273	14.9
	16.7739	37.33
	14.3431	44.87
	2.06204	6.49
	16.1582	38.21
	92.5201	342.48
	16.1034	36.99
	4.02495	18.54
	1.07092	9.99
	0.399108	6.34
	3.98629	9.94
	7.18535	16.22
	1.92025	8.09
	45.0842	98.05
	132.511	301.81
	180.095	424.36
	5.10179	20.46
	10.9176	71.57
	50.9866	140.98
	4.64121	24.73
	7.08002	33.98
	7.98935	17.26
	2.74945	6.12
	5.0491	13.81
	3.23919	11.66
	8.51132	48.74
	106.546	402.53
	89.0232	370.27
	10.1907	65.16
	5.35192	13.24
	14.3664	27.38
	170.702	323.83
	42.8192	80.9
	4.37207	8.45
	13.0631	31.29
	17.6455	34.56
	0.037329	6.14
	84.9819	179.42
	2.52661	5.37
	6.17847	26.17
	2.57497	5.82
	10.9083	23.59
	2.48083	6.86
	3.24956	8.7
	1.36777	5.44
	5.11127	9.98
	3.92529	9.1
	0.180939	6.33
	4.47002	10.53
	2.04128	5.34
	32.3916	87.28
	2.50501	8.34
